# Supplementary material for: Cross-validation of SARS-CoV-2 responses in kidney organoids and clinical populations
Source: JCI Insight. 2021 Dec 22;6(24):e154882. doi: 10.1172/jci.insight.154882 (PMC8783682; doi:10.1172/jci.insight.154882)
Supplement: Supplemental data 2 [file jciinsight-6-154882-s186.txt]

AptName	gene	mass_Da	tscore	pvalue	beta	se	fc	log2fc	cases	controls	BHfdr	Bonn_pvalue
seq.9942.2	NXT1	15847	5.60475244075021	1.45030249283249e-07	1.21309444758983	0.2164403263862	1.96220168338365	0.972473335473293	61	59	0.000640287821019684	0.000755897659264293
seq.14151.4	ISG15	17888	5.48781245852703	2.45697552194814e-07	2.31190143226936	0.421279234620545	6.45293944641629	2.68995648747425	61	59	0.000640287821019684	0.00128057564203937
seq.13665.35	PPP2R3A	130278	5.24083463294365	7.33507116458197e-07	0.69194380437469	0.13202931457237	1.87083474472418	0.903682127527714	61	59	0.00127434636366004	0.00382303909098012
seq.13639.101	USO1	107895	5.0856705318654	1.43755613071115e-06	0.979557841389706	0.192611345003981	2.07228794167409	1.05122447752421	61	59	0.00187313563831663	0.00749254255326652
seq.19275.68	IDH3G	42794	4.78314809585051	5.16113879927371e-06	0.943876569255615	0.197333753908738	1.84365067685965	0.882565329030033	61	59	0.00537997108436292	0.0268998554218146
seq.7090.17	GALNT1	64219	4.61783133388241	1.01743235927381e-05	0.679131361253791	0.147067164682002	1.63593179228947	0.71011259853817	61	59	0.00883809576089182	0.0530285745653509
seq.10589.7	RAET1L	27509	4.5610719198074	1.28011515975785e-05	0.845329696761767	0.185335752565257	2.03322360739242	1.02376888686803	61	59	0.00953137173236841	0.0667196021265789
seq.12945.33	RAB18	22977	4.36023218872027	2.84450364958289e-05	0.865602116756475	0.198522023436218	1.931591444342	0.949789978463389	61	59	0.0185319412770325	0.14825553021626
seq.10956.82	GCSH	18885	4.29170967155051	3.7158345226349e-05	0.89299717542419	0.208074926722983	1.68997388830318	0.757000955675191	61	59	0.0215188105910812	0.193669295319731
seq.14054.17	IL15RA	28233	4.16388153302658	6.07282890033312e-05	0.802891359763501	0.192822815297511	1.43140256788709	0.517429472915009	61	59	0.0289639775426571	0.316515842285362
seq.5879.51	DCTN2	44231	4.14787117856636	6.45382681584954e-05	0.990182200114144	0.238720576769788	1.58549339771522	0.664931869807978	61	59	0.0289639775426571	0.336373453642078
seq.5487.7	SLAMF7	37421	4.13924076279114	6.66860572739612e-05	0.515645981167735	0.124575015254737	1.50273279360798	0.587588501198404	61	59	0.0289639775426571	0.347567730511886
seq.9490.3	C4orf32	14653	4.07678674356685	8.44007733637037e-05	0.406955216621768	0.0998225421685207	1.43647425553704	0.522532137150382	61	59	0.0338382177516633	0.439896830771624
seq.2697.7	PF4	10845	4.05537688177936	9.14504236071453e-05	1.52979015544089	0.377225150716366	2.03464488389011	1.02477701613415	61	59	0.0340456862743172	0.476639607840441
seq.7211.2	RNASE1	17644	3.95787170566036	0.000131317379223991	1.4608288453545	0.369094542217043	1.75764262415838	0.813641761740163	61	59	0.0422954833112434	0.684426180515442
seq.19290.5	HPRT1	24579	-3.9506153127365	0.000134869991784913	-0.74917215024651	0.189634295151753	0.485099673915142	-1.04364688513646	61	59	0.0422954833112434	0.702942397182969
seq.13583.19	APAF1	141840	3.93570860357501	0.000142457945192998	0.373913705962342	0.0950054345036359	1.41247368873524	0.498223993556334	61	59	0.0422954833112434	0.742490810345906
seq.14711.27	CST6	16511	3.92887627093166	0.000146070356792475	0.922372299280586	0.234767459109081	1.46225212147799	0.5481920821841	61	59	0.0422954833112434	0.761318699602382
seq.17692.2	BTN3A3	65002	3.91124844655677	0.000155798512355411	0.674491141221725	0.172449065928171	1.42125738926933	0.507167849863001	61	59	0.0427379919156001	0.812021846396401
seq.7822.11	HRASLS2	17394	3.87626208287531	0.000176965854475599	0.446994036661344	0.115315741584165	1.57712393870404	0.657296039156809	61	59	0.0441046525015188	0.922346033526822
seq.3293.2	CD5L	38088	-3.87511406521141	0.000177704854668437	-1.26749110656815	0.327084850984638	0.601411313300151	-0.733576087819298	61	59	0.0441046525015188	0.926197702531894
seq.12433.8	ARL11	21391	3.85258707967316	0.000192814595326326	0.399381765336113	0.10366586324377	1.42239191648861	0.508319030408743	61	59	0.0456795304927642	1
seq.12894.3	PAXIP1	121341	3.82575713658524	0.000212407379834371	0.384125499826824	0.100405092668711	1.35503469284463	0.438329789257496	61	59	0.0481333592911627	1
seq.18942.11	PSMB9	23264	3.79320985566919	0.00023872112386284	0.591734376748899	0.155998323125865	2.19466996661513	1.13400400430435	61	59	0.0518422707322135	1
seq.9023.9	CD34	40716	3.77457977305282	0.00025514818678724	0.357574883687377	0.0947323689487629	1.32248023761131	0.403246163690388	61	59	0.0523324169374499	1
seq.19233.75	ATOX1	7402	3.76312402615236	0.000265776548080167	1.15276509259548	0.30633194244574	1.60248015906896	0.68030649438534	61	59	0.0523324169374499	1
seq.9025.5	AHSP	11840	3.75754832898888	0.000271100394725853	0.468267051735357	0.12462036698843	1.50638353406645	0.591089135381753	61	59	0.0523324169374499	1
seq.16322.10	PACAP	20694	3.72747552780636	0.000301605068250504	0.898426178488922	0.24102805552627	1.65744619419275	0.728962036774515	61	59	0.0561416291329153	1
seq.7081.2	BTN3A1	57677	3.69427281205698	0.000339058004788213	0.380270145874009	0.102935047090438	1.24642095052661	0.317791388325136	61	59	0.0602548779596416	1
seq.6597.24	FAM174A	19954	3.66290685053548	0.000378454255146015	0.338406945201342	0.0923875378244657	1.39758526525988	0.482936303115045	61	59	0.0602548779596416	1
seq.13961.18	KIF3A	80041	3.65421816977241	0.000390111456717783	0.590687256281413	0.161645317503909	1.68482635135743	0.752599905979698	61	59	0.0602548779596416	1
seq.14337.1	TRAPPC3	20274	3.63571797458475	0.000416074364282244	0.865612575682831	0.23808573209854	2.10497004808332	1.07379970512583	61	59	0.0602548779596416	1
seq.18411.83	ARL15	22876	3.63271612563125	0.000420438271862428	0.454198873249699	0.125030103520895	1.68179222220318	0.749999478177299	61	59	0.0602548779596416	1
seq.12457.10	ADI1	21498	3.6319289120076	0.000421589821542944	0.699396815787419	0.19256897167649	2.1130310510106	1.07931396784543	61	59	0.0602548779596416	1
seq.5632.6	CRTAC1	71421	-3.62782775524774	0.000427637482153847	-0.607756538268548	0.167526293768885	0.531164341452548	-0.912769797103766	61	59	0.0602548779596416	1
seq.9068.17	JAKMIP3	98529	3.6230326011676	0.000434812578610832	0.466977554462332	0.128891347627355	1.6640417708544	0.73469164853197	61	59	0.0602548779596416	1
seq.19289.29	UROD	40787	-3.61923147576275	0.000440581027389795	-0.52793888078033	0.145870438051788	0.652543133681304	-0.615854826628013	61	59	0.0602548779596416	1
seq.2780.35	LTF	78182	-3.60184144902849	0.000467906588115879	-1.42116927928735	0.394567417638739	0.536010824068783	-0.899665960486623	61	59	0.0602548779596416	1
seq.9778.45	TMEM52B	20002	3.60140101901537	0.000468619021038631	0.480727022081906	0.133483335941671	1.72119316828372	0.783409019101647	61	59	0.0602548779596416	1
seq.6561.77	LOC652493	NA	3.58393396951194	0.000497714369506423	1.13682009243185	0.317198950120909	2.09279099640379	1.06542823920573	61	59	0.0602548779596416	1
seq.7953.20	SLAMF1	37231	3.58128833817812	0.000502267331660328	0.408000524364866	0.113925628387807	1.34134537717674	0.42368075833517	61	59	0.0602548779596416	1
seq.3593.72	CASP3	31608	-3.58010898760725	0.000504309569091388	-0.41097276716016	0.114793367627289	0.700224321056127	-0.514110922784329	61	59	0.0602548779596416	1
seq.12632.14	NAT1	33899	3.5747087662452	0.000513761506536316	0.729846700993934	0.20416955582106	2.05746376025179	1.04086701953367	61	59	0.0602548779596416	1
seq.7200.4	LRFN2	84731	3.56371929895867	0.00053351518860208	0.3522008068802	0.0988295590461108	1.2575264948988	0.330588796576676	61	59	0.0602548779596416	1
seq.10553.8	TOR1AIP2	51263	3.55819613321422	0.00054371177080311	1.0354775966062	0.291011950392633	2.20438554581783	1.14037657254557	61	59	0.0602548779596416	1
seq.19438.68	SYF2	28722	3.55512895637396	0.000549453379084689	1.13159603551497	0.31829957489619	1.75266986969375	0.809554277781246	61	59	0.0602548779596416	1
seq.13062.4	GMFG	16801	3.54675053526751	0.000565430381964119	1.09477808268995	0.308670731646869	1.76203911446505	0.817245950148465	61	59	0.0602548779596416	1
seq.13039.1	PPP1R8	38479	3.54533850533139	0.000568165799852346	0.376507249095723	0.106197828085962	1.41205803657107	0.497799385601015	61	59	0.0602548779596416	1
seq.17816.58	NCALD	22245	3.54073668972206	0.000577167437328261	0.348382408585222	0.0983926338257504	1.39287889396153	0.478069826010584	61	59	0.0602548779596416	1
seq.18286.3	ZWINT	31293	3.54029428058189	0.000578039888331175	0.288148615333146	0.0813911478810133	1.26164639583808	0.335307619945215	61	59	0.0602548779596416	1
seq.4912.17	GOT1	46248	3.53412781573856	0.000590330669776258	0.704584738447763	0.199365946899269	1.81554536368729	0.860402978140906	61	59	0.0603294794288991	1
seq.14685.17	AKT2	55769	3.52391531677839	0.000611229447985577	0.343895441443571	0.0975890197491934	1.32319854756814	0.40402955602343	61	59	0.0612639977480928	1
seq.5350.14	GPC6	62736	3.47865690655952	0.000712523963259567	0.537815142457263	0.154604250118238	1.53152375652815	0.614967745754717	61	59	0.068700161672126	1
seq.8918.64	PTK2B	115875	3.47478123111455	0.000721896154706387	0.419454694510329	0.120713986467513	1.45721378367858	0.543212546604723	61	59	0.068700161672126	1
seq.12392.30	ARL1	20418	3.47352314328528	0.000724963333071168	0.341410508162246	0.098289400726243	1.33960188740615	0.421804313815952	61	59	0.068700161672126	1
seq.8325.37	ADH4	40222	3.46088146938782	0.000756471562748437	0.327022835685801	0.0944911978576506	1.33367350298912	0.415405523140979	61	59	0.0702290483974596	1
seq.17490.4	SH3BGRL3	10438	3.45636170110337	0.000768046001276898	0.714006240595683	0.206577407789165	1.37738280592666	0.461929572879134	61	59	0.0702290483974596	1
seq.11361.73	TYMP	49955	3.44812929263504	0.000789557088551863	0.387638672475005	0.112419993444844	1.30700310250924	0.38626256574649	61	59	0.0709512335436605	1
seq.12431.13	PELO	43359	3.43401513793016	0.000827760560569178	0.341108542658818	0.0993322769288721	1.29197957325815	0.369583260595202	61	59	0.0724988607665787	1
seq.11171.25	FLNA	280739	3.43155338123484	0.000834599318111037	0.431901874499954	0.125861913401019	1.36773442340438	0.451788125521096	61	59	0.0724988607665787	1
seq.8994.65	SLAMF8	31670	3.42010244358393	0.00086711362745486	0.528311450750462	0.15447240527592	1.71538927022207	0.77853600175837	61	59	0.0737800807925712	1
seq.17702.53	UGT1A1	59591	3.40600895651971	0.000908765000627716	0.380190728817952	0.11162352585427	1.44467523756672	0.530745211887861	61	59	0.0737800807925712	1
seq.5060.62	CD274	33275	3.40405747918947	0.000914678216498538	0.422785022756025	0.124200318396707	1.43769411622156	0.52375676065059	61	59	0.0737800807925712	1
seq.5383.14	TNFRSF13C	18864	3.40112108311808	0.000923643959401669	0.33596954737512	0.0987820013356036	1.31284316672084	0.39269458103788	61	59	0.0737800807925712	1
seq.5034.79	PRSS2	26488	3.39845537676411	0.000931854574988879	1.21296066409936	0.356915283452772	1.43822436823606	0.524288759011837	61	59	0.0737800807925712	1
seq.5001.6	SCGB2A1	10884	3.39335085786568	0.000947768476389413	0.533685907275877	0.157274013100888	1.4556933214825	0.541706447446622	61	59	0.0737800807925712	1
seq.3347.9	ADRBK1	79574	-3.39313747003847	0.000948439258077949	-0.296493408452459	0.0873803113108463	0.771593792095336	-0.374086558744126	61	59	0.0737800807925712	1
seq.11614.29	ERH	12259	3.37938249706044	0.000992629949887445	0.845893512900869	0.250310082873623	1.20972522047731	0.274679387935	61	59	0.07608216615902	1
seq.4995.16	HPGD	28977	3.37283780022186	0.00101432754004167	0.483589101920151	0.143377514889196	1.50594781065977	0.590671773590858	61	59	0.076618480270974	1
seq.13605.16	ANXA10	37278	3.36163314481842	0.00105250988298642	0.481785195579091	0.143318790249825	1.44412010465115	0.530190733346249	61	59	0.077552050568883	1
seq.9536.16	EDDM3A	17646	3.36049989277329	0.0010564458155009	0.467843367020422	0.139218384748803	1.4446723423095	0.530742320596232	61	59	0.077552050568883	1
seq.10557.6	TEX29	16649	3.35319688609364	0.00108214287023423	0.677550991714888	0.202061201513345	1.6098476009239	0.686924119521276	61	59	0.0782132161026906	1
seq.17346.61	FDCSP	9700	3.34630701513501	0.00110692210074443	0.571762105523518	0.170863612614591	1.67095683068319	0.74067446172718	61	59	0.0782132161026906	1
seq.8951.162	CSPG4	250537	3.34533192918182	0.00111047160237895	0.274076048482794	0.0819279085856888	1.2494928201233	0.321342611386784	61	59	0.0782132161026906	1
seq.6576.1	ART4	35878	3.33687494996958	0.00114170694781048	0.568640312388681	0.170411034550116	1.46830490466418	0.554151585872621	61	59	0.0793410214931766	1
seq.6984.6	IGSF8	65034	3.32973177035565	0.00116872883873346	0.481414260180477	0.14458049277917	1.35500209244401	0.438295079443546	61	59	0.0801501935194579	1
seq.13424.51	AIFM1	66901	3.32523710404354	0.00118603734256774	0.406299265063237	0.12218655462769	1.51175180137962	0.596221298083159	61	59	0.0802808653177023	1
seq.17320.19	AASDHPPT	35776	-3.32105848496659	0.00120234372281786	-0.569059284670141	0.17134876944989	0.55408839814202	-0.851811935602951	61	59	0.0803412241452141	1
seq.19255.124	NXT2	16228	3.31204073020657	0.00123825160542734	0.475147198466908	0.143460554133123	1.2273125431487	0.295502687495474	61	59	0.081693257816295	1
seq.9377.25	KITLG	30899	3.3066670174288	0.00126012373344176	0.491221182779127	0.148554777420888	1.49181390644002	0.577067580498842	61	59	0.0818165781412108	1
seq.14060.67	NCF4	39032	3.3010739087511	0.0012832722669548	0.282765562037631	0.0856586583196527	1.26091832643438	0.334474830888878	61	59	0.0818165781412108	1
seq.15514.26	BCHE	68418	-3.30013092467597	0.00128721400759388	-0.862340912208184	0.261305060887199	0.561159907718988	-0.83351615613835	61	59	0.0818165781412108	1
seq.17784.23	GMFB	16713	3.29562245985188	0.00130621665918809	0.979232605295553	0.297131305914077	1.55024726803331	0.632498347056996	61	59	0.0820241111769681	1
seq.13719.19	PAK4	64072	3.28125723988367	0.00136852797059547	0.474186376024784	0.14451362430871	1.43926503725618	0.52533228542561	61	59	0.0846635165128267	1
seq.3291.30	FCER2	36469	3.27851446894066	0.00138073655095746	0.83524043021127	0.25476185575022	1.37697047498992	0.461497625527858	61	59	0.0846635165128267	1
seq.11926.23	AAGAB	34594	3.26690004010853	0.0014335708841471	0.480108699405062	0.146961551780174	1.37115175462513	0.455388252757635	61	59	0.0868810633508686	1
seq.12490.92	LAMTOR3	13623	3.260279425033	0.00146452703611125	0.41230003230892	0.126461563123458	1.42341682903006	0.509358198137175	61	59	0.0869081104370823	1
seq.10961.15	RARRES3	18179	3.25967872475961	0.00146736640799372	0.247414239447933	0.0759014186179281	1.25278353008606	0.325137151251051	61	59	0.0869081104370823	1
seq.8064.125	PVR	45303	3.25330872319135	0.00149779377389336	0.373362846179116	0.114764038075324	1.4188535657494	0.504725702246643	61	59	0.0877134960621595	1
seq.11218.84	TPMT	28180	3.24215643311505	0.00155248677187076	0.473747134850154	0.146120998361261	1.4886600605368	0.574014348299544	61	59	0.0878213294150302	1
seq.13447.42	SPRN	14522	3.23851680597428	0.00157073569880642	0.683017384571026	0.21090438169443	1.65204236223827	0.724250681313947	61	59	0.0878213294150302	1
seq.11636.33	TAGLN2	22391	3.23833403998855	0.0015716573343241	0.31881096781054	0.0984490679076663	1.44015234304318	0.52622143175635	61	59	0.0878213294150302	1
seq.9255.5	IL17C	21765	3.23562620503651	0.00158537138606628	0.72290800047017	0.223421357925988	3.20821068217542	1.6817688862284	61	59	0.0878213294150302	1
seq.17820.170	MLF1	30627	3.23387229530119	0.00159431367388062	0.447361257478573	0.138336092655418	1.56809513968266	0.649013093499308	61	59	0.0878213294150302	1
seq.5765.53	DEFB121	8456	3.23067100487096	0.00161075680764586	0.342657821743701	0.10606397903936	1.40379364228914	0.489330875010835	61	59	0.0878213294150302	1
seq.2652.15	PLAUR	36978	3.22889188360312	0.00161996332476879	0.521983020540811	0.161660111071397	1.36575042531949	0.449693872317414	61	59	0.0878213294150302	1
seq.12572.236	EFS	58815	3.22340008482858	0.001648692431867	0.364062236924843	0.112943546362227	1.29381688813322	0.371633449420561	61	59	0.0878213294150302	1
seq.18386.36	GLRX	11776	3.22290915170205	0.00165128363059727	0.46983290622489	0.145779134350333	1.65626886404289	0.727936886204647	61	59	0.0878213294150302	1
seq.13697.51	GPD1	37568	-3.20753864538769	0.00173435678375056	-1.28024007750622	0.399134731968751	0.270512913572306	-1.88623062873902	61	59	0.0909706023588096	1
seq.18273.14	GAGE2D	12764	3.2055460570054	0.00174540679890272	0.405006967865874	0.12634570231202	1.57241930410271	0.652985980501648	61	59	0.0909706023588096	1
seq.12540.25	RHOG	21309	3.19794301399754	0.00178817520021493	0.400691883398972	0.12529675533464	1.38822001571879	0.473236235374288	61	59	0.0917626387561303	1
seq.9199.6	UBE2G2	18566	3.19660267624998	0.00179581526345458	0.472079541198507	0.147681644861887	1.41280300743341	0.498560319166859	61	59	0.0917626387561303	1
seq.12583.77	ARAF	67585	3.19105902581541	0.0018277385895334	0.247073951133155	0.0774269448275154	1.24977241433309	0.321665401602128	61	59	0.0924871216373602	1
seq.2700.56	PROS1	75123	-3.17882622002426	0.0019000596320958	-0.840670960082698	0.264459552644649	0.565346151059672	-0.822793621160976	61	59	0.0952222192546471	1
seq.10825.12	VSIG10	59217	3.17406005348534	0.00192895145042059	0.243306876517056	0.0766547804443359	1.23303060841574	0.302208613253735	61	59	0.095749475805639	1
seq.8057.78	USE1	29371	3.1647452851911	0.00198659956272575	0.291179709636231	0.092007312878783	1.27505256002558	0.350556718868716	61	59	0.0965382100698391	1
seq.15633.6	RBP4	23010	3.16354196625071	0.00199416252924813	0.549001921876122	0.173540268386821	1.27633279407068	0.352004549914775	61	59	0.0965382100698391	1
seq.7955.195	ITIH1	101389	-3.16255145846325	0.00200040803675031	-1.03808850418852	0.328243988381758	0.420285560986351	-1.25055820168849	61	59	0.0965382100698391	1
seq.3504.58	HAMP	9408	3.15493451038619	0.0020490467292945	1.11030294030271	0.351925828142405	1.48584963023242	0.571288120792528	61	59	0.097978271129201	1
seq.2665.26	TNFRSF17	20165	3.14810142308973	0.00209361305888098	0.772802266112315	0.245482010345729	1.71332858805657	0.776801862980056	61	59	0.098926391207066	1
seq.2943.5	CYP3A4	57343	3.14433185388587	0.00211858253153344	0.554405727187747	0.176319088744591	1.56581907702498	0.646917525682663	61	59	0.098926391207066	1
seq.7127.3	APOA2	11175	3.1432474667012	0.00212581654167141	0.370087616451244	0.117740528027736	1.70130484804755	0.766641673253546	61	59	0.098926391207066	1
seq.14670.1	SKIL	76976	3.13267905662659	0.00219753041118469	0.277946011651964	0.0887247006883842	1.31029192563337	0.389888271872719	61	59	0.10035251586732	1
seq.6991.24	FUT9	42071	3.13156873264471	0.00220519371387549	0.289558371362408	0.0924643193502149	1.27523508644745	0.350763228879052	61	59	0.10035251586732	1
seq.4900.8	C3	187148	-3.13026483124909	0.00221422473613618	-0.846139800345461	0.270309333542178	0.211927057321789	-2.23836030249594	61	59	0.10035251586732	1
seq.5340.24	CASP10	58951	3.11508478025585	0.00232192133028287	0.464587825930136	0.14914131033441	1.40219482650622	0.487686817042256	61	59	0.103489501898937	1
seq.4976.57	CRK	33831	3.11491502891293	0.00232315267117721	0.82286360584162	0.264168877225775	1.67950410922923	0.748035325407109	61	59	0.103489501898937	1
seq.5464.52	GRB2	25206	3.10920178211064	0.00236495040086172	0.711791888114141	0.228930747502322	1.23207090547464	0.301085285280425	61	59	0.104458656688909	1
seq.9213.24	FTCD	58927	-3.10365612223936	0.00240618822789997	-0.683770900975492	0.220311424347532	0.359972243553888	-1.4740424261962	61	59	0.10538700036819	1
seq.3466.8	PRKACA	40590	-3.09089463397828	0.00250362877277357	-0.299939454377867	0.097039689118039	0.783077257145206	-0.352773446372421	61	59	0.108319666983686	1
seq.18907.97	KIR3DL1	49098	3.0861709629968	0.0025406145379279	0.34670513720527	0.112341520078526	1.33833390672853	0.420438105129206	61	59	0.108319666983686	1
seq.3623.84	LY86	17906	3.08243615035456	0.00257021533791838	0.497793132774741	0.161493412513178	1.5537712706787	0.635774141490229	61	59	0.108319666983686	1
seq.9816.37	ISOC1	32237	-3.07896977704701	0.00259797413910623	-0.27637929247784	0.0897635613503522	0.792643602543215	-0.335255764166555	61	59	0.108319666983686	1
seq.18817.50	CBX1	21418	3.07146286381329	0.00265904410100448	0.409443127265839	0.133305576339447	1.29774097635636	0.376002456205037	61	59	0.108319666983686	1
seq.11416.23	FBXL4	70097	3.07095703589379	0.00266320652079654	0.508379115883138	0.165544196789837	1.62098287822204	0.696868852339348	61	59	0.108319666983686	1
seq.11263.57	CASQ1	45160	3.07043701386212	0.00266749203129921	0.549428909814349	0.178941599301285	1.69951367661518	0.765121971826928	61	59	0.108319666983686	1
seq.7148.42	FAM173A	25130	3.06644962456702	0.00270056495488125	0.276981724316739	0.090326520317727	1.22882312397407	0.297277270039564	61	59	0.108319666983686	1
seq.7962.11	SPINK8	10821	3.06586118535434	0.00270547771142248	0.285014675380535	0.0929639856957824	1.26003209525465	0.333460482197415	61	59	0.108319666983686	1
seq.11364.18	MFN1	84160	3.06560342750338	0.00270763228250189	0.255083556171671	0.0832082694986449	1.22218703834133	0.289465086006809	61	59	0.108319666983686	1
seq.6408.2	INHBC	38238	3.05989746528618	0.00275573645145192	1.16268055222261	0.379973696966303	1.48377590093129	0.569273213906935	61	59	0.108319666983686	1
seq.12658.72	PANK3	41094	3.05947504746197	0.00275932890615029	0.516670633616875	0.168875583425819	1.60544051718944	0.682969213088874	61	59	0.108319666983686	1
seq.10647.18	ASCC1	45509	3.05906766945644	0.0027627975591912	0.564726921406377	0.184607528314901	1.60060717964663	0.678619285672931	61	59	0.108319666983686	1
seq.14684.17	CAPN2	79995	3.05866473248368	0.00276623236740326	0.382420215021381	0.125028484148654	1.43871043469691	0.524776254021154	61	59	0.108319666983686	1
seq.10990.21	LRRK2	286103	3.05021981632108	0.00283913594078719	0.285406510954006	0.0935691616147979	1.25592241468055	0.328747343677893	61	59	0.108319666983686	1
seq.12704.26	SH2D3C	94411	3.04918047564468	0.00284823020001537	0.253390451213546	0.0831011654565881	1.21706856428636	0.283410445430096	61	59	0.108319666983686	1
seq.12856.14	TMEM237	45526	3.04729324962646	0.00286481239159298	0.233048417743601	0.076477187672098	1.19781002568871	0.260399112859605	61	59	0.108319666983686	1
seq.7932.23	SYT8	44138	3.04534414554176	0.0028820319641466	0.277910141142937	0.0912573843418597	1.25874795735157	0.331989437083176	61	59	0.108319666983686	1
seq.3845.51	DYNLRB1	10922	-3.04411115854741	0.00289297429406478	-0.25771420620197	0.0846599196873437	0.797459936594279	-0.326516053412505	61	59	0.108319666983686	1
seq.14070.56	ITSN1	195422	3.0425109231596	0.00290723311132687	0.478691966725985	0.157334510480202	1.44359346098557	0.529664513417707	61	59	0.108319666983686	1
seq.9197.4	LGALS9	39518	3.04224775157853	0.00290958430117346	0.725998344322502	0.23863879723333	1.41065322335489	0.496363378130844	61	59	0.108319666983686	1
seq.3592.4	CAMK1	41337	3.03872633931448	0.00294121441242913	0.370277758964941	0.121852946800229	1.36432531867575	0.448187691048323	61	59	0.108720634876458	1
seq.13614.6	CREBBP	265351	3.03512884511383	0.00297385591033344	0.727416024212223	0.239665615969902	1.81641616491612	0.861094780974504	61	59	0.109153077497591	1
seq.4542.24	CLU	52495	3.02883842797239	0.00303173713718411	0.407783355122905	0.134633578125819	1.34936268441132	0.432278170877856	61	59	0.11049939831471	1
seq.6390.18	NPS	10103	-3.02442563445485	0.00307296077173269	-0.761113941308486	0.251655697081034	0.64703638584683	-0.628081250977506	61	59	0.111224107932436	1
seq.10086.39	CBS	60587	3.02050076526352	0.00311006076922601	0.441847969910234	0.146283018693983	1.2604795194927	0.333972677207668	61	59	0.111790598132455	1
seq.14203.3	ANXA7	52739	-3.01692981721124	0.003144174301024	-0.571084583391755	0.189293294174025	0.707734586100297	-0.498719671171484	61	59	0.112242715458473	1
seq.7969.163	WFDC11	10340	3.01046113302728	0.00320685146759227	0.454954307775041	0.151124458237913	1.93257473336132	0.950524204765943	61	59	0.113701427544836	1
seq.2855.49	MAPK3	43136	-3.0025362539294	0.00328520986889776	-0.486777419352461	0.1621220788643	0.59725381489319	-0.743583931120096	61	59	0.115692661058751	1
seq.13104.32	EFNB1	38007	2.9976670954728	0.00333422678392033	0.427774930515484	0.142702614029932	1.21873743168458	0.285387341044959	61	59	0.116630805354314	1
seq.7748.11	NDUFV2	27392	2.99462976457817	0.00336514383481546	0.476937361997572	0.159264216110787	1.45801466159348	0.544005227279287	61	59	0.116927531113721	1
seq.18935.14	TLR5	97834	2.99093846658852	0.00340307355724028	0.275891617547473	0.0922424919902003	1.26034537702925	0.33381913487537	61	59	0.117462380002227	1
seq.15511.37	NPTXR	52846	2.9837746464154	0.00347781242865585	0.709515776524294	0.237791341707619	1.38934652553712	0.474406475722011	61	59	0.118994028827208	1
seq.15570.99	CR2	112916	-2.98232592596885	0.00349310944178104	-0.34624499251526	0.116098978150008	0.720116522024397	-0.473697727019321	61	59	0.118994028827208	1
seq.6941.11	SUMF1	40556	2.97475489136029	0.00357406578568082	0.479565784704877	0.161211865252395	1.28689024463249	0.363889015270678	61	59	0.120961239447847	1
seq.18244.1	ANXA7	52739	-2.96851898433503	0.00364204047449556	-0.559631841636689	0.1885222377185	0.711729875043697	-0.490598300155001	61	59	0.122466548084328	1
seq.8954.30	MAP4K1	91296	2.96309700994698	0.00370210870638277	0.648321486698868	0.218798603124529	2.01861973466059	1.01336916297789	61	59	0.1231425742523	1
seq.13122.19	FLRT2	74049	-2.96185851487365	0.00371595697800662	-0.776286500990512	0.262094390090618	0.545757925941639	-0.873666917525324	61	59	0.1231425742523	1
seq.9522.3	AIFM1	66901	2.95914116849537	0.00374650838602832	0.354785678470163	0.119894813484197	1.3035923478716	0.382492788548358	61	59	0.1231425742523	1
seq.17158.17	UBE2G1	19509	2.95824348723102	0.00375665182389021	0.429912057978166	0.145326799444955	1.52278881520281	0.606715878538755	61	59	0.1231425742523	1
seq.9926.4	S100P	10400	2.95145537576563	0.00383417713927827	0.362543029254058	0.122835341584662	1.41152693048523	0.497256654190976	61	59	0.12489832031199	1
seq.8221.19	MIF	12476	2.94763918979324	0.00387840482726087	0.652700116529446	0.221431482791226	1.66492934512713	0.735460954715421	61	59	0.124917399419122	1
seq.6366.38	TXNDC15	39885	2.94727094256316	0.00388269737258208	0.463851466770837	0.157383381375666	1.34297497870108	0.425432425807686	61	59	0.124917399419122	1
seq.3445.53	IL15RA	28233	2.94249723315608	0.00393874012918727	0.274799524614284	0.0933899007679062	1.17729526571815	0.235476193753712	61	59	0.125943027934503	1
seq.17348.5	SYNJ2BP	15928	2.9401367176963	0.00396672640605549	0.346463117517992	0.117839117967772	1.30934886462502	0.388849542056142	61	59	0.126064500172934	1
seq.8950.4	CLCA2	103941	2.93785073088791	0.00399400331072771	0.25663614054502	0.0873550646555336	1.27610495007644	0.351746984846078	61	59	0.126101001491891	1
seq.18226.148	COX5A	16762	2.93599578047652	0.00401626366992591	0.724182007403088	0.246656351558363	2.31335877122973	1.20998902617109	61	59	0.126101001491891	1
seq.10064.12	RBBP9	21000	2.93190818593148	0.00406572021946978	0.301804568202945	0.102937932930891	1.14129105942822	0.19066676397109	61	59	0.126676078214577	1
seq.3379.29	PRKCI	68262	-2.93047530715973	0.00408318901382366	-0.400755113911602	0.136754304986798	0.695408727102772	-0.524066922459603	61	59	0.126676078214577	1
seq.4282.3	RAN	24423	-2.9274109295762	0.00412077988911949	-0.474529225543264	0.16209860417921	0.53617266078739	-0.899230436089093	61	59	0.127085827112963	1
seq.5861.78	HAAO	32556	2.92257837291988	0.00418070800221277	0.667758590599751	0.2284826976026	2.12504090877459	1.08749061457652	61	59	0.12752075700228	1
seq.14593.152	FAM210A	30777	2.92232947968486	0.00418381608737334	0.384822690541825	0.131683539866738	1.393605992873	0.478822733031598	61	59	0.12752075700228	1
seq.6223.5	GUCA2B	12069	2.91931160065929	0.00422167157439583	1.01411807543739	0.347382607327139	1.38232023579831	0.467091876998955	61	59	0.127926466545064	1
seq.15580.2	EPHA7	112097	2.91389289750586	0.0042904332353467	0.498342095543671	0.171022790841155	1.66962951467049	0.739528008900032	61	59	0.128484434585239	1
seq.17505.125	NAALADL1	80558	2.91369379720817	0.00429297924271889	0.387929175659482	0.133139994336806	1.42182096078003	0.507739808658509	61	59	0.128484434585239	1
seq.13103.125	CSH1 CSH2	NA	2.91205097851286	0.00431403991796179	0.505944433945313	0.173741612931409	1.57565352149862	0.655950328087194	61	59	0.128484434585239	1
seq.3083.71	EDA2R	32759	2.90465629484493	0.00441001861540201	0.606978028562159	0.2089672467064	1.37084606054884	0.45506657246505	61	59	0.130000855663115	1
seq.15323.112	AGO3	97360	-2.90428866350676	0.00441484103076962	-0.274816810964348	0.0946244822071243	0.795370244198808	-0.330301504770656	61	59	0.130000855663115	1
seq.9928.125	LECT1	37102	2.89930128448479	0.00448074325966766	0.270310916588774	0.0932331241445327	1.28346994060205	0.360049507793202	61	59	0.130050202722396	1
seq.14204.55	FOXJ2	62395	2.89779870010187	0.00450077439644508	0.483408426840243	0.166819188242182	1.47446296788842	0.560189588615563	61	59	0.130050202722396	1
seq.8589.13	CDCP1	92932	2.89766818585104	0.00450251817171511	0.312634985301341	0.107891920416526	1.33581986553961	0.417725474418116	61	59	0.130050202722396	1
seq.8791.151	CA5A	34750	2.89414184293851	0.00454986829404077	0.298342821030445	0.103085072267062	1.49568248463486	0.580803940959874	61	59	0.130050202722396	1
seq.14175.78	SCP2D1	17663	2.89365247953422	0.00455647522767433	0.562586755481375	0.194420981600366	1.74745907158554	0.80525866566534	61	59	0.130050202722396	1
seq.6245.4	PVRL2	57742	2.89293120244333	0.00456622929742872	0.475849515792453	0.164486979638699	1.37147729955554	0.455730743156159	61	59	0.130050202722396	1
seq.3363.31	CSK	50704	-2.88848770179535	0.00462674402465626	-0.381353040135663	0.132025156243051	0.66097066078339	-0.597341860191781	61	59	0.131057553567981	1
seq.2846.24	RPS27A	17965	2.88552527365741	0.00466749626375516	0.391868437642525	0.135804888357755	1.21197640077456	0.277361607377713	61	59	0.131449201283816	1
seq.10580.14	SFTA2	8396	2.88382664940207	0.00469101140421905	0.230031524175715	0.0797660720083192	1.19199697607351	0.253380575892958	61	59	0.131449201283816	1
seq.16899.59	OSBPL9	83185	2.87003707755926	0.00488596817764046	0.328166930420284	0.114342401004576	1.38598312354222	0.470909690570231	61	59	0.135769281145207	1
seq.5605.77	MFNG	36202	2.86848141610732	0.00490842201981751	0.37272104413966	0.129936712173462	1.46411854156069	0.55003236536944	61	59	0.135769281145207	1
seq.13948.50	GABBR2	105821	2.86745217413287	0.0049233296501236	0.303801963169812	0.105948397643871	1.30842969908843	0.387836411584169	61	59	0.135769281145207	1
seq.9535.14	NPHS2	42201	2.85926828954441	0.00504335025239432	0.480856870331415	0.168174799157457	1.495092909997	0.580235141030048	61	59	0.138347060607785	1
seq.15468.14	CFHR1	37651	-2.85637755867299	0.00508638063368215	-1.02113107038963	0.357491630365569	0.611065215971016	-0.710601734913593	61	59	0.138796941689798	1
seq.9246.1	LPAL2	14886	2.85147069863711	0.00516019275488309	0.31643221623173	0.110971582623301	1.31443763296838	0.394445691030293	61	59	0.140077732491931	1
seq.14747.9	CRLF1	46302	2.84919055905397	0.00519482466838727	0.220994512048888	0.0775639633321914	1.20090365931115	0.264120417647182	61	59	0.140127700844206	1
seq.6280.11	PCDH8	113019	-2.84781600955408	0.00521580467455409	-0.236269519108488	0.0829651628882739	0.836249152291803	-0.257995251596681	61	59	0.140127700844206	1
seq.8337.65	PTPRU	162423	-2.84509829939336	0.00525751400673353	-0.273769079342275	0.0962248226715573	0.824769411601149	-0.277937266727467	61	59	0.140523912836385	1
seq.12334.25	SHMT1	53083	-2.83961551959234	0.00534258995703653	-0.725070847901434	0.255341204785895	0.280152580191803	-1.83571531510606	61	59	0.141223902254833	1
seq.5493.17	WNK3	198416	-2.8394688355095	0.0053448832463573	-0.231321878361399	0.0814666022984862	0.825748333668125	-0.276225941682838	61	59	0.141223902254833	1
seq.11571.75	KLRC3	27100	2.83818516247942	0.00536499091451593	0.408061499716061	0.143775503131579	1.3855854377448	0.470495672790032	61	59	0.141223902254833	1
seq.4906.35	F5	251703	-2.83346220602884	0.00543956919118659	-0.417606674156605	0.147383887199219	0.520026894779872	-0.943341856321759	61	59	0.1421258961798	1
seq.5392.73	FAS	37732	2.83256803697089	0.00545379494166537	0.352752433657933	0.124534496278212	1.2596183629898	0.332986694660602	61	59	0.1421258961798	1
seq.14127.240	IFNB1	22294	2.82658380893575	0.00554987989279664	0.256144525320088	0.0906198233041354	1.22884286130353	0.297300442388864	61	59	0.143251321820861	1
seq.14689.3	SEC13	35541	2.82609424006314	0.00555780867094814	0.580347509538132	0.205353204897076	1.52021390841854	0.604274338735852	61	59	0.143251321820861	1
seq.4971.1	CTSZ	33868	2.82476210646418	0.00557943559662986	0.857395967465874	0.30352855750359	2.20267955665398	1.13925962865107	61	59	0.143251321820861	1
seq.12341.8	DUSP6	42320	2.81907005327797	0.00567271421503734	0.231108827149167	0.0819805193845527	1.2238472529258	0.291423508032366	61	59	0.144932286709679	1
seq.15312.14	AGO1	97214	-2.8091327433181	0.00583898404022707	-0.373387629300604	0.132919183042794	0.684570252656726	-0.546729492105857	61	59	0.148452608866651	1
seq.14623.26	SUMO3	11637	2.80302402398761	0.0059433910604851	0.894644259750194	0.319171099531807	1.33888082101375	0.42102754648396	61	59	0.150373564112856	1
seq.9856.22	DHPS	40971	2.79791917018217	0.00603194471362641	0.416113320734402	0.148722423853048	1.33450941148557	0.416309479968964	61	59	0.15185816138644	1
seq.2614.28	EFNA4	22386	2.7952508484222	0.0060787096372248	0.524409401781651	0.187607277564251	1.30170145532946	0.380398604952593	61	59	0.15185816138644	1
seq.5225.50	CSNK2A1 CSNK2B	NA	-2.79463911851518	0.00608947730809015	-0.334412659554381	0.119662198005751	0.774146559410824	-0.36932137539204	61	59	0.15185816138644	1
seq.19279.42	RBP1	15850	2.79095748854126	0.00615464975278689	0.642569975758656	0.230232806625265	1.86465144749984	0.898905977955602	61	59	0.152600742532992	1
seq.9484.75	DSG2	122294	2.78965759615458	0.00617781210177691	0.432026879738445	0.154867350148625	1.23891229771512	0.309074063079972	61	59	0.152600742532992	1
seq.15606.19	KRT19	44106	2.78765290781767	0.00621368888091457	0.616783681901693	0.22125555164059	1.51668494469039	0.600921431044216	61	59	0.152762954940221	1
seq.13073.14	ANP32A	28585	2.78396518187494	0.00628018275009085	0.393928298333567	0.141499003255588	1.70074085276117	0.766163329761565	61	59	0.153672828607857	1
seq.15674.3	CD79A	25038	2.78168178224938	0.00632167964066155	0.249804364476235	0.0898033578356445	1.22702288683839	0.295162158878814	61	59	0.15373556325346	1
seq.10569.28	SCGB1A1	9994	2.7805828702618	0.00634173946651841	0.345369396825732	0.124207553933904	1.19362006962881	0.255343698506166	61	59	0.15373556325346	1
seq.5128.53	SLAMF6	37345	2.77072067160071	0.00652438097590468	0.51801115769218	0.186958996986482	1.41016923149464	0.495868307863471	61	59	0.157430896511181	1
seq.8219.14	ZG16	18147	-2.76764838184113	0.0065822492808989	-0.385986620077954	0.139463749300836	0.590859992338842	-0.759111778846144	61	59	0.157918923658812	1
seq.7218.87	ATP1B2	33367	2.76412888541526	0.0066491153489733	0.46051288941576	0.166603262187095	1.44811912949941	0.534180290589968	61	59	0.157918923658812	1
seq.10435.2	AGA	37208	2.76364790776708	0.0066583012241385	0.281053529458148	0.101696575988664	1.27885628845154	0.354854150390532	61	59	0.157918923658812	1
seq.9584.105	RNMTL1	47020	2.76325557899172	0.00666580261031055	0.208096660718052	0.0753085101139955	1.18803409332938	0.248576238134853	61	59	0.157918923658812	1
seq.12659.13	OLA1	44744	-2.75924877757112	0.00674285515561558	-0.398174502391462	0.144305401393332	0.629733286980634	-0.66718716631231	61	59	0.159021543308002	1
seq.3152.57	TNFRSF1B	48291	2.75713240020746	0.00678388051942478	0.381886013963054	0.138508406028785	1.21619153999264	0.282370459074455	61	59	0.159268402104693	1
seq.13686.2	IL5RA	47685	2.7545164615478	0.00683490372375101	0.604474448419031	0.219448479200363	1.66804495928364	0.738158174670715	61	59	0.159746718422378	1
seq.11354.21	PLCB1	138567	-2.75203082161467	0.00688370889168226	-0.316183071000069	0.114890817543446	0.692713712834968	-0.52966886144224	61	59	0.160034149272855	1
seq.12756.3	BACH2	92537	2.74977876604745	0.00692820131013787	0.230736522659065	0.0839109405847681	1.22895759880499	0.297435141057174	61	59	0.160034149272855	1
seq.13377.3	CYB561D1	25424	2.74921820646584	0.00693931652641313	0.496962422860059	0.180764997733269	1.66038097417305	0.731514305722277	61	59	0.160034149272855	1
seq.13477.65	LTB4R	37557	2.74424266242432	0.00703868905782894	0.281833281957844	0.102699839856315	1.28383621521378	0.360461163075019	61	59	0.161517179622979	1
seq.3026.5	CAST	76573	2.74290614738271	0.00706560187145804	0.445201359654931	0.162310095837491	1.23928260075546	0.309505211061289	61	59	0.161517179622979	1
seq.6414.8	OAF	30688	2.73678321496538	0.00719009727535714	0.522351419735024	0.190863279516873	1.4258968989743	0.511869669919327	61	59	0.163645358074941	1
seq.16597.11	GLRX5	16628	2.72594736037816	0.00741531689880939	0.385557778025153	0.141439920531578	1.45279270033792	0.538828858834022	61	59	0.168037529028672	1
seq.13589.10	APBB3	52585	2.72109185003386	0.00751830156403804	0.436632192973193	0.160462129555737	1.18984126774782	0.250769121846214	61	59	0.169307360545406	1
seq.10346.5	STAT3	88068	-2.71973827662833	0.00754724133119965	-0.322388504245255	0.118536591191753	0.745453656445614	-0.423809429426693	61	59	0.169307360545406	1
seq.14045.12	NCOA2	159157	2.71873273055134	0.0075688056421872	0.222123546100119	0.081701133621573	1.19053872596683	0.251614549505028	61	59	0.169307360545406	1
seq.12842.43	STX10	28114	2.71651426114709	0.00761657960179798	0.401869858694107	0.14793585457726	1.47526515984227	0.56097428356511	61	59	0.169647918310133	1
seq.8518.55	ADM	20420	2.71078805702725	0.00774115962560577	0.222532763977955	0.0820915391747715	1.2233488649414	0.290835878885503	61	59	0.171630296386474	1
seq.18943.4	PTGR2	38499	2.70940885201569	0.00777144089547348	0.630040353273563	0.232537940076795	1.78071581008222	0.832457290667578	61	59	0.171630296386474	1
seq.3805.16	ESM1	20095	2.70777003734928	0.00780756181009723	0.482956919266763	0.17835965115396	1.84374972153077	0.882642831465596	61	59	0.171700473224586	1
seq.2960.66	CFP	51276	-2.70487777667023	0.0078716817290876	-0.916793764122286	0.338940920743148	0.685376887682207	-0.545030552852965	61	59	0.172383215008423	1
seq.3329.14	PGLYRP1	21731	2.69928409788207	0.00799704816510949	0.571820357005393	0.211841486953544	1.1951301287781	0.257167711027677	61	59	0.173681709763671	1
seq.9107.59	ARMC10	37540	2.69925863950808	0.00799762285941695	0.265587421537263	0.0983927281550408	1.33807345453738	0.42015731597043	61	59	0.173681709763671	1
seq.4272.46	GPI	63147	-2.6951666031478	0.00809048443396139	-0.66800565617271	0.247853195936948	0.482560348420803	-1.05121871950538	61	59	0.174818000396638	1
seq.12960.9	GCK	52191	2.69400471152214	0.00811702918188534	0.459020614878701	0.170385973311587	1.50821335400362	0.59284052873304	61	59	0.174818000396638	1
seq.7863.50	PGRMC1	21671	2.6895384768047	0.0082198022935539	0.719200526266692	0.267406669385573	1.55552603179851	0.637402538641092	61	59	0.175657988237532	1
seq.13700.10	ANXA2	38604	-2.68694610842948	0.00827999530741512	-0.628366977388735	0.233859166515258	0.603596015857207	-0.728344811756396	61	59	0.175657988237532	1
seq.6378.2	C5orf38	15091	2.68663009652555	0.00828736014229267	0.408319500664381	0.151982031762555	1.37013842524596	0.454321656198511	61	59	0.175657988237532	1
seq.17164.15	ANXA4	35883	-2.68648081278971	0.00829084134812602	-0.503313373992929	0.187350444342194	0.657138045603479	-0.605731624206625	61	59	0.175657988237532	1
seq.3317.33	HTRA2	48841	2.68434242291557	0.0083408529781715	0.636097921637782	0.236966013056892	1.28683719681383	0.363829543685862	61	59	0.17600212843008	1
seq.7886.26	SPTLC1	52744	2.67769413845252	0.00849809101088757	0.264992699903013	0.098963020494998	1.28181131300264	0.358183907955028	61	59	0.178596977212686	1
seq.19297.4	G6PD	59257	-2.67481341526094	0.00856705277393208	-0.719924304565448	0.269149354664507	0.338039658258815	-1.56473558383251	61	59	0.179085177610988	1
seq.3324.51	LY9	72139	2.6738577943716	0.00859004113636744	0.565087144483089	0.211337770345373	1.51621058063603	0.600470137771055	61	59	0.179085177610988	1
seq.15413.3	LCAT	49578	2.67153665650764	0.0086461111109215	0.318443079915921	0.119198469218163	1.3354765647335	0.417354659432846	61	59	0.179535980518418	1
seq.19372.7	MDGA2	107436	2.66503581673152	0.0088049151526665	0.339164497290783	0.127264517482825	1.41339605085573	0.499165783112834	61	59	0.18210800704642	1
seq.12976.49	SORBS3	75341	2.66291982342411	0.00885717181489205	0.230441169043652	0.0865370286467503	1.20494674659818	0.268969387022516	61	59	0.182464741103626	1
seq.5723.4	INSL3	14502	2.66086767868679	0.00890811960044096	0.201939098271056	0.0758921985818995	1.18087896581079	0.239861103284736	61	59	0.182791808494088	1
seq.6402.8	PILRA	34005	2.6568093577641	0.00900965539340593	1.48403009934955	0.558576058539056	1.47343975940508	0.559188078049882	61	59	0.18415028984483	1
seq.11241.8	ASL	51658	-2.64939116443018	0.00919796192234982	-0.909631009511399	0.343335865886395	0.339937967414873	-1.55665659048902	61	59	0.187166432212042	1
seq.4775.34	GSN	85698	2.6464854477378	0.00927268666067776	0.790260716150792	0.298607618200319	1.29861988004173	0.376979200276341	61	59	0.187166432212042	1
seq.11096.57	N6AMT1	22957	2.64505419043504	0.00930969488217903	0.362904350259072	0.137201102182101	1.47320292870437	0.558956170408301	61	59	0.187166432212042	1
seq.16593.3	FADD	23279	2.64444024117531	0.00932561073259926	0.423283495903309	0.160065441945923	1.44281273003595	0.528884057291846	61	59	0.187166432212042	1
seq.3050.7	VWF	309265	-2.64401013981115	0.00933677520627991	-0.643669126968092	0.243444273256102	0.464969540288614	-1.1047918851482	61	59	0.187166432212042	1
seq.8303.102	C12orf10	42477	-2.64135735346782	0.00940590307349741	-0.583339160543166	0.220848254317919	0.589366419775074	-0.762763232260699	61	59	0.187829757927465	1
seq.12332.7	EEF2K	82144	2.63965576991922	0.0094504870779047	0.342586967078388	0.129784713212387	1.35044561728567	0.433435543399629	61	59	0.187874799762967	1
seq.19176.27	FAM49B	36748	2.63851295145103	0.0094805377078623	0.745620182588501	0.282591064098607	1.34849293664224	0.431347964808295	61	59	0.187874799762967	1
seq.11307.33	WWP1	105202	-2.63587993179714	0.00955010231393385	-0.335482535352229	0.127275347903839	0.727967185698708	-0.458054674816022	61	59	0.187874799762967	1
seq.16760.2	IL26	19843	2.63518814861691	0.00956845561122155	0.237628571228707	0.0901751821225471	1.21805968369615	0.284584825578308	61	59	0.187874799762967	1
seq.13472.35	HDHD2	28536	-2.63443806851394	0.009588391545846	-0.794477704543269	0.301573877950915	0.206757147609617	-2.27399089055632	61	59	0.187874799762967	1
seq.15582.25	FCN1	35078	2.63114082013051	0.00967647284052959	0.264386355894811	0.100483544579608	1.24030785547934	0.310698254845087	61	59	0.188890548482548	1
seq.12503.5	GPR68	41077	2.62372158930816	0.00987734445458236	0.265979727585146	0.101374981503004	1.23256557214952	0.301664399624302	61	59	0.191583481497638	1
seq.12934.1	HERC5	116852	2.62008950166271	0.00997704698511007	0.312276398331805	0.119185393527067	1.35109053051318	0.434124346422728	61	59	0.191583481497638	1
seq.7999.23	ENTPD1	57965	2.61928798303935	0.00999917099856708	0.182005339782215	0.0694865707630289	1.15800591186909	0.211642618614241	61	59	0.191583481497638	1
seq.15435.4	PNP	32118	-2.61848139787586	0.0100214795402293	-0.861839822560744	0.329137271419945	0.384426631785302	-1.37921981024891	61	59	0.191583481497638	1
seq.12352.70	ARRDC3	46395	2.61793449013002	0.0100366314582478	0.48895572812343	0.186771567419606	1.26040824818062	0.333891100574355	61	59	0.191583481497638	1
seq.8925.25	RRM2B	40737	-2.61698389055484	0.0100630167310412	-0.288288234407301	0.110160492560839	0.798931376365701	-0.32385650566235	61	59	0.191583481497638	1
seq.3366.51	ECM1	60674	-2.61667034729813	0.0100717332943885	-0.892761261506566	0.341182167799011	0.6851676619042	-0.545471033236902	61	59	0.191583481497638	1
seq.12895.28	DGKB	90595	2.61497574670396	0.010118961516912	0.216405161764206	0.08275608752279	1.22584681198859	0.293778703830752	61	59	0.191781917913256	1
seq.17145.1	S100A8 S100A9	NA	-2.61254361552416	0.0101870937171977	-0.820224048080712	0.313956116639281	0.326267011497643	-1.6158749694088	61	59	0.191807342712829	1
seq.16837.20	CFLAR	55344	2.61126346904392	0.0102231208884382	0.348093314261548	0.133304554821118	1.26766175945738	0.342169853482524	61	59	0.191807342712829	1
seq.18429.10	CDH1	97456	2.61099445639851	0.0102307063073996	0.661482863084499	0.25334518097634	1.48252271593572	0.568054210617308	61	59	0.191807342712829	1
seq.14254.27	PTPN4	105911	2.60322793228976	0.0104519011268876	0.42537070071806	0.1634012509784	1.30667280163061	0.38589792723765	61	59	0.195252002413399	1
seq.14158.17	ANXA5	35937	2.59851069304822	0.0105883457233198	0.603562557026704	0.232272493102072	1.9132576592103	0.936031175113052	61	59	0.196307964993459	1
seq.11320.29	CHFR	73386	2.59681092430244	0.0106379029621423	0.191175979066372	0.0736195220365246	1.17151049514265	0.228369878846747	61	59	0.196307964993459	1
seq.9087.8	NHLRC3	38283	2.59678193718155	0.0106387498990129	0.205468984574042	0.0791244661833448	1.20228190416194	0.265775210568372	61	59	0.196307964993459	1
seq.10088.37	APRT	19608	-2.5917226796173	0.0107875036185176	-0.440156451167713	0.169831616102039	0.624694224498108	-0.678777903108565	61	59	0.196307964993459	1
seq.7155.46	C4BPB	28357	2.59160507319576	0.0107909836841866	0.243278043337968	0.0938715724298135	1.22127877934572	0.288392559598079	61	59	0.196307964993459	1
seq.2647.66	GDI2	50663	-2.58989877020263	0.0108415883912229	-1.15629682138015	0.446464099170055	0.405221044841205	-1.30321899355277	61	59	0.196307964993459	1
seq.9545.156	GZMK	28882	-2.58971364831159	0.0108470914763746	-0.266020847956742	0.102722109114334	0.765597789389367	-0.385341430739497	61	59	0.196307964993459	1
seq.11708.2	LCN1	19250	2.58966881978177	0.0108484244642485	0.635879535121395	0.245544731536359	1.49686917532384	0.581948136988105	61	59	0.196307964993459	1
seq.10445.20	APOM	21253	2.5895909543251	0.0108507401642634	0.357996484094077	0.138244414043908	1.14022768553844	0.189321936669647	61	59	0.196307964993459	1
seq.15455.40	ADAM15	92959	2.58843825502222	0.010885073269975	0.391465742030808	0.151236268151757	1.3222675373426	0.403014110088582	61	59	0.196307964993459	1
seq.15494.11	FGFBP1	26264	-2.58528710796681	0.0109794297911692	-0.606189482838125	0.234476658692992	0.530085610998833	-0.915702715231914	61	59	0.197326855419221	1
seq.13929.27	CROT	70178	-2.57951450118358	0.0111541938174066	-0.233217498827136	0.0904113928105953	0.845991661235397	-0.241284651818296	61	59	0.199727350843297	1
seq.17436.193	CSNK1G2	47457	-2.57835372817762	0.0111896366934464	-0.304761599699478	0.11820007331379	0.760771816082373	-0.394464294471422	61	59	0.199727350843297	1
seq.19240.265	PDAP1	20630	-2.57510397989255	0.011289403608526	-0.301678199024458	0.117151851490302	0.817840675953085	-0.290108276659361	61	59	0.200574116904564	1
seq.14124.6	EFNA2	23878	2.5743053808419	0.0113140426649927	0.302168861470196	0.117378794186172	1.21030171440009	0.275366739738607	61	59	0.200574116904564	1
seq.6392.7	WISP2	26825	2.57140577846412	0.011403910806909	0.738596301351668	0.28723444099625	1.47718523889516	0.56285075127439	61	59	0.200960811540988	1
seq.19263.147	EIF4E	25097	-2.57111462063182	0.0114129701105396	-0.802113183514965	0.311970993855519	0.53119258483491	-0.912693087315043	61	59	0.200960811540988	1
seq.6424.2	RNASE13	17845	2.56583528488678	0.0115783617331301	0.220188952349914	0.0858157005037951	1.24801167104284	0.319631425928438	61	59	0.202422797265362	1
seq.12538.19	RGS7	57668	2.56509567418788	0.0116017036038417	0.384379563371445	0.149849990875347	1.72740551364001	0.78860679962596	61	59	0.202422797265362	1
seq.3894.15	NAGK	37376	-2.56384684475953	0.0116412122714465	-0.345995305327349	0.134951627876899	0.741085412798849	-0.432288266904146	61	59	0.202422797265362	1
seq.17150.8	HSPE1	10932	2.5635269974806	0.0116513505716824	0.595011719908998	0.232106671977228	1.69523076463772	0.761481674740802	61	59	0.202422797265362	1
seq.7161.25	H6PD	88893	-2.55227172169983	0.0120132039360418	-0.261784782838701	0.102569323090862	0.796607978212309	-0.328058166189915	61	59	0.207427715776822	1
seq.9092.33	ANGPTL1	56720	2.54987264832417	0.012091626044633	0.210745589281867	0.0826494567955671	1.21491915109349	0.280860310376397	61	59	0.207427715776822	1
seq.7038.45	ST8SIA4	41295	2.54842830775935	0.0121390607438299	0.47187340901293	0.18516252059208	1.41293903699227	0.498699220147238	61	59	0.207427715776822	1
seq.18422.41	MVD	43405	2.54819112115141	0.0121468663217254	0.269755180212429	0.105861439502442	1.26202750179794	0.335743349524257	61	59	0.207427715776822	1
seq.13636.20	NAP1L1	45374	-2.54750535060395	0.0121694597095311	-0.208471791893514	0.0818337012890239	0.836433940813309	-0.257676490098134	61	59	0.207427715776822	1
seq.16288.17	EPHA4	109860	2.54577537601537	0.0122266231462148	0.434212688134041	0.170562058312335	1.18925743137536	0.250061040372795	61	59	0.207427715776822	1
seq.8076.4	SPACA3	23431	-2.54574959342756	0.0122274768983101	-0.564943156371917	0.221916231600488	0.587621740582281	-0.767040321780745	61	59	0.207427715776822	1
seq.17778.19	RAB32	24997	-2.54483442874953	0.0122578158977861	-0.296879430241697	0.116659625037994	0.712739481275831	-0.488553252093021	61	59	0.207427715776822	1
seq.12968.2	CSRP2	20954	2.54270376820176	0.0123287122179809	0.202763995621601	0.0797434597601585	1.19753651097467	0.260069642098502	61	59	0.207952259158953	1
seq.6510.56	RNF128	46521	2.54032468007433	0.0124083094541255	0.181618551329032	0.0714942277865512	1.15691727673373	0.210285710847592	61	59	0.208619706048072	1
seq.6405.74	PSG2	37216	2.53681988187323	0.0125264096815052	0.242922010963742	0.0957584780454984	1.27116489872168	0.346151192527725	61	59	0.209928126237958	1
seq.19169.88	FIBP	41878	-2.53242421142272	0.0126759541762312	-0.191389710180398	0.0755756911962529	0.879992909989193	-0.184436194733606	61	59	0.21137965909611	1
seq.10006.25	ELK1	44888	2.53189297453099	0.0126941353217733	0.335071406009182	0.132340272428478	1.43250967091965	0.518544878696471	61	59	0.21137965909611	1
seq.17377.1	AKR1C3	36853	-2.52933212182088	0.0127821068517034	-0.487989935057471	0.192932328201393	0.515747184974863	-0.955264053199042	61	59	0.212166690799611	1
seq.13547.5	HTR7	53555	2.5245146805597	0.0129490801228393	0.408405338554063	0.161775782766895	1.47758433209898	0.563240473569602	61	59	0.213235817246967	1
seq.2654.19	TNFRSF1A	50495	2.52323703313708	0.0129936903019042	0.43437555267196	0.172150117871372	1.21368425511895	0.279393147440309	61	59	0.213235817246967	1
seq.7810.20	C1QTNF5	25298	-2.52308206107152	0.0129991106420072	-0.537072522479291	0.212863676043578	0.679372397926447	-0.557725490422925	61	59	0.213235817246967	1
seq.17404.5	ARL5B	20375	2.5227661328171	0.013010166900333	0.597678989361921	0.236914148159469	1.61485181787502	0.691401786327825	61	59	0.213235817246967	1
seq.17797.1	CUL1	89679	2.52068725738082	0.0130831298317845	0.237092278520805	0.0940585857394947	1.23902462551177	0.309204861207859	61	59	0.213409605371079	1
seq.18914.188	PAFAH2	44036	2.5195154445521	0.0131244186760401	0.317906693284779	0.126177711659669	1.26098182184078	0.334547478101345	61	59	0.213409605371079	1
seq.4961.17	ANXA2	38604	-2.51844177201353	0.0131623519816218	-0.575561694722815	0.228538813610387	0.644585814442717	-0.633555655882297	61	59	0.213409605371079	1
seq.17696.1	TICAM2	26916	2.51781466012663	0.0131845535167857	0.221135112448699	0.0878281932148166	1.15686850326389	0.210224888239305	61	59	0.213409605371079	1
seq.8969.49	CD14	40076	2.51657494332461	0.0132285417236977	0.320786420490961	0.127469448641643	1.16331182158226	0.218237857905573	61	59	0.213458698030689	1
seq.4903.72	PPP3CA PPP3R1	NA	-2.51418984658656	0.0133135407053005	-0.486113602575075	0.193348009592456	0.55479036219151	-0.849985369481229	61	59	0.213891996925544	1
seq.17802.4	NANS	40308	-2.51179950341263	0.013399217020209	-0.594366354440842	0.236629696611259	0.363271948833863	-1.46087812698895	61	59	0.213891996925544	1
seq.6962.5	HLA-DRB3	29962	2.51073530817364	0.0134375191908327	0.450635782950367	0.179483588526171	1.42729011562926	0.513278611505326	61	59	0.213891996925544	1
seq.7057.18	SHISA3	25832	2.51049045920052	0.0134463455745012	0.232783543068435	0.0927243289116366	1.22429461613293	0.291950772155204	61	59	0.213891996925544	1
seq.11160.56	RNF122	17475	2.51009572072016	0.0134605861457364	0.232242772454672	0.0925234725263942	1.23218577125547	0.301219781247546	61	59	0.213891996925544	1
seq.11270.17	CHCHD10	14149	2.50841609309283	0.0135213313945315	0.575067659863924	0.229255290399161	1.41511475219805	0.50091904649498	61	59	0.214204192183276	1
seq.2579.17	MMP9	78458	-2.50595746903147	0.0136106922477239	-1.22252000011806	0.487845470334559	0.729141280579128	-0.455729712375262	61	59	0.214639596908317	1
seq.4929.55	SHBG	43779	-2.50539583574148	0.0136311793124814	-0.635361469108807	0.25359724002286	0.640465172530124	-0.642807973632203	61	59	0.214639596908317	1
seq.3616.3	GNS	62082	2.49986816725789	0.0138342928268892	0.432708158804275	0.173092391219539	1.37122513258588	0.455465457331964	61	59	0.217181729559477	1
seq.8351.17	PRSS57	30334	2.49769377652562	0.0139149296325698	0.969764441719195	0.38826394605834	1.7549166475242	0.811402509128573	61	59	0.217791631366228	1
seq.19586.89	RAB3C	25952	-2.48976561023785	0.0142125162526233	-0.394428991073051	0.158420129770919	0.683776836479653	-0.548402543806545	61	59	0.221783337451116	1
seq.3115.64	MAPK1	41390	-2.48804829264577	0.0142777211050035	-0.187017850711305	0.0751664874287595	0.870101864052879	-0.200743785694659	61	59	0.221785252932813	1
seq.6555.58	STOML2	38534	2.48690934508249	0.0143211131413158	0.26144446688676	0.105128265895067	1.25435163828819	0.326941842318627	61	59	0.221785252932813	1
seq.6369.82	DEAF1	59327	2.48591361176578	0.0143591454587896	0.335544857235059	0.134978486640457	1.50537088231622	0.590118971476415	61	59	0.221785252932813	1
seq.19117.3	PPP1R14A	16693	2.48527033889071	0.014383763409575	0.247824536956448	0.0997173358078476	1.27613624364891	0.351782363227968	61	59	0.221785252932813	1
seq.3448.13	INSR	156333	-2.48412693684277	0.0144276143271666	-0.379035946776877	0.152583163587694	0.579342342275171	-0.787511984067132	61	59	0.221785252932813	1
seq.13940.19	IFI16	88256	-2.48282522914492	0.0144776818226733	-0.344300107194722	0.138672711696787	0.634480149947736	-0.656353065604163	61	59	0.221785252932813	1
seq.5798.3	BID	21995	2.48197394275428	0.014510508681905	0.374308447620054	0.150810788611535	1.45076754571134	0.536816377078533	61	59	0.221785252932813	1
seq.7881.244	PARP16	36383	2.47883146986815	0.01463226354727	0.341587197801812	0.137801702920926	1.41011057521267	0.495808297415621	61	59	0.222767521009719	1
seq.3453.87	LYN	58574	-2.47772217737337	0.014675460382563	-0.26845865331697	0.108348973007766	0.783026029874632	-0.352867827541089	61	59	0.222767521009719	1
seq.10655.43	CLPB	78729	2.47531840381238	0.0147694564189006	0.366105835727723	0.147902522424534	1.5642529371037	0.645473812901541	61	59	0.222767521009719	1
seq.16914.104	CD14	40076	2.474982894961	0.0147826186589748	0.383485909729939	0.15494487275476	1.17581670614478	0.233663181138597	61	59	0.222767521009719	1
seq.12706.2	CDC42BPA	197307	2.47426975505833	0.0148106304134775	0.554390530211125	0.224062283054523	1.52904601008434	0.612631819074005	61	59	0.222767521009719	1
seq.12730.3	NDC80	73913	2.47360646012064	0.0148367268082088	0.256181035056188	0.103565801264804	1.26987363423576	0.344684940830631	61	59	0.222767521009719	1
seq.16781.2	ENGASE	83987	-2.47266181420573	0.0148739634135422	-0.164578138806742	0.0665590975123332	0.881621446812555	-0.181768774751242	61	59	0.222767521009719	1
seq.3174.2	ADAMTS1	105358	-2.46995326807539	0.0149811933894762	-0.554010094062636	0.224299828350326	0.258954569205841	-1.94922908010483	61	59	0.223730601564326	1
seq.9326.33	ITIH2	106463	-2.46573584077182	0.0151495329624537	-0.972680649114401	0.394478854154116	0.623084163113517	-0.68250104639634	61	59	0.224852025358196	1
seq.5468.67	IL17RC	86240	2.46533063772701	0.0151657952589988	0.443519206260654	0.179902524827084	1.56026844714994	0.641794268865272	61	59	0.224852025358196	1
seq.12333.87	RPIA	33269	-2.4600187846004	0.0153804243179324	-0.333672047239336	0.135638007859171	0.661333429114585	-0.596550266050107	61	59	0.224852025358196	1
seq.12461.8	SIRT5	33881	2.4599492279889	0.0153832526767734	0.477048937931856	0.193926334943856	1.41167772469112	0.497410769871428	61	59	0.224852025358196	1
seq.12933.17	ENOX1	73348	2.45591669448295	0.0155480212855217	0.196731655876858	0.08010518285038	1.13537722978584	0.183171713482113	61	59	0.224852025358196	1
seq.9869.28	NFKB1	105356	2.45556786994822	0.015562347858761	0.737121645852118	0.30018378024618	1.45282083336316	0.538856796049705	61	59	0.224852025358196	1
seq.4931.59	F3	33068	2.45471743514892	0.0155973253969785	0.467618189163067	0.19049776665423	1.30594210442093	0.385090940133779	61	59	0.224852025358196	1
seq.17811.78	SULT1C2	34880	-2.45273588385487	0.0156790966249381	-0.361808867515151	0.147512363600483	0.6635411813479	-0.591742088549306	61	59	0.224852025358196	1
seq.2890.59	CCL28	14280	2.45229011104377	0.0156975445640489	0.248959443721624	0.101521203629394	1.33558945723505	0.417476610332521	61	59	0.224852025358196	1
seq.4237.70	LCMT1	38379	2.45019563474289	0.0157844819438489	0.217553480810715	0.0887902491237373	1.23229561759922	0.301348388244704	61	59	0.224852025358196	1
seq.11927.3	RBM28	85738	2.44945545874379	0.0158153075605522	0.154801649046542	0.0631983931342568	1.13446794533002	0.182015845883984	61	59	0.224852025358196	1
seq.9735.44	CD96	65634	2.44904839198238	0.0158322832490915	0.189984429723812	0.077574796131337	1.18658880190345	0.24682007294797	61	59	0.224852025358196	1
seq.5226.36	CSNK2A2 CSNK2B	NA	-2.44827950242237	0.0158643921384302	-0.187951587016035	0.0767688439290012	0.85814253300714	-0.220710803124727	61	59	0.224852025358196	1
seq.9836.20	DCK	30519	2.44803721476088	0.015874522104444	0.230983194163893	0.0943544455824193	1.26103745362003	0.33461112526918	61	59	0.224852025358196	1
seq.14326.4	UBE2E1	21404	2.44775852683191	0.0158861810792333	0.697256912568453	0.284855268575409	3.33637029925251	1.73827942045148	61	59	0.224852025358196	1
seq.19207.119	ADK	40545	-2.44705862387931	0.0159154953254906	-0.202483035874689	0.0827454781421187	0.853313878975203	-0.228851581541901	61	59	0.224852025358196	1
seq.10372.18	STAT6	94135	-2.44674628401619	0.0159285926928594	-0.184703927763718	0.0754896120494101	0.88558665677254	-0.175294609842319	61	59	0.224852025358196	1
seq.7841.84	ESAM	41176	2.44644461598309	0.0159412516714199	0.422149706161934	0.172556412437849	1.15963900400979	0.213675763818231	61	59	0.224852025358196	1
seq.19143.38	CYB5R2	31458	-2.44637118461222	0.0159443344480794	-0.540335628653499	0.220872299368237	0.449723207859238	-1.15289075902474	61	59	0.224852025358196	1
seq.18337.4	GMDS	41950	2.44579954944753	0.0159683508493064	0.26311257905125	0.107577327467692	1.2355506674316	0.305154173882799	61	59	0.224852025358196	1
seq.14226.120	BHMT2	40354	2.44537072359909	0.0159863884765138	0.217056574271015	0.0887622364070637	1.21586457875186	0.281982552430493	61	59	0.224852025358196	1
seq.17341.89	ACAT2	41351	-2.44491940823268	0.0160053916745761	-0.367203869360773	0.150190582202547	0.463645635854839	-1.10890551952407	61	59	0.224852025358196	1
seq.18905.5	KRT16	51268	2.43878690993255	0.0162656094501088	0.227091199624319	0.0931164583094302	1.20869055450568	0.273444937206743	61	59	0.227788146292907	1
seq.18931.40	SLIT3	167713	2.43794095819228	0.0163017994181225	0.224420567820226	0.0920533235499813	1.16512004418451	0.220478605718613	61	59	0.227788146292907	1
seq.12652.37	AHCYL1	58951	-2.43604366755623	0.0163832266121404	-0.30357152372714	0.124616618236435	0.73600094001442	-0.442220486005515	61	59	0.228313842519989	1
seq.12818.159	SLC14A2	101209	2.43278246989876	0.0165240356016458	0.236075810538305	0.0970394243872241	1.21609175890378	0.282252089900751	61	59	0.229119005001586	1
seq.8018.43	VSIG2	34348	2.43266972382204	0.0165289228473899	0.411050983219746	0.168971142771461	1.18356778290311	0.243142331554488	61	59	0.229119005001586	1
seq.8089.173	NR4A1	64463	2.43123748381793	0.0165911187183008	0.337321401225164	0.138744735333484	1.49292667171888	0.578143306165321	61	59	0.229371116073696	1
seq.13231.90		35941	2.42932128901007	0.0166746562101822	0.461578299111017	0.190002986101154	1.40005701853733	0.485485583374504	61	59	0.2299161591732	1
seq.9016.12	NR1H2	50974	2.42601627741367	0.0168196193695295	0.198166805698396	0.0816840379610552	1.17948851322138	0.238161368556825	61	59	0.231303050538226	1
seq.6442.6	BAGE3	12112	-2.42419644720173	0.0168999175912546	-0.534879568845328	0.220642006741139	0.704703620718237	-0.504911468330179	61	59	0.231795711804261	1
seq.9329.28	TREML1	32679	2.42292938271033	0.0169560266680298	0.298069208819394	0.123020180012827	1.28318914590264	0.359733843649029	61	59	0.231954884498087	1
seq.14284.23	EIF2AK4	186911	2.4198400265052	0.017093526560877	0.493326405717903	0.203867363261355	1.67470133741614	0.743903831422733	61	59	0.233055110032542	1
seq.19555.1	SUMO2	10871	2.41911623040801	0.0171258839490529	0.882365781223746	0.364747162675572	1.26980726500207	0.344609537212507	61	59	0.233055110032542	1
seq.9243.10	LYG1	21431	2.41697169537334	0.0172220754632587	0.397107719042857	0.164299697759397	1.31924399274734	0.39971141415195	61	59	0.233753795089854	1
seq.4481.34	C4A C4B	NA	-2.41524516944347	0.0172998660314785	-0.738107403253796	0.305603510812061	0.647313121980655	-0.627464345185719	61	59	0.23419974482095	1
seq.12940.35	ALDH3B1	51840	-2.40912257439569	0.0175782488774499	-0.206196317643546	0.0855897993049475	0.828085074272848	-0.272149102613722	61	59	0.237351899350437	1
seq.18180.58	RTN4IP1	43590	2.40777324406783	0.0176401327349359	0.275490363325249	0.114417071459694	1.28574209858001	0.362601287756507	61	59	0.237395828738345	1
seq.7827.20	ADAM32	87948	2.40706704058708	0.0176725981485952	0.307865135676236	0.127900523950985	1.41274020722671	0.498496188810386	61	59	0.237395828738345	1
seq.7939.1	PQLC2L	15626	2.40552624586386	0.0177436153902329	0.247919799943592	0.103062604438373	1.20351693503597	0.267256442535729	61	59	0.237527764976386	1
seq.12532.28	CDC34	26737	2.40410593387884	0.0178093037180413	0.220518077768978	0.091725607703646	1.18022964069274	0.239067596244202	61	59	0.237527764976386	1
seq.3378.49	KLK7	27525	-2.40389366091167	0.0178191396979599	-0.479224307178977	0.199353371977874	0.299190479937727	-1.74086382462552	61	59	0.237527764976386	1
seq.13993.20	EPB41L1	98503	-2.4021801261094	0.0178987155806064	-0.183319059630017	0.0763136192983677	0.866300184258423	-0.207061070744402	61	59	0.237567653012007	1
seq.6612.90	BRICD5	28486	2.40186693992253	0.0179132938667917	0.281661296878009	0.11726765217356	1.11043008916963	0.151118566065264	61	59	0.237567653012007	1
seq.7191.32	SLMAP	95198	2.39897590302189	0.0180483651359854	0.216630309115779	0.0903011609424248	1.15962677584374	0.213660550801533	61	59	0.238134241657814	1
seq.17411.55	UFD1L	34500	-2.39764191044396	0.018110994329554	-0.212761581403089	0.088737847164047	0.843404984236456	-0.245702547408365	61	59	0.238134241657814	1
seq.8428.102	NTM	37971	2.39759496213581	0.0181132019987284	0.555907517752399	0.23186047957708	1.20202481641653	0.265466681532856	61	59	0.238134241657814	1
seq.3365.7	DKK4	24876	-2.39583284381047	0.0181962356307505	-0.32889010815276	0.137275899277545	0.719100659747479	-0.475734361560776	61	59	0.238134241657814	1
seq.12516.13	TEAD4	48329	-2.39450102326126	0.0182592168496369	-0.174909292209567	0.0730462382393739	0.872285140042244	-0.197128282268784	61	59	0.238134241657814	1
seq.18339.207	PSMB3	22949	2.39347874086642	0.0183076912286277	0.315713357128304	0.131905645008578	1.28237497283913	0.358818174871161	61	59	0.238134241657814	1
seq.14318.1	VPS29	20506	2.39259997898144	0.0183494513660069	0.361171944702307	0.150953752351056	1.3363269625531	0.418273038906497	61	59	0.238134241657814	1
seq.13422.66	ENOX2	70082	2.3909058382916	0.0184301980466091	0.394180631989603	0.164866648312365	1.52220949733761	0.606166926496406	61	59	0.238134241657814	1
seq.4157.2	F2	70037	-2.39079218494136	0.0184356262892402	-0.167690718149772	0.0701402318469952	0.895043399480126	-0.159970456424727	61	59	0.238134241657814	1
seq.14186.13	RFFL	40514	2.39038433447077	0.0184551174698589	0.275178161451164	0.115118793862113	1.22301910364568	0.290446939040801	61	59	0.238134241657814	1
seq.5707.55	ELK3	44240	2.39031146134347	0.0184586020011046	0.350028138792439	0.146436204843241	1.2726698862182	0.347858251699969	61	59	0.238134241657814	1
seq.17513.11	ANXA11	54390	-2.38772550569458	0.0185826313374735	-0.582362175240373	0.243898293104242	0.855539075693012	-0.225094345349653	61	59	0.238515917769079	1
seq.9532.5	WBP1L	37828	2.38723198906802	0.018606385482734	0.25016685508151	0.104793692538937	1.35532139163589	0.438635002973354	61	59	0.238515917769079	1
seq.18280.29	DTD2	18660	-2.38683577815898	0.0186254755433644	-0.335465661063982	0.140548279078813	0.767438861323415	-0.381876273367236	61	59	0.238515917769079	1
seq.3887.90	KPNB1	97170	-2.38492137847733	0.0187179591117081	-0.473088617310095	0.19836654641091	0.651068028399017	-0.619119800181082	61	59	0.239059464684403	1
seq.18385.4	PSMD10	24428	2.38406102170561	0.0187596548457254	0.182443382223123	0.076526305561004	1.14230229478388	0.191944490870624	61	59	0.239059464684403	1
seq.15414.316	LDHA	36689	-2.38297981126958	0.0188121705760963	-0.889236459317228	0.373161558109664	0.346135052020691	-1.5305930487442	61	59	0.239143983030765	1
seq.10760.107	GRIA4	100871	2.37721890199246	0.0190941870483149	0.172706654414301	0.0726507156196457	1.15975439413633	0.213819312354323	61	59	0.241674267391002	1
seq.18277.28	TRIAP1	8786	2.37702077980524	0.0191039520654437	0.202352969470383	0.0851288180522188	1.19219201459241	0.253616615154718	61	59	0.241674267391002	1
seq.13713.164	SEC22A	34948	2.37419391914994	0.01924376448488	0.335790886605039	0.141433639390866	2.14161067841953	1.09869623762163	61	59	0.242853512094901	1
seq.4771.10	SMPDL3A	51260	2.37191526098646	0.0193571222875944	0.498996974873791	0.210377235258507	1.24321871357886	0.314080125222661	61	59	0.243105607995995	1
seq.11179.7	TSSK1B	41618	2.37172920341969	0.0193664042583779	0.250876291886545	0.105777797703388	1.39112021310248	0.47624709518792	61	59	0.243105607995995	1
seq.13393.46	DERL1	28801	-2.37098298478183	0.0194036709375161	-0.567953493675287	0.239543470923537	0.647556569929229	-0.626921864109122	61	59	0.243105607995995	1
seq.14663.44	RNF8	55518	2.36889535643285	0.019508265959806	0.322131050791203	0.135983655806678	1.31968342821214	0.40019189070214	61	59	0.243829933291389	1
seq.3508.78	CCL22	10625	-2.36611283668865	0.0196484522686054	-0.177487050475123	0.0750120821471534	0.88816990870658	-0.171092401419754	61	59	0.244994577090841	1
seq.3535.84	DKK1	28672	-2.36510389120716	0.0196995037789282	-0.238264401746462	0.100741621808778	0.793005788536526	-0.334596697984009	61	59	0.245008098404694	1
seq.5483.1	RGMA	49347	2.36397244473909	0.0197568932595453	0.444898845331749	0.188199674798177	1.15545449137871	0.208460439074104	61	59	0.245008098404694	1
seq.19364.163	PCNA	28769	-2.36331000938791	0.0197905620545618	-0.209441561659901	0.0886221277902282	0.839930318059352	-0.251658450281859	61	59	0.245008098404694	1
seq.13689.2	ODC1	51148	2.3606082598546	0.0199284067857177	0.204789985759288	0.0867530582019999	1.18062067302949	0.239545509151208	61	59	0.246129990917442	1
seq.17347.80	AIDA	35023	-2.35946889801754	0.0199867917281126	-0.494513498625585	0.209586784144975	0.557484946318983	-0.842995246202705	61	59	0.246149136437327	1
seq.19114.8	TK2	31005	2.35841367844307	0.0200409997833402	0.224375415576527	0.0951382777446621	1.25949923389194	0.33285024453295	61	59	0.246149136437327	1
seq.14114.18	PIANP	30076	2.35781836620434	0.0200716390993599	0.471822038167308	0.200109577959924	1.22762638479269	0.295871558411748	61	59	0.246149136437327	1
seq.13735.1	RAP1GAP	73361	2.35513802350987	0.020210103609153	0.182696845199669	0.0775737317201459	1.18573076238618	0.245776461936142	61	59	0.246881548434675	1
seq.16765.52	PPBP	13894	2.35482946285064	0.0202260976940917	0.334665358450911	0.14211872398003	1.47169905297202	0.557482685543083	61	59	0.246881548434675	1
seq.4706.17	EPB41	97017	-2.35384917262251	0.0202769847986882	-0.431184760148885	0.183182833107563	0.48733587499528	-1.03701166514861	61	59	0.246924403670007	1
seq.15465.79	CNPY4	28310	2.34903040877833	0.020528776720877	0.367165964150722	0.156305326137381	1.23175490542938	0.300715217154092	61	59	0.24940788873942	1
seq.4498.62	NCAM1	94574	2.34576433088385	0.0207010038960854	0.358106758606018	0.152661012826931	1.26823492569215	0.342822012620892	61	59	0.250915423968366	1
seq.17804.102	PNPO	29988	2.34464731506603	0.0207601986759507	0.323800175350603	0.138101868571003	1.33881857700904	0.420960474640875	61	59	0.250981369463117	1
seq.9876.20	ALDOC	39456	-2.34384603335629	0.0208027535702353	-0.713913977502149	0.30459081669279	0.466230553840029	-1.10088454209562	61	59	0.250981369463117	1
seq.3069.52	IGHM IGJ IGK@ IGL@	49440	2.34163415561724	0.0209206231976402	0.528820658585822	0.225834021645635	1.16638005413884	0.222037953960429	61	59	0.251473426982077	1
seq.18179.56	SMS	41268	2.34102434253965	0.02095322328619	0.174276795055661	0.0744446744481935	1.14012960723774	0.189197835873193	61	59	0.251473426982077	1
seq.12530.14	CKS1B	9660	2.3403694192205	0.0209882848689953	0.236402519170156	0.101010770876033	1.32246121083033	0.403225407206291	61	59	0.251473426982077	1
seq.13563.259	ACBD7	9790	2.33824084466326	0.0211025969321802	0.169699609659989	0.0725757614093976	1.17357396344421	0.230908769284646	61	59	0.252263154152576	1
seq.11573.3	SRSF6	39587	2.33134582813378	0.0214766657195088	0.602002919869892	0.258221201078431	1.44157091905007	0.527641812930691	61	59	0.255560280684103	1
seq.12458.79	CHP1	22456	2.33114611920151	0.0214875869536978	0.373720555527388	0.160316229192617	1.27172220270669	0.346783560128989	61	59	0.255560280684103	1
seq.10506.53	PGRMC2	23818	2.32974416448123	0.0215643918990925	0.252496559536559	0.108379522260884	1.29664829695264	0.37478721586585	61	59	0.255560280684103	1
seq.12675.14	DARS	57136	-2.3295591827278	0.0215745440331937	-0.380133216468705	0.163178175204627	0.588180315287857	-0.765669592729372	61	59	0.255560280684103	1
seq.17204.17	PNMT	30855	2.32847873615467	0.0216339251521607	0.167338969049	0.0718662216883069	1.14554553818905	0.196034810378669	61	59	0.255682580256375	1
seq.15584.9	CFHR2	30651	2.32592526073583	0.0217748367809263	0.596715212200561	0.256549607278345	1.42611244304452	0.512087736779915	61	59	0.25676572240314	1
seq.3030.3	CLEC4M	45350	2.32376798568113	0.021894514343368	0.234779845529783	0.101034116562616	1.16031176626094	0.214512497772312	61	59	0.25708653918317	1
seq.18868.7	CBX3	20811	2.32358372646071	0.0219047631824963	0.229461343140681	0.0987532063198761	1.11041260286084	0.151095847291825	61	59	0.25708653918317	1
seq.12423.38	A1CF	65202	2.32277096265054	0.0219500210929606	0.300298950291834	0.129284787488973	1.43054450360273	0.516564379959774	61	59	0.25708653918317	1
seq.19437.61	VEGFA	27042	-2.32160364506035	0.0220151661471965	-0.227552038728511	0.0980150247492377	0.803574073259416	-0.315497077585039	61	59	0.257271403495938	1
seq.11516.7	FABP1	14208	2.31853064664662	0.0221874778190895	0.73749873562534	0.318088845058836	1.26986197874111	0.344671699039446	61	59	0.258087459060258	1
seq.17777.31	SDSL	34674	2.31631781384857	0.0223122923994294	0.304493142740266	0.131455684068824	1.30362170590941	0.382525278934398	61	59	0.258087459060258	1
seq.8046.9	LGALS1	14716	2.31481035835472	0.022397674045405	0.294279622133528	0.12712904150934	1.37163980094864	0.455901672756068	61	59	0.258087459060258	1
seq.5346.24	CPNE1	59059	-2.31457782677816	0.0224108701224589	-0.291918545698914	0.126121723936696	0.765620105238687	-0.385299379291088	61	59	0.258087459060258	1
seq.13983.27	CRYZ	35207	-2.3145105846646	0.0224146873625294	-0.393228228428035	0.169896923796103	0.538149919292567	-0.893919956138747	61	59	0.258087459060258	1
seq.12391.27	PDZD7	111752	2.31443448476004	0.022419008137661	0.19568626638719	0.0845503589216866	1.17218475509777	0.229199979535185	61	59	0.258087459060258	1
seq.12742.160	TMEM8B	51941	2.31272410418529	0.0225163132644176	0.233279777103658	0.100867966343887	1.22588329687855	0.293821642137568	61	59	0.258087459060258	1
seq.11955.1	ARHGAP1	50436	2.31259670017786	0.022523576256455	0.301557115591034	0.13039762426706	1.1407203280522	0.189945127481842	61	59	0.258087459060258	1
seq.5020.50	PGK1	44615	2.31247249565208	0.022530658839681	0.33406312496855	0.144461447907664	1.36714777215354	0.45116918927246	61	59	0.258087459060258	1
seq.18243.9	CMPK1	22222	2.31008327692631	0.0226672827903749	0.228206003098907	0.098786916202669	1.26514395595467	0.339301553082146	61	59	0.259083065577706	1
seq.18186.15	TARS	83435	-2.30828500372213	0.0227705949415528	-0.259680933870442	0.112499510871363	0.792032525341849	-0.336368418135646	61	59	0.259611168799882	1
seq.13552.7	SWAP70	68998	-2.30754710940912	0.0228131073120387	-0.184260856917753	0.079851395521427	0.870082025487789	-0.200776679918824	61	59	0.259611168799882	1
seq.15447.45	SORD	38325	-2.30333806126454	0.0230569418391405	-0.437963265871355	0.190142851037209	0.575973947655878	-0.795924537451871	61	59	0.261814337397822	1
seq.15678.71	DKK2	28447	-2.30173656411355	0.0231503187077215	-0.41131946804326	0.17869962812259	0.661528853089805	-0.596124012757132	61	59	0.262303176314444	1
seq.11439.88	RHPN2	76993	2.30004472651273	0.0232493241494254	0.307771757313915	0.133811205393623	1.50564258766567	0.590379340926909	61	59	0.26253125971489	1
seq.17773.26	NAPG	34746	-2.29942613209636	0.0232856168354028	-0.176683210214449	0.0768379587185822	0.865369306680647	-0.208612143395991	61	59	0.26253125971489	1
seq.12812.25	ACYP2	11140	2.29788094090987	0.0233764903423021	0.81860950561529	0.356245395939074	1.45991670511579	0.545886059143362	61	59	0.26253125971489	1
seq.18326.50	MAGEA8	35215	2.29732917899207	0.0234090152322509	0.336349769252881	0.146409044175572	1.26363274093528	0.337577223151066	61	59	0.26253125971489	1
seq.9090.9	SYTL4	76024	-2.29710397956785	0.0234223015670422	-0.36510076061092	0.158939588219949	0.659625873080064	-0.600280106918172	61	59	0.26253125971489	1
seq.9870.17	WARS	53165	2.29328531289377	0.0236486072328964	0.684379693475627	0.29842762678842	1.59244660333454	0.6712449979786	61	59	0.264499014802266	1
seq.9910.9	MTAP	31236	2.28677999301232	0.0240385600595898	0.293986138679192	0.128558995433545	1.28468369117111	0.361413189494778	61	59	0.267874007364592	1
seq.7959.34	CDH7	87086	2.28653834710688	0.0240531533857692	0.371000625627353	0.162254276687191	1.27557045959139	0.351142592312029	61	59	0.267874007364592	1
seq.17726.3	SAR1A	22367	-2.28524157796053	0.0241316000608109	-0.221731101743384	0.0970274232194164	0.845511786771698	-0.24210322836736	61	59	0.268174625835706	1
seq.11556.19	ARFGAP1	44668	2.28436639425989	0.0241846702961741	0.358885021561144	0.157104842052896	1.48170382305941	0.567257096964765	61	59	0.268192556560977	1
seq.15318.75	S100A10	11203	-2.28258992924983	0.0242927085829384	-0.329588597439744	0.144392382186695	0.802398007461812	-0.317610071475319	61	59	0.268541894083224	1
seq.11258.41	MADCAM1	40155	2.28215506638815	0.0243192198786036	0.297217013266227	0.13023524020943	1.40909266382597	0.494766488330608	61	59	0.268541894083224	1
seq.7934.11	NDRG4	38459	2.27826954686309	0.0245572293042975	0.281311836097686	0.123476098991456	1.31102507305541	0.390695277037017	61	59	0.27016328026974	1
seq.3292.75	CD48	27683	2.27806650549713	0.0245697227259894	0.401237350224265	0.17613065696548	1.29075489168237	0.368215065612368	61	59	0.27016328026974	1
seq.12801.33	IRF2	39354	2.27371594519284	0.0248387625349257	0.303724784552683	0.133580795435256	1.15640064516562	0.209641318819484	61	59	0.271369332754276	1
seq.14079.14	IL18R1	62304	2.2735590914895	0.0248485104989048	0.303587829558881	0.133529773074861	1.25985917470627	0.333262480306635	61	59	0.271369332754276	1
seq.17843.30	PPCS	34005	-2.27344263197971	0.0248557502618961	-0.245588022684654	0.108024728326132	0.813103801163231	-0.298488555792184	61	59	0.271369332754276	1
seq.5019.16	UCHL1	24824	2.27292950719595	0.0248876709624989	0.424064776112429	0.186571899731103	1.38188376968436	0.466636275674244	61	59	0.271369332754276	1
seq.16587.1	CSN2	25382	2.27123590254213	0.024993282876872	0.242623500730847	0.106824438826141	1.1552066838933	0.208150994629809	61	59	0.271708645470293	1
seq.5526.53	TNFRSF18	26000	2.27075964710479	0.0250230525375557	0.151272444864406	0.0666175502357888	1.14611231766273	0.196748433444644	61	59	0.271708645470293	1
seq.18175.65	VAT1	41920	-2.26880335358944	0.0251456625703213	-0.702244096496573	0.309521799403885	0.480370649335566	-1.05778008987131	61	59	0.27247233537737	1
seq.9590.10	COX7A2L	12615	2.2671152903113	0.025251884493226	0.429043955362278	0.189246641842976	1.33422499347287	0.416001972067644	61	59	0.273055647258701	1
seq.12432.23	CACYBP	26210	-2.25939572644984	0.0257426694510813	-0.333606870929111	0.147653138856425	0.802550807525307	-0.317335366272936	61	59	0.277194657357084	1
seq.6462.12	TIMP4	25503	-2.25886616918158	0.0257766412818956	-0.335020166649806	0.148313419900919	0.57124380832432	-0.807821471912644	61	59	0.277194657357084	1
seq.6285.71	MLEC	32234	-2.25859258651381	0.0257942073711024	-0.411735490700446	0.182297371008363	0.74920431120836	-0.416568893463071	61	59	0.277194657357084	1
seq.2182.54	C4A C4B	NA	-2.25696392737828	0.0258989968910769	-0.850595129309698	0.376875819321473	0.596558994804083	-0.745263279175185	61	59	0.277748090115829	1
seq.9026.40	BTNL8	56748	-2.2532819309238	0.026137275605801	-0.212644032006058	0.094370806017549	0.799047456389837	-0.323646905795282	61	59	0.279727885949558	1
seq.12732.13	MPP7	65524	2.24460361456202	0.0267064969108657	0.235237600061231	0.104801399469871	1.23586161684699	0.305517209370462	61	59	0.285234143236541	1
seq.13450.49	USP8	127523	-2.24284953453205	0.0268228578760962	-0.232466572764449	0.103647868118336	0.820437438789687	-0.28553476747254	61	59	0.285829205784231	1
seq.12509.115	COMMD1	21178	2.24185609777947	0.0268889563264428	0.559507868314457	0.249573497990635	1.49206985184134	0.577315077514163	61	59	0.285829205784231	1
seq.6371.50	ANGPTL7	40018	2.2412892643562	0.0269267344666266	0.173301994929043	0.0773224579643108	1.158693689265	0.212499227789617	61	59	0.285829205784231	1
seq.7776.20	UNC5B	103638	2.23735855203712	0.0271899868001481	0.391952491305406	0.175185372477975	1.22971526691016	0.298324306970883	61	59	0.288037014638968	1
seq.13603.7	RFESD	17762	2.23572102796406	0.0273003192722028	0.23099811231233	0.103321527785909	1.23971359594822	0.310006861394061	61	59	0.288378873720907	1
seq.19161.1	USP15	112419	2.23523832802831	0.0273329170410837	0.726606632424384	0.32506897511252	1.26554125420311	0.339754537289892	61	59	0.288378873720907	1
seq.15383.200	EDN3	25454	2.23304013816856	0.0274817961744015	0.167302687448921	0.0749214868954999	1.15500291490769	0.207896492608916	61	59	0.289363882143395	1
seq.2900.53	CCL14	10678	-2.23033140398394	0.027666227792868	-0.566159301145014	0.253845370304032	0.52099100443464	-0.940669632114046	61	59	0.290718506565379	1
seq.3005.5	PTPN1	49967	2.22810751495166	0.0278184548443992	0.331805416112758	0.148918045420244	1.66065929330473	0.731756115275705	61	59	0.291635203206643	1
seq.3298.52	CNTN4	113454	-2.22742420956087	0.0278653743662525	-0.230019921943544	0.103267227210793	0.81955824874494	-0.287081604758404	61	59	0.291635203206643	1
seq.12869.68	DDX6	54417	-2.21489990934805	0.0287376876836793	-0.457627326389419	0.206613095453203	0.695184429268363	-0.524532325837589	61	59	0.300161980375424	1
seq.10085.25	STAR	31914	2.21027402929611	0.0290658514561122	0.33927920983496	0.15350097107326	1.25335300205919	0.325792801408296	61	59	0.302982435578513	1
seq.7970.315	ART3	43923	2.20712875458679	0.0292908416346702	0.863652271037714	0.391301263799358	2.08755802057886	1.06181629571274	61	59	0.304397531021235	1
seq.18415.16	ARL6	21097	2.20674478881765	0.029318411468277	0.313162829963003	0.141911666247003	1.27252122243962	0.347689717010666	61	59	0.304397531021235	1
seq.11262.39	TRABD	42321	2.20576625822999	0.0293887750393427	0.180941634641391	0.0820311916397648	1.13751925816768	0.185890970302826	61	59	0.304521462236688	1
seq.5963.9	DMKN	47082	2.20442811127683	0.0294852359018976	0.223742481753425	0.101496837483092	1.18499944490952	0.244886383320601	61	59	0.30491478079502	1
seq.12774.12	HCN1	98796	2.20218218544317	0.0296477545494877	0.188805965113919	0.0857358516302423	1.15435290005606	0.207084341253432	61	59	0.305988310320654	1
seq.18947.3	LRRC3B	29275	2.19891580332715	0.0298855076459727	0.227846166874848	0.10361750392175	1.22192780459527	0.289159048635159	61	59	0.307832541207134	1
seq.10885.36	C6orf89	39870	2.19743326925515	0.0299939649256846	0.158748447754491	0.0722426705627793	1.14681668506707	0.197634799653059	61	59	0.308340325823803	1
seq.11918.54	STOX1	110962	2.19430823878294	0.0302237049906306	0.164270966688284	0.0748623022895796	1.13200272206496	0.178877427343739	61	59	0.310090453565289	1
seq.5452.71	ASGR1	33186	2.19322491586707	0.0303037034541449	0.516809799628414	0.235639215973479	1.34890667805352	0.431790541194602	61	59	0.310300397648337	1
seq.12417.46	TPRKB	19661	2.19228155750785	0.0303735162337084	0.192654577126999	0.087878574021307	1.16756195808544	0.223499110321114	61	59	0.310405424725663	1
seq.15688.30	LMAN1	57549	2.19114243026729	0.0304580033214442	0.160369260204123	0.0731897926802321	1.12708197399511	0.172592448230095	61	59	0.310537955132183	1
seq.17796.15	IMPA1	30189	2.1905012671649	0.0305056471657095	0.229318875899655	0.104687853568994	1.18001597218182	0.238806387410464	61	59	0.310537955132183	1
seq.4292.5	NAPA	33233	-2.18923848926569	0.0305996719150736	-0.587472021230711	0.268345374024444	0.516391405223729	-0.95346310614058	61	59	0.310887894778487	1
seq.2911.27	MDK	15585	2.18812153474624	0.0306830488972688	0.528009330195043	0.241307131167317	1.77817487422063	0.8303972126743	61	59	0.311128503604212	1
seq.19188.21	NAP1L4	42823	-2.18595612711004	0.0308452525698123	-0.541463134532145	0.247700824283236	0.455825273668462	-1.13344717645946	61	59	0.311814194162207	1
seq.9747.48	MARK3	84429	2.18545936220115	0.03088256861908	0.198681314415711	0.0909105508215002	1.21891861302675	0.285601800689422	61	59	0.311814194162207	1
seq.4541.49	CDON	139147	-2.18354218952703	0.0310269514296076	-0.159968103777192	0.0732608257099178	0.887909809101689	-0.171514954989882	61	59	0.311814194162207	1
seq.2837.3	MET	155541	-2.18332110503853	0.0310436390508477	-0.529463241214755	0.242503606085653	0.714552369890656	-0.484888343870277	61	59	0.311814194162207	1
seq.3431.54	EPHA1	108127	2.18323948506062	0.031049801759437	0.333052693263306	0.152549775479192	1.25633538616846	0.329221651627339	61	59	0.311814194162207	1
seq.8905.20	KCNMB3	31604	2.18224962883882	0.0311246254779324	0.316392129469634	0.144984389177322	1.32149355799425	0.4021693921589	61	59	0.311964515367276	1
seq.19271.64	GNAI1	40361	-2.18066241657542	0.0312449308545433	-0.200055872347621	0.0917408723271319	0.840422081683362	-0.250814026264598	61	59	0.312072200872177	1
seq.17725.37	USH1C	62211	-2.17932856305234	0.0313463448696921	-0.196380779422392	0.0901106803039114	0.833804228462624	-0.262219406398305	61	59	0.312072200872177	1
seq.9366.54	IL21R	59130	-2.17886856845258	0.0313813849325786	-0.166451189797195	0.0763934053697455	0.864340612242471	-0.210328145048384	61	59	0.312072200872177	1
seq.10638.1	TINF2	50023	2.17846319899741	0.0314122921413239	0.301402509072789	0.138355566075894	1.44323011401553	0.529301346870845	61	59	0.312072200872177	1
seq.2754.50	C3	187148	-2.1773873055441	0.0314944514608835	-0.595992256039242	0.273718990884955	0.727722032858598	-0.458540603798006	61	59	0.312072200872177	1
seq.15482.12	A2ML1	161107	-2.17738505527444	0.0314946234955421	-0.229907632948118	0.105588872483163	0.731737465708954	-0.450601966674806	61	59	0.312072200872177	1
seq.10672.75	SFTPB	42117	2.17346115116539	0.03179585358804	0.167764044428138	0.077187505439508	1.13949713079963	0.188397291969289	61	59	0.314459181975075	1
seq.9819.110	NUP210	205111	2.17169712687225	0.0319320875284965	0.132915764584049	0.0612036379011467	1.12263640369672	0.166890747399487	61	59	0.314701736187111	1
seq.8932.1	ENTPD6	53246	2.17158015076678	0.0319411393789297	0.251415391662588	0.115775322211255	1.11312486158031	0.154615431924396	61	59	0.314701736187111	1
seq.4141.79	CXCL10	10881	2.17040818609551	0.0320319514730687	0.269287445859224	0.124072258658249	1.39587546864705	0.481170238983664	61	59	0.315001002033272	1
seq.9964.10	MYZAP	54206	2.16914881779862	0.0321297860325275	0.206131382487931	0.0950286954940812	1.19475540861985	0.256715298633867	61	59	0.315368069306089	1
seq.9599.6	PIANP	30076	2.16762061758984	0.032248853242074	0.401755243330832	0.185343892778405	1.19936675437273	0.262272887949404	61	59	0.315941772740018	1
seq.15481.45	CAMP	19301	-2.16485479260587	0.0324653220925489	-1.00380048839891	0.463680285544981	0.706271955598538	-0.501704283281679	61	59	0.317465776259596	1
seq.13460.4	CHAD	40476	-2.16406161019008	0.032527633163431	-0.271329584791027	0.125379787485438	0.744806660652781	-0.425062120207936	61	59	0.317479445782402	1
seq.3538.26	DDC	53926	-2.16273020303316	0.0326324595713477	-0.196224407165125	0.0907299518404681	0.862728891810768	-0.213020823882281	61	59	0.317907251001615	1
seq.19123.6	NFKBID	33481	2.15986431581888	0.0328590959468221	0.270210581480203	0.125105350137588	1.41561810745767	0.501432120798011	61	59	0.31920705741848	1
seq.12574.36	EDN2	19960	2.15949537465618	0.0328883710348665	0.605101809293565	0.280205188858024	1.21565298204126	0.281731458602715	61	59	0.31920705741848	1
seq.10036.201	ZHX3	104658	2.15809578227406	0.0329996329730366	0.23219336230512	0.107591777998125	1.14423363280416	0.194381655678014	61	59	0.319691611627262	1
seq.12898.5	IL33	30759	2.15465344588774	0.0332746744507435	0.1938232523416	0.0899556505068234	1.1249028311539	0.16980038716072	61	59	0.321758076507004	1
seq.9840.2	CDC42	21259	-2.15179776060169	0.0335043486237694	-0.490734155446123	0.228057749864422	0.64558807058984	-0.631314174666787	61	59	0.322997087762141	1
seq.11448.34	GALK1	42272	2.15152013065939	0.0335267506675591	0.415177623965472	0.192969434981875	1.66693893850187	0.737201258053195	61	59	0.322997087762141	1
seq.3450.4	KLK6	26856	2.14926690702956	0.0337090446122544	0.139843723382295	0.0650657779752304	1.134881531998	0.182541705340573	61	59	0.324154133799022	1
seq.16081.38	AKR1B10	36020	-2.14569324104255	0.0339999281732418	-0.304664401100928	0.141988796568562	0.660789374063885	-0.597737607446886	61	59	0.326059544449563	1
seq.13453.2	MRPL33	7619	2.14529706978759	0.0340323085534463	0.576737602596963	0.268838106721539	2.02805715617393	1.02009831198953	61	59	0.326059544449563	1
seq.8780.2	PCDH10	112936	-2.14391214647947	0.0341457128359818	-0.168827156564885	0.0787472363744554	0.851370660052474	-0.232140722087629	61	59	0.326545789543371	1
seq.9117.4	IL36G	18721	2.14134755429455	0.0343565783177414	0.1515949093258	0.0707941637132986	1.12496916388198	0.169885456798531	61	59	0.32796059742137	1
seq.8403.18	FASN	273427	-2.13841638652156	0.0345989638669942	-0.171147616631005	0.0800347480078007	0.885429683907192	-0.175550354489935	61	59	0.328645262993133	1
seq.10451.11	NUCB1	53879	2.13784405328503	0.0346464638167367	0.446741955039774	0.208968448542028	1.27139638174157	0.34641388779358	61	59	0.328645262993133	1
seq.12761.12	APBB2	83374	2.13761954216294	0.0346651121881745	0.169674119572532	0.079375265909502	1.15978888252695	0.213862214101941	61	59	0.328645262993133	1
seq.10627.87	APLP2	86956	2.13743406721427	0.0346805246826983	0.311477862610604	0.145725132479317	1.21481215298117	0.280733246411857	61	59	0.328645262993133	1
seq.10034.16	FRK	58254	2.13243069108043	0.0350985355872969	0.239298676946329	0.112218736087073	1.24276281267298	0.313550977297402	61	59	0.332002844793088	1
seq.16320.139	CD320	28991	2.12696051372881	0.0355605247688757	0.276342830140592	0.129923817746918	1.18179189087052	0.240976004683883	61	59	0.335225561354266	1
seq.16892.23	ENPP2	98994	2.12687404670082	0.0355678694222772	0.371880581000321	0.174848426768467	1.32890015490107	0.410232713763602	61	59	0.335225561354266	1
seq.15641.20	TMEFF1	40934	2.12567780208645	0.035669615045472	0.247921581076479	0.116631777794891	1.15144130962856	0.203440877074557	61	59	0.335577678009025	1
seq.14294.61	MBD1	66607	2.12145606335997	0.036030704267595	0.223417222073075	0.105313150685396	1.20805805046675	0.272689781739381	61	59	0.336826787938513	1
seq.5437.63	FABP3	14858	2.11995606308889	0.0361597587034245	0.312272633023521	0.147301464620226	1.16544369591057	0.220879307690529	61	59	0.336826787938513	1
seq.17332.3	ADPRHL2	38947	-2.11885913500316	0.0362543868343312	-0.657323588528607	0.310225242287108	0.648778455820883	-0.624202182539999	61	59	0.336826787938513	1
seq.6231.46	STC2	33249	2.118792055512	0.036260180477931	0.299285497993674	0.141252888510266	1.56635384445856	0.647410158976736	61	59	0.336826787938513	1
seq.9256.78	NPTX1	47122	2.11874985013811	0.0362638261582248	0.273606641203835	0.129135886988264	1.18758057125465	0.248025396227841	61	59	0.336826787938513	1
seq.15303.63	S100A5	10744	2.11831774700735	0.036301169234521	0.206971661494043	0.097705673186396	1.21420633994326	0.280013611311372	61	59	0.336826787938513	1
seq.9901.28	EGLN1	46021	-2.11821249996426	0.036310269887205	-0.213809013116158	0.100938415347736	0.791855414461488	-0.336691063423143	61	59	0.336826787938513	1
seq.5006.71	MAPK13	42090	-2.11810706371124	0.0363193888759487	-0.158678950743507	0.0749154532658412	0.889184593334055	-0.169445143500773	61	59	0.336826787938513	1
seq.6480.1	CANT1	44840	2.11468685125438	0.0366162711100875	0.375933089671016	0.177772462834401	1.23276058302453	0.301892638165719	61	59	0.33862098395494	1
seq.19264.6	RPA2	29247	2.11411151216239	0.0366664171118503	0.183853562134722	0.0869649311670747	1.18580787130352	0.245870278373381	61	59	0.33862098395494	1
seq.13669.6	FGFR3	87710	2.11150751082303	0.0368941212208476	0.285139205597869	0.135040583155078	1.12177376104748	0.165781743035703	61	59	0.33862098395494	1
seq.12543.76	ZNF560	91121	2.1109017428754	0.0369472665352486	0.247883586989642	0.117430187277208	1.47500390656615	0.560718775475255	61	59	0.33862098395494	1
seq.15573.110	NCAN	143093	2.11037507689853	0.0369935257244698	0.26386482013129	0.125032191206064	1.27653498129684	0.35223307292089	61	59	0.33862098395494	1
seq.6609.22	CNP	47579	-2.11016886947818	0.0370116513572859	-0.459211649088377	0.217618436007889	0.712483232511197	-0.489072032522744	61	59	0.33862098395494	1
seq.10752.8	CDYL2	56500	2.11014563734074	0.037013693942345	0.121494820296976	0.0575765094821071	1.08846191291817	0.122290926124714	61	59	0.33862098395494	1
seq.5581.28	FGL1	36379	2.10938268550484	0.0370808272333835	0.639724202062613	0.303275553771556	1.29473778848027	0.372659951531485	61	59	0.33862098395494	1
seq.16021.30	CDH8	88253	2.10919249173967	0.0370975790173197	0.214121528930016	0.10151824917289	1.13379451473839	0.181159194574378	61	59	0.33862098395494	1
seq.17691.1	TPP1	61248	2.10817514856502	0.0371872949061237	0.350861529468045	0.166429022610795	1.21864006570385	0.285272078294096	61	59	0.338846470368386	1
seq.8039.41	FAM177A1	23757	-2.10697135659683	0.0372936947066235	-0.26582378846317	0.126163930815143	0.817598296766199	-0.290535904053997	61	59	0.339222926371591	1
seq.15295.81	IGF2	20140	2.10355066743805	0.0375974738634851	0.768286506198007	0.365233183155848	1.60792622413619	0.685201213410743	61	59	0.341390302746488	1
seq.13089.6	HIF1A	92670	2.10210604252853	0.037726405057038	0.258196798631606	0.122827675392167	1.29182348477169	0.369408953126271	61	59	0.341965257664838	1
seq.3581.53	AHSG	39341	2.10071089951678	0.0378512815745084	0.380392067858622	0.181077780834156	1.15736541211768	0.21084443490258	61	59	0.342214378036817	1
seq.13130.150	HK2	102380	-2.10033256964908	0.0378852064710751	-0.189000026567053	0.0899857619208515	0.871459350280595	-0.198494724301573	61	59	0.342214378036817	1
seq.18222.34	SH3GLB2	43974	-2.09756976983052	0.0381337423436082	-0.192457908029353	0.0917528040294478	0.848205507902747	-0.2375142436458	61	59	0.343564483028947	1
seq.5630.48	CD300A	33201	2.09650987173826	0.0382294607142729	0.584991533813033	0.279031137271967	1.39267478013888	0.477858396589583	61	59	0.343564483028947	1
seq.9044.1	CNTNAP5	145623	2.09647708220073	0.0382324252027608	0.181982953336782	0.0868041701394367	1.18281784330901	0.24222791240183	61	59	0.343564483028947	1
seq.3285.23	C1R	80119	-2.09530386646013	0.0383386255131234	-0.412243843363687	0.196746567389361	0.603250672652762	-0.729170475772879	61	59	0.343821628915436	1
seq.6586.19	ADAM11	83418	2.09470453436567	0.0383929754468119	0.203308381414898	0.0970582619550518	1.21619233293083	0.282371399689142	61	59	0.343821628915436	1
seq.17757.86	CAB39	39869	-2.08917786277165	0.0388972915458819	-0.45651122291022	0.218512378024425	0.697046478344796	-0.520673238159592	61	59	0.347740452036254	1
seq.2637.77	MRC1	166012	2.08577983791995	0.0392101876689837	0.399183619671077	0.191383391676258	1.23031038722896	0.299022329894315	61	59	0.349822292515375	1
seq.4499.21	PDGFA	24043	-2.08519349368755	0.0392643977593043	-0.167174681068182	0.0801722629455086	0.877072235319689	-0.189232427535618	61	59	0.349822292515375	1
seq.2212.69	PLAT	62917	-2.08420458340999	0.039355972906686	-0.258773491051394	0.124159352258986	0.826668979539423	-0.274618343699261	61	59	0.35003981363421	1
seq.11699.16	PTP4A2	19127	-2.0814302731432	0.0396138609811711	-0.140618099524086	0.06755840026855	0.899241566017518	-0.153219371493358	61	59	0.351307078313135	1
seq.18882.7	CLSTN2	107006	-2.0789119780413	0.0398492077135145	-0.243420844018573	0.117090500506865	0.710332580843603	-0.493433435916509	61	59	0.351307078313135	1
seq.11128.29	TMEM132C	121787	2.0782206618712	0.0399140243952299	0.496481522861747	0.238897404866874	1.48730289966562	0.57269849227549	61	59	0.351307078313135	1
seq.10833.64	HHIP	78851	2.07776975836282	0.0399563491853313	0.262523022796668	0.126348466542089	1.34326437038493	0.425743272232395	61	59	0.351307078313135	1
seq.18888.37	FABP12	15565	2.07728853249352	0.0400015627795695	0.179561967898668	0.0864405522342757	1.20535223901846	0.269454805564255	61	59	0.351307078313135	1
seq.2997.8	JAM2	33207	2.07721202146836	0.0400087554254389	0.549176609226826	0.264381586256476	1.23630399273428	0.306033528749016	61	59	0.351307078313135	1
seq.14708.59	C8G	22277	2.07690995327244	0.0400371630996013	0.660223702065128	0.317887494845339	1.47183462716045	0.557615581735704	61	59	0.351307078313135	1
seq.8368.102	TNFRSF1B	48291	2.07666230039908	0.0400604662738958	0.184332245762311	0.0887637078627983	1.10898585172969	0.149240959936393	61	59	0.351307078313135	1
seq.17441.4	ALPI	56812	2.07618844575156	0.0401050866454942	0.752320323808538	0.362356473637058	1.72216900883703	0.784226731727994	61	59	0.351307078313135	1
seq.3461.58	BCAN	99118	2.07430119748549	0.0402832227869979	0.366612940222079	0.176740456336088	1.95738989015181	0.968931153289025	61	59	0.352275431486297	1
seq.3029.52	CD209	45775	2.07286734742158	0.0404190169927111	0.190147691532019	0.0917317221328909	1.20394414646716	0.267768463954804	61	59	0.352405288773753	1
seq.14028.22	PIK3C2A	190680	2.07271676762297	0.0404333005922302	0.321577775650915	0.155147958792125	1.49039659098305	0.575696279487815	61	59	0.352405288773753	1
seq.4867.15	VEGFA	27042	-2.07123906288143	0.0405737019327649	-0.318039458185227	0.153550338000473	0.665325946828429	-0.587866796879373	61	59	0.353038621825661	1
seq.11196.31	COL6A3	343669	2.06960011519468	0.0407299129929663	0.394969450139879	0.190843364976681	1.16513966029962	0.220502894918601	61	59	0.353807177532234	1
seq.13078.3	CETN2	19738	2.06684566615178	0.0409936077838117	0.277618162015343	0.134319734928363	1.1840908994421	0.243779836997751	61	59	0.35440998378167	1
seq.16792.4	SIGLEC5	60715	2.0660801645604	0.0410671521319464	0.902721440384452	0.436924692404916	1.25989726756494	0.333306100695789	61	59	0.35440998378167	1
seq.11348.132	P4HA2	60902	2.06604098351121	0.0410709194334906	0.155520086287733	0.0752744439867929	1.16132968424128	0.215777590033693	61	59	0.35440998378167	1
seq.8909.77	GNPDA1	32669	-2.065676307767	0.0411059976432025	-0.442097568154499	0.214020738143822	0.648746342069537	-0.624273595972553	61	59	0.35440998378167	1
seq.10080.9	EIF2B1	33712	-2.06533032387804	0.0411393016477188	-0.141776026309011	0.0686456905560755	0.880999359992616	-0.182787123795947	61	59	0.35440998378167	1
seq.18172.71	ASF1A	22969	2.06407452086187	0.041260378414408	0.372706164951966	0.180568172895395	0.641705598907726	-0.640016524034806	61	59	0.354412291173192	1
seq.3848.14	GAPDH	36053	-2.06353977932479	0.0413120276382529	-0.849047788216069	0.411452106096004	0.394625275479821	-1.3414447322329	61	59	0.354412291173192	1
seq.2731.29	POR	76690	-2.06279295673898	0.0413842540259424	-0.179597490825497	0.0870652045997957	0.865408850653957	-0.20854621941381	61	59	0.354412291173192	1
seq.15466.30	COL9A1	91869	-2.06177369749363	0.0414830030021965	-0.255724975203244	0.124031544060395	0.625961496977511	-0.67585417547381	61	59	0.354412291173192	1
seq.19293.6	VPS26A	38170	-2.06159908859527	0.0414999399145819	-0.675099599953044	0.327464056269564	0.572594915726479	-0.80441323469463	61	59	0.354412291173192	1
seq.17403.14	ACADSB	47485	2.06044727567773	0.0416118134695712	0.143217338279437	0.069507887908624	1.13112392673802	0.177757000676908	61	59	0.354412291173192	1
seq.6255.74	CPXM1	81668	-2.06040870231259	0.0416155645046035	-0.200283801778057	0.0972058609310179	0.85337753999341	-0.228743954077102	61	59	0.354412291173192	1
seq.12650.43	GNAI3	40532	2.05952795100345	0.0417012913845446	0.176497010992561	0.0856977983263431	1.1884751207525	0.249111702571317	61	59	0.354563019080337	1
seq.5100.53	SCARB2	54290	-2.05664598019301	0.0419828639724287	-0.19718468635031	0.0958768248154233	0.834393530476159	-0.261200123014997	61	59	0.356375711765958	1
seq.8459.10	BMP6	57226	-2.05268669618209	0.0423723483172185	-0.21071850692493	0.102654977652877	0.862438185763703	-0.213507037863384	61	59	0.357051972524293	1
seq.18397.5	AKR1C4	37067	2.05250683473749	0.0423901150082466	0.360163126388828	0.17547475131058	6.97785312310474	2.80278323055056	61	59	0.357051972524293	1
seq.12562.1	PKN1	103932	2.05100604035948	0.0425386123078795	0.24094519170418	0.117476588056245	1.60970941700648	0.686800278103717	61	59	0.357051972524293	1
seq.17393.13	ACADS	44297	2.05057801137512	0.0425810455738598	0.15155990077294	0.0739108192578849	1.12870638452718	0.174670240160547	61	59	0.357051972524293	1
seq.18458.4	PTGES2	41943	2.05030662963734	0.0426079681713417	0.179516782816134	0.0875560661128461	1.20404661761965	0.267891250658002	61	59	0.357051972524293	1
seq.7871.16	TMEM132A	110110	-2.05014126925697	0.0426243800017675	-0.587852442715359	0.28673752952079	0.73199035593109	-0.450103453949146	61	59	0.357051972524293	1
seq.13374.4	DEFB113	9640	2.05007633461948	0.0426308261716538	0.315076680690616	0.153690218929872	1.29709302858952	0.375281954587111	61	59	0.357051972524293	1
seq.6123.69	TP53	43653	2.04995406396072	0.0426429664509325	0.260299575056045	0.126978247772596	1.79303554373993	0.84240408735245	61	59	0.357051972524293	1
seq.6470.19	FBLN1	77214	2.04959049616216	0.0426790826712653	0.242056051985524	0.118099714278912	1.14532712215002	0.195759711947602	61	59	0.357051972524293	1
seq.19568.17	IL15	18086	2.04714855733405	0.0429223404852471	0.193512591940335	0.0945278696297162	1.1553635243796	0.208346853635808	61	59	0.358511600335109	1
seq.19614.8	TCN1	48207	-2.04517037232205	0.0431202702919552	-0.756465824222177	0.369879123255291	0.529851980878659	-0.91633870932028	61	59	0.359321987682833	1
seq.12384.92	COPS7B	29622	2.0448016888972	0.0431572456426426	0.160604774093348	0.0785429584518608	1.18454165931955	0.244328937824112	61	59	0.359321987682833	1
seq.6368.9	CSTL1	16989	2.04402721339453	0.0432350063883618	0.304275302658997	0.148860690633216	2.02593477943001	1.01858773045325	61	59	0.359395300312826	1
seq.17721.82	GAS7	54371	2.03849889045684	0.0437935656292642	0.240571843884504	0.11801421379758	1.23657243126252	0.306346746935934	61	59	0.363458700732046	1
seq.13534.20	MYOM2	164896	2.03404857644104	0.0442476813500686	0.529202744125298	0.260172126789243	2.04781870590254	1.03408799870088	61	59	0.366643744350648	1
seq.3449.58	SERPINA4	48542	-2.03169453138208	0.0444895150562921	-0.550850808114861	0.271128754646074	0.697899219293327	-0.518909376967091	61	59	0.367697826945711	1
seq.12873.11	SPN	40322	2.03067860002471	0.0445942313159507	0.126553233407408	0.0623206613818005	1.10987875278258	0.150402079896511	61	59	0.367697826945711	1
seq.9887.40	RBBP6	201564	2.03024104833848	0.0446393964423201	0.147950399160802	0.0728733168319507	1.14637697795871	0.197081542174044	61	59	0.367697826945711	1
seq.9226.6	TMUB2	33788	2.02875741549911	0.0447928316743395	0.241634680988422	0.119104767845778	1.53305366284253	0.616408197819784	61	59	0.367697826945711	1
seq.2609.59	CST3	15799	2.02853421033517	0.0448159541932629	0.34499642887562	0.170071782431816	1.15456644805525	0.207351206045013	61	59	0.367697826945711	1
seq.8269.327	ARSK	61450	-2.02825128556995	0.0448452779079447	-0.343815791838396	0.169513410041686	0.802381760281739	-0.317639283865195	61	59	0.367697826945711	1
seq.14260.112	NET1	67740	2.02802513109343	0.0448687294584559	0.182949562235178	0.0902106978016288	1.19663538520729	0.258983630071307	61	59	0.367697826945711	1
seq.18917.53	AMY2A	57707	2.02666905576988	0.0450095703507138	0.391949309320245	0.19339581280149	1.13297069860585	0.180110550017499	61	59	0.368272968081508	1
seq.18376.19	MYL3	21932	2.02507323917996	0.0451757941202325	0.422150845854888	0.208462013959473	4.72713150146101	2.24096499879151	61	59	0.36863608711606	1
seq.16919.1	DBI	10044	2.02327087906035	0.0453641621210009	0.229951771686307	0.113653477676257	1.1474737107222	0.198461101050689	61	59	0.36863608711606	1
seq.11157.35	MFF	38465	2.02283887171686	0.0454094115223768	0.38059624601642	0.18814956116272	1.77552963635144	0.828249441384184	61	59	0.36863608711606	1
seq.17676.13	TRIP10	68352	-2.02239583203059	0.0454558564968561	-0.450727746506787	0.222868213713749	0.637755202218022	-0.648925332837692	61	59	0.36863608711606	1
seq.2826.53	EDA	41294	-2.02223311087162	0.0454729251497848	-0.187455398252442	0.092697225282621	0.810193559587264	-0.303661478128188	61	59	0.36863608711606	1
seq.9557.5	MANSC1	46810	2.02207093217888	0.0454899423451121	0.471552946492476	0.23320296978126	1.29549625535803	0.373504845402837	61	59	0.36863608711606	1
seq.9577.26	SYT2	46872	2.02150803710609	0.0455490483696744	0.133486456280692	0.0660331068838022	1.11180365775759	0.152902033574275	61	59	0.36863608711606	1
seq.17447.52	SFRP4	39827	-2.01907968226004	0.0458047865072214	-0.249854278938293	0.123746616408234	0.902258788959544	-0.148386803313382	61	59	0.369786071619543	1
seq.18930.28	SLIT2	169870	-2.01881211631386	0.0458330395752542	-0.339794637143743	0.168314145926651	0.847441298107574	-0.238814658039218	61	59	0.369786071619543	1
seq.3171.57	APP	86943	2.01738104098901	0.0459844036094951	0.226565725032329	0.112306857469651	1.14060719929358	0.189802043863009	61	59	0.370433866480198	1
seq.12746.4	CYTH4	45672	2.01529483116548	0.0462058248522263	0.345740717148632	0.17155838034313	1.36713817925447	0.451159066243511	61	59	0.371643146805252	1
seq.17138.8	GSTA1	25631	-2.01400030697776	0.046343676790586	-0.472501165231062	0.234608288585668	0.643983105875456	-0.634905253425413	61	59	0.37206591390564	1
seq.10438.19	CSF2RA	46207	2.01346147374895	0.0464011596390379	0.167392902735597	0.0831368789112816	1.16592914862847	0.221480121275925	61	59	0.37206591390564	1
seq.6168.11	TP53	43653	2.01163776130984	0.0465961650811582	0.198959290120606	0.0989041337099663	1.20536503419089	0.269470120119814	61	59	0.373055625811054	1
seq.19259.176	EIF2S1	36112	-2.00914913081347	0.0468633957605147	-0.539216259748289	0.268380406152315	0.612209366645179	-0.707902976992118	61	59	0.373167205381014	1
seq.17329.2	BDH2	26724	-2.00839387807043	0.0469447532107204	-0.680754509560628	0.338954682641566	0.542458616274325	-0.88241501516091	61	59	0.373167205381014	1
seq.5465.32	HS6ST1	48226	2.00820835841168	0.0469647561945216	0.407387322900598	0.202861083210911	1.27925465453345	0.355303482564373	61	59	0.373167205381014	1
seq.2742.68	SIGLEC7	51143	2.00760487352346	0.0470298750182503	0.357467045199261	0.178056474116785	1.10513275391055	0.144219683557504	61	59	0.373167205381014	1
seq.3518.54	CPB2	48424	-2.0073732425475	0.0470548895040481	-0.602965842901378	0.300375550555894	0.818008064885664	-0.289813027865576	61	59	0.373167205381014	1
seq.9830.109	VAV3	97776	2.00724899826003	0.0470683116682876	0.126797814561278	0.0631699478595791	1.12634144655976	0.171644241792429	61	59	0.373167205381014	1
seq.13577.25	U2AF2	53501	2.00685140550999	0.0471112857138733	0.199417223263106	0.0993682056955433	1.20657143074621	0.27091332768199	61	59	0.373167205381014	1
seq.13642.90	IFIT3	55985	2.00493974803088	0.0473183754668263	0.188059067099342	0.0937978646410903	1.23924628190725	0.309462930317604	61	59	0.373434396057848	1
seq.9275.2	CTSL	37564	2.00465203152358	0.0473496108284081	0.869627860031877	0.433804892997285	1.27338639560337	0.348670256188163	61	59	0.373434396057848	1
seq.2728.62	LAMA1 LAMB1 LAMC1	NA	-2.00443956798034	0.047372687777202	-0.371502363840539	0.185339767671251	0.556878524519517	-0.844565437315451	61	59	0.373434396057848	1
seq.8032.23	MCCD1	13259	2.003897452598	0.0474316136205478	0.165184212839012	0.0824314700459622	1.21781774465086	0.28429823951455	61	59	0.373434396057848	1
seq.17821.20	NMT2	56980	-1.99859388959244	0.0480113908245757	-0.147241698977576	0.0736726454255305	0.90254905899121	-0.147922741569313	61	59	0.375795686897578	1
seq.16315.105	FLT1	150769	1.99842095497245	0.0480303968888461	0.250219593224789	0.125208651661801	1.27512373386888	0.35063724832156	61	59	0.375795686897578	1
seq.11122.97	SPG21	34960	-1.99820410330118	0.0480542386271216	-0.146103512947699	0.073117412133388	0.890570343466057	-0.167198524928722	61	59	0.375795686897578	1
seq.5107.7	NOTCH1	272505	1.99790293454197	0.0480873673108262	0.280340540945635	0.140317397856921	1.14757432567668	0.198587596613014	61	59	0.375795686897578	1
seq.19392.6	DDAH1	31122	-1.99786045129396	0.0480920420492488	-0.507400378615571	0.253971881913444	0.577081519586414	-0.793152963891976	61	59	0.375795686897578	1
seq.7121.2	SYT7	45501	-1.99593888881735	0.0483038902414767	-0.158849780865907	0.0795864952358483	0.892227697482771	-0.164516160404202	61	59	0.376567833348594	1
seq.12422.143	ALOX15B	75857	-1.99565408289452	0.0483353569666557	-0.247339997979872	0.123939313982275	0.609821279409693	-0.71354160153674	61	59	0.376567833348594	1
seq.13435.31	IL20RB	35076	1.99470738793836	0.0484400777518203	0.154178585353475	0.0772938358206148	1.12080920080688	0.164540704121882	61	59	0.376644590885958	1
seq.17712.7	IDI1	26319	1.99363034833778	0.0485594515804823	0.524088042648185	0.262881252327018	2.03729023780536	1.02665152513185	61	59	0.376644590885958	1
seq.3488.64	CAT	59756	-1.99360734357732	0.0485620040436232	-0.652263621152153	0.327177577497148	0.713480115690023	-0.487054871766754	61	59	0.376644590885958	1
seq.3340.53	THBS4	105869	-1.99215154705719	0.0487237623619517	-0.567468125096453	0.284851885859145	1.25246940793963	0.324775365454187	61	59	0.377337666315739	1
seq.15565.102	MUC16	1519175	-1.99083237360198	0.0488707356191939	-0.250394376293856	0.12577371134508	0.733871822915384	-0.446399989029189	61	59	0.377454279545183	1
seq.12643.4	ARRB1	47066	-1.9907165261995	0.0488836605320411	-0.318608882343779	0.160047338810232	0.807517515003593	-0.308434542777663	61	59	0.377454279545183	1
seq.17224.12	OGN	33922	1.98977017885938	0.048989351924217	0.403942331839127	0.203009541569611	1.33546273217114	0.417339716248511	61	59	0.377710802113934	1
seq.4471.50	TGM3	76632	-1.98745593858843	0.049248633272262	-0.590369804193703	0.297047996250426	0.102954930933539	-3.27991516668499	61	59	0.378766325930711	1
seq.5687.5	PRKCSH	59425	1.98725146407584	0.0492715980393366	0.270841225967269	0.136289357871085	1.29114134578246	0.368646946188982	61	59	0.378766325930711	1
seq.15602.43	IL6R	51548	1.98459536032173	0.0495707361329699	0.412330559396823	0.207765556465867	1.1444767790402	0.194688191505735	61	59	0.380504678534667	1
seq.19175.18	MARCKSL1	19529	-1.98181973476916	0.0498849826907186	-0.37362742690756	0.188527453003226	0.653393629722719	-0.613975705633644	61	59	0.382353720270625	1
seq.16902.17	LAMP1	44882	1.97831720236312	0.0502839406145609	0.256192498103501	0.129500212502563	1.25739935279898	0.3304429256539	61	59	0.384845665907623	1
seq.3822.54	MAPKAPK3	42987	-1.97446500768014	0.0507258520425058	-0.170050167523965	0.0861246802868198	0.846029132205295	-0.241220752860709	61	59	0.387658564289649	1
seq.11480.1	ALDH3A1	50395	-1.96930113363559	0.0513234017697397	-0.277040465468452	0.140679584618427	0.874702336932631	-0.193135946619002	61	59	0.391650907794851	1
seq.9053.16	CRIP2	22493	-1.96803322735987	0.0514710299818367	-0.136834783100501	0.0695286955515817	0.888285851895949	-0.170904081881182	61	59	0.392017884745661	1
seq.8343.224	PAPOLG	82803	1.96759686604163	0.0515219207695276	0.249525052265066	0.126817162891225	1.18547778352406	0.245468626210903	61	59	0.392017884745661	1
seq.13098.93	FIGF	40444	1.96547926910073	0.0517694925113741	0.590796622546824	0.300586544887413	1.33994529256552	0.422174099372891	61	59	0.393327397914405	1
seq.4548.4	FUT3	42117	-1.96383629649733	0.0519622691645497	-0.167133799765583	0.0851057697954156	0.893242921541429	-0.162875518595752	61	59	0.394217389935419	1
seq.7625.27	YWHAQ	27764	1.96143719446926	0.0522448580741028	0.384167544535576	0.195860232292335	1.21052434663097	0.275632095785043	61	59	0.395366336538661	1
seq.11067.13	BGLAP	10963	1.96124407308648	0.0522676622502597	0.247657413575231	0.126275672147977	1.29268465461193	0.370370378230671	61	59	0.395366336538661	1
seq.9322.15	RCN1	38890	1.96062108050787	0.0523412840007053	0.551800328908107	0.281441597458072	1.17236816508466	0.229425698201458	61	59	0.395366336538661	1
seq.8248.222	SIGLEC14	43970	1.95741892622785	0.052721084103824	0.754253564221724	0.385330679148611	1.23165571351478	0.300599033776247	61	59	0.397362410858418	1
seq.8760.10	DCUN1D5	27508	1.95710857640524	0.0527580177118238	0.207077306333337	0.105807776241874	1.15106677347393	0.202971526750321	61	59	0.397362410858418	1
seq.8874.53	CLN5	41497	1.95095122125236	0.0534953234459888	0.363026962423963	0.186076903650583	1.44186005707404	0.527931147406301	61	59	0.402192644358567	1
seq.2580.83	MPO	83869	-1.94963894157606	0.053653582854616	-0.888611848131517	0.455782775560061	0.77613628982973	-0.365618082427561	61	59	0.402192644358567	1
seq.12522.6	RAD23B	43171	1.94950804291064	0.0536693907819825	0.463306286885757	0.237652924064902	1.05094994413431	0.0716939565798758	61	59	0.402192644358567	1
seq.15417.3	SERPINB5	42100	-1.94918849823081	0.0537079970210212	-0.14918755239838	0.0765382889001199	0.89042797440104	-0.167429176628337	61	59	0.402192644358567	1
seq.15576.158	RNASE3	18385	1.94842468457321	0.053800373427059	0.468529186644577	0.240465638910341	1.27526177681979	0.350793423833117	61	59	0.402306379199184	1
seq.4407.10	MST1	80320	-1.94719936657782	0.053948845316239	-0.627972154113149	0.322500184055011	0.70970458838193	-0.494709461204959	61	59	0.402643299863341	1
seq.3201.49	KLK5	32020	-1.94677838137977	0.053999936033092	-0.157393359392957	0.0808481134259386	0.871258108111179	-0.198827917820381	61	59	0.402643299863341	1
seq.3853.56	MDH1	36426	-1.94571962610586	0.0541286073086139	-1.05220468877895	0.540779192778569	0.347712129898532	-1.52403469868976	61	59	0.403026144703565	1
seq.13105.7	SNAP25	23315	1.94139125775707	0.0546573360695392	0.302535494434872	0.155834375593304	1.73725656890659	0.796810836002686	61	59	0.406382361760968	1
seq.7140.1	CELA2A	28888	1.94037268650499	0.0547823912535612	0.616930038028291	0.317944095131287	2.18180437577443	1.1255217530125	61	59	0.40673194189966	1
seq.16907.3	CADM2	47554	1.93931228270605	0.0549128391664045	0.261026010223273	0.134597203632953	1.11759159951444	0.16039308174369	61	59	0.40707616027399	1
seq.19615.213	NT5C3A	37948	1.93872692132216	0.054984961019357	0.300061037058471	0.154772203221812	2.28012608147756	1.1891136016239	61	59	0.40707616027399	1
seq.8906.60	LRTM2	41158	1.93792751689324	0.0550835841504578	0.185911722994478	0.0959332696263687	1.16462325428645	0.219863330779414	61	59	0.407227858996008	1
seq.7266.4	SERPINA9	46557	1.93387577758784	0.0555857506942015	0.145043969868716	0.0750016994626366	1.14586614097437	0.196438519634145	61	59	0.410358261498836	1
seq.2813.11	AGRP	14440	1.93239821432256	0.0557698366942499	0.557601203593904	0.288553984091411	1.32745070211645	0.408658284281599	61	59	0.411113164574085	1
seq.6948.82	FIG4	103635	1.93146710314106	0.0558861056204449	0.232081031654143	0.120157900321843	1.69867992297881	0.764414035551138	61	59	0.411113164574085	1
seq.15594.47	HTRA1	51287	1.93064816253508	0.0559885366738384	0.603600319459045	0.312641283467453	1.55579183075022	0.637649036650858	61	59	0.411113164574085	1
seq.19341.36	ACBD6	31151	1.93030920736917	0.0560309786669765	0.655771730746157	0.339723671338601	1.28436643210822	0.361056864738882	61	59	0.411113164574085	1
seq.5491.12	SPOCK2	46779	1.92989884388989	0.0560823983139245	0.74545293783618	0.38626529063754	1.50173016590619	0.586625609602522	61	59	0.411113164574085	1
seq.11287.14	CYB5A	15330	1.92846947704512	0.0562618127459988	0.361047369015379	0.187219644030141	1.15468489723865	0.207499207300904	61	59	0.411849112404699	1
seq.8888.33	SMIM9	10777	1.9252111961516	0.0566726030868058	0.129173574550546	0.0670957943776542	1.10767805640511	0.147538626947382	61	59	0.414274344023046	1
seq.2950.57	IGFBP4	27934	-1.92364305833135	0.0568712069310125	-0.747148172216314	0.388402707550341	0.840019374144664	-0.251505492400611	61	59	0.414406986486412	1
seq.16809.1	NME4	20659	1.92345503696138	0.0568950590805259	0.380116414375377	0.197621679254783	1.25200442035115	0.324239655886682	61	59	0.414406986486412	1
seq.7779.86	CHST11	41555	1.9231854044231	0.0569292790338202	0.150916139643495	0.0784719659874731	1.17334112982765	0.23062251444226	61	59	0.414406986486412	1
seq.12603.87	PABPC4	70783	-1.92065968851701	0.0572506690881752	-0.338853681472989	0.176425674729825	0.920074078863293	-0.12017807186315	61	59	0.416165254236498	1
seq.9248.36	MYDGF	18795	1.91914859921169	0.0574436807485918	0.285210620113568	0.14861309865777	1.22983850284246	0.298468879430099	61	59	0.416437484218714	1
seq.3290.50	CD109	161689	-1.91911546995296	0.0574479184868103	-0.174719307411169	0.0910415814716203	0.824619420822498	-0.278199655982059	61	59	0.416437484218714	1
seq.15402.2	ID1	16133	1.91740460079583	0.0576671230260987	0.13503666814669	0.0704267988564552	1.13368982996393	0.181025982448421	61	59	0.416872851772988	1
seq.9880.33	TDO2	47872	1.91739820049041	0.0576679443837921	0.197623836868586	0.103068750569412	1.16471211039498	0.219973398457206	61	59	0.416872851772988	1
seq.14066.49	MAGI2	158754	1.91626220281165	0.0578138842654303	0.250994020980652	0.130981042475492	1.25738598577159	0.330427588723282	61	59	0.416945544829497	1
seq.12499.108	SH3GL2	39962	-1.91607475859734	0.0578379948027103	-0.387215531590443	0.202087903852929	0.670252550323701	-0.577223291187015	61	59	0.416945544829497	1
seq.14115.34	ADM	20420	1.91341319093193	0.0581812610046902	0.436162970088096	0.227950226409625	1.54806746731015	0.630468347860065	61	59	0.41828488187901	1
seq.10889.2	MRAP2	23548	1.91338973454784	0.0581842938147127	0.142211561653231	0.0743244092332489	1.13277752945788	0.179864552541654	61	59	0.41828488187901	1
seq.10643.16	OLFM3	54930	1.91185819744332	0.0583826031911927	0.186427739729411	0.0975112798526143	1.22669690290053	0.294778826262526	61	59	0.419127965031461	1
seq.10910.6	CEACAM4	25909	1.91124316159532	0.0584624003411113	0.243076404108754	0.12718235386954	1.59885644148477	0.677040407576348	61	59	0.419127965031461	1
seq.9917.16	KIRREL2	75092	1.9070774779616	0.0590052916839656	0.158494175706474	0.0831084093530813	1.12676862290658	0.17219129469755	61	59	0.421499122234512	1
seq.4126.22	BPI	53900	-1.90702134984959	0.05901263541204	-0.596127351238359	0.312596055248871	0.627669688203682	-0.67192255576746	61	59	0.421499122234512	1
seq.13572.43	PSMD11	47464	-1.90537771446657	0.0592280275570326	-0.235411793755519	0.12355124759157	0.795699830787387	-0.329703802694345	61	59	0.421499122234512	1
seq.9793.145	IGDCC4	134210	-1.90528369869723	0.0592403679247342	-0.253645061542422	0.133127188206069	0.769486465001854	-0.37803214461255	61	59	0.421499122234512	1
seq.12350.86	ETS2	53001	1.90480316015677	0.0593034764539566	0.135684844267328	0.0712330003989288	1.13196246360707	0.17882611853569	61	59	0.421499122234512	1
seq.3864.5	RPS7	22127	-1.9035540160386	0.0594677894677631	-0.137233248581402	0.0720931727837132	0.909762898801702	-0.136437493854411	61	59	0.421499122234512	1
seq.9713.67	PDGFRL	41861	-1.90330935331161	0.0595000172961918	-0.377849622750332	0.198522443076793	0.59996004019896	-0.737061680377221	61	59	0.421499122234512	1
seq.9837.60	NQO1	30868	-1.90323033652821	0.0595104287984155	-0.511808093416925	0.268915476804842	0.646359393163819	-0.629591529720553	61	59	0.421499122234512	1
seq.3469.74	RPS6KA3	83736	-1.90278332477723	0.0595693573247857	-0.149503436555934	0.078570920088044	0.886818047853953	-0.173289963738923	61	59	0.421499122234512	1
seq.3810.50	FGR	59479	-1.90253698950899	0.0596018520888019	-0.19825080114782	0.104203388549615	0.805189478803232	-0.312599773817343	61	59	0.421499122234512	1
seq.13109.82	NEGR1	38719	1.9013859563194	0.0597538855492205	0.423182042734804	0.22256504068957	1.19837766001334	0.261082634643304	61	59	0.422001695775796	1
seq.5701.81	CLEC3B	22537	-1.89942153219515	0.0600141078628909	-0.705351197032127	0.371350532294406	0.644801504715842	-0.633072984328631	61	59	0.422307915862769	1
seq.10816.150	PILRA	34005	1.89940561127248	0.0600162207503529	0.411963267947364	0.216890623836461	1.11498623471799	0.157025899179952	61	59	0.422307915862769	1
seq.6289.78	ARHGAP36	61664	1.89922402738552	0.0600403234179417	0.424401519099041	0.223460483323431	1.2214441040841	0.28858784427992	61	59	0.422307915862769	1
seq.11572.4	DNM2	98064	-1.89664177758288	0.0603839611231984	-0.15349899768016	0.0809319922688732	0.878327328269534	-0.187169402432154	61	59	0.424152567889637	1
seq.3294.55	CFC1	24612	1.89597767031867	0.0604726049603903	0.42415461160884	0.223712872914559	1.64267585675779	0.716047826615518	61	59	0.424181930243029	1
seq.10041.3	HNF4A	52785	1.89538380530408	0.0605519655054387	0.31150706818735	0.164350390309141	1.18220978052944	0.241486061298599	61	59	0.424181930243029	1
seq.9744.139	DNAJA4	44798	-1.89368988760184	0.0607788110282766	-0.202871276954848	0.107130147487751	0.834159246473706	-0.261605264974413	61	59	0.424181930243029	1
seq.17739.1	HADH	34294	-1.89187337738067	0.0610228660740976	-0.373208941689622	0.197269513991648	0.770611481288736	-0.375924414113194	61	59	0.424181930243029	1
seq.11277.23	ATF6	74585	-1.89114964818977	0.0611203306770044	-0.259541077976831	0.13723984150343	0.730222262677747	-0.453592441226625	61	59	0.424181930243029	1
seq.13497.34	EIF3J	29062	-1.89043216607787	0.0612170828863332	-0.169514584874113	0.0896697527242194	0.866834448151495	-0.206171607365086	61	59	0.424181930243029	1
seq.5343.74	CPE	53151	1.89014953269811	0.0612552311613808	0.210139629429872	0.111176193097224	1.18414223454033	0.243842382268817	61	59	0.424181930243029	1
seq.9271.101	STIM1	77423	1.88995154719727	0.0612819660159241	0.152243001478861	0.0805539177470616	1.11363634073997	0.155278195816065	61	59	0.424181930243029	1
seq.18342.2	PSAT1	40423	-1.88949869425798	0.0613431535481879	-0.710958736915073	0.376268445739398	0.509546037865481	-0.972715594031803	61	59	0.424181930243029	1
seq.3441.64	GSK3A GSK3B	NA	-1.88902186678799	0.0614076357996785	-0.262164082980982	0.138782979482791	0.747427883983095	-0.419993708137215	61	59	0.424181930243029	1
seq.15556.49	AMY2B	57710	1.88900938387956	0.0614093246496744	0.559738301247695	0.29631313958755	1.20802496232904	0.272650266464503	61	59	0.424181930243029	1
seq.14687.6	PLIN3	47075	1.88883581198803	0.0614328117473404	0.132296369399185	0.0700412225136397	1.10115812413289	0.139021651938107	61	59	0.424181930243029	1
seq.12479.50	PRKAR1B	43073	1.8887215089409	0.0614482829217536	0.388208400367784	0.205540307837905	1.72247438377581	0.78448252767592	61	59	0.424181930243029	1
seq.5617.41	NPFF	12440	1.88796965466338	0.0615501295585448	0.11524719948147	0.0610429300051534	1.09124135816162	0.125970228803858	61	59	0.424181930243029	1
seq.12693.2	SH3BGRL	12774	1.88753608292688	0.0616089257854898	0.423088259664008	0.224148435354916	1.10237805664771	0.140619075919172	61	59	0.424181930243029	1
seq.13067.5	PRKG1	76364	1.88407438627346	0.0620800544182072	0.244689345721618	0.129872444264577	1.24167368461058	0.312286078993993	61	59	0.426861798981129	1
seq.5864.10	ALDOA	39420	-1.88340025497156	0.0621721525255712	-0.82424933610598	0.437638963852867	0.519915585914866	-0.943650690225834	61	59	0.426931829991142	1
seq.7206.20	FBP1	36842	-1.87986336102171	0.0626572325461006	-0.852928592731878	0.453718398058627	0.550584180204958	-0.860964936947598	61	59	0.429630423219667	1
seq.4230.1	EIF4G2	102362	-1.87933477873522	0.0627299984785431	-0.181414921551414	0.0965314554937916	0.847336349636341	-0.238993334739836	61	59	0.429630423219667	1
seq.11441.11	PYGL	97149	-1.87841852898056	0.0628562993631046	-0.473064974940533	0.251842157454265	0.540190847088692	-0.888458899638082	61	59	0.429930488557088	1
seq.17849.6	DRG1	40542	-1.87754908980963	0.0629763444960558	-0.134623435199679	0.0717016859534303	0.909991801175574	-0.136074547880013	61	59	0.430187034748942	1
seq.12714.38	AP1G2	87117	1.87586886233821	0.0632088808120318	0.422023769889445	0.22497509200265	1.45072270538613	0.536771785569187	61	59	0.430841120515192	1
seq.2755.8	C3	187148	-1.87566297129969	0.0632374246343289	-0.610073015124971	0.32525726874175	0.74433359822842	-0.425978736131178	61	59	0.430841120515192	1
seq.10734.339	GAL3ST2	46110	1.87474698113823	0.0633645442928257	0.23770677754453	0.126794058044147	1.11207445217343	0.153253378156531	61	59	0.431143609470245	1
seq.14674.63	PACSIN3	48487	-1.87189885589779	0.0637611699380593	-0.156074573694606	0.0833776746018417	0.875450826079709	-0.191901949881681	61	59	0.433276685420033	1
seq.13126.52	DSC2	99962	1.86929703069638	0.0641253098690472	0.592479892156918	0.316953315833491	1.32755847373206	0.408775407474157	61	59	0.43475580755964	1
seq.4482.66	C5 C6	NA	-1.86857744943244	0.064226325805844	-0.445735507600964	0.238542698744626	0.687429561982437	-0.540716200686001	61	59	0.43475580755964	1
seq.13671.40	ELANE	28518	-1.86855783397703	0.0642290813163704	-0.586358063307532	0.313802469822157	0.771606640022788	-0.374062536406087	61	59	0.43475580755964	1
seq.13097.11	BCL2L2	20746	1.86796169213035	0.0643128724134626	0.163698092102811	0.0876346087783627	1.13561649068011	0.183475704201074	61	59	0.434758354110204	1
seq.14048.7	IL1RAP	65418	1.86605225880244	0.064581869584811	0.324919499353753	0.174121329036237	1.13878460164623	0.187494890571793	61	59	0.436011274968957	1
seq.15530.33	EPHB4	108270	1.86184386540566	0.0651780620910196	0.292893924362791	0.157313902526931	1.14044229364823	0.189593448163608	61	59	0.439467088768945	1
seq.17806.6	SDCBP	32444	-1.85859626938827	0.0656412784409667	-0.255659892650295	0.13755536738188	0.827301333138666	-0.273515187930172	61	59	0.44184024465708	1
seq.12851.5	POLM	54816	1.85818890490192	0.0656995759035375	0.171829575872172	0.0924715325868556	1.1235620130504	0.168079753757945	61	59	0.44184024465708	1
seq.14283.12	RAB14	23897	1.85623790638893	0.0659793807909794	0.186609410737229	0.100530977249707	1.15436674665387	0.207101646445094	61	59	0.443102835127857	1
seq.12469.19	MAPRE1	29999	1.85569548751992	0.0660573489820308	0.442879460834823	0.238659555844864	1.55456531838082	0.636511235864778	61	59	0.443102835127857	1
seq.5637.81	NTNG1	60541	1.85487590933904	0.0661753024083914	0.168360925082154	0.090766678371572	1.13504272064028	0.182746598569932	61	59	0.443323491198632	1
seq.17755.5	UGDH	55024	-1.85421497859882	0.0662705513502534	-0.504017717836028	0.271822697828113	0.71304903246649	-0.487926808591229	61	59	0.443391673475636	1
seq.8011.96	PAPL	50480	-1.85230985935953	0.0665457449110685	-0.255265725550039	0.137809408215482	0.501399282113928	-0.995968164314668	61	59	0.44381032201299	1
seq.11237.49	PCOLCE	47972	1.85196643998053	0.0665954529671469	0.371330560639351	0.200506095911357	1.16708736788403	0.222912564897061	61	59	0.44381032201299	1
seq.19225.11	BLNK	50466	-1.85147005931148	0.0666673560707144	-0.129485342143235	0.0699365034244126	0.899715911846513	-0.152458557077856	61	59	0.44381032201299	1
seq.3182.38	ENTPD1	57965	-1.85142607683708	0.0666737302640391	-0.148230947684484	0.0800631197426568	0.897397396964865	-0.156181095619402	61	59	0.44381032201299	1
seq.11102.22	REG4	18230	-1.85077626694377	0.0667679637153365	-0.496184133744268	0.268095146132183	1.80472592072642	0.851779755210801	61	59	0.443870697556548	1
seq.2796.62	FGA FGB FGG	NA	-1.84800522632456	0.0671710595114332	-0.5968725598473	0.322982073505496	0.755660931051355	-0.404189059940433	61	59	0.445981607864446	1
seq.5481.16	RASA1	116403	1.84720750472062	0.0672874773898486	0.268866356111653	0.145552871252717	1.28799597605693	0.365128086207362	61	59	0.446027412464045	1
seq.17344.23	STOML1	42968	1.84678563377911	0.0673491123578671	0.123620401535978	0.0669381433745567	1.11643500818054	0.158899268979697	61	59	0.446027412464045	1
seq.8957.72	ERLEC1	54858	1.84496137835331	0.0676161765114432	0.198240509549196	0.107449679909361	1.15756281622196	0.21109048479692	61	59	0.446806817325221	1
seq.2636.10	LTBR	46709	1.8448108421693	0.0676382538122792	0.159770720384208	0.0866054756033061	1.13588399076736	0.183815498142785	61	59	0.446806817325221	1
seq.19277.4	TSTD1	12530	1.84410135999125	0.0677423857826845	0.568489063082543	0.30827430390553	0.794657243778591	-0.331595372011473	61	59	0.446928246454875	1
seq.13733.5	IL12B	37169	-1.84279505353337	0.0679344641690233	-0.146724224656172	0.0796204788887639	0.886777955502829	-0.173355188329016	61	59	0.447541482801081	1
seq.18332.17	CPLX1	15030	1.84230206253723	0.0680070710626355	0.298877327811964	0.162230360530753	1.68581435214226	0.753445670330677	61	59	0.447541482801081	1
seq.8990.42	ATP1B3	31513	1.8409634710675	0.0682045427418131	0.26430186341883	0.143567141647614	1.13333789660638	0.180578054522535	61	59	0.448012044341666	1
seq.18299.13	CAPNS1	28316	-1.83981436463944	0.0683744419821871	-0.432476990691464	0.235065558245176	0.675797004969651	-0.5653381381782	61	59	0.448012044341666	1
seq.15506.34	LRP12	94984	1.83933597858117	0.0684452768043874	0.265048353956971	0.144100021444382	1.18368741183145	0.243288144360983	61	59	0.448012044341666	1
seq.10054.3	GAN	67638	1.83881346373262	0.0685227156105045	0.116657700683483	0.063441835174884	1.10447087249799	0.143355371923782	61	59	0.448012044341666	1
seq.5275.28	VAV1	98314	-1.83842090083333	0.0685809429973948	-0.157614940471784	0.0857338710631169	0.866582852204354	-0.20659040580182	61	59	0.448012044341666	1
seq.2515.14	GFRA2	51544	-1.838007880461	0.0686422492332844	-0.165321179964462	0.089945849374159	0.885413077153675	-0.17557741333612	61	59	0.448012044341666	1
seq.13107.9	LYPD3	35971	-1.83775181609961	0.0686802807806967	-0.277314733484528	0.150898903244233	0.622244947352084	-0.684445484361143	61	59	0.448012044341666	1
seq.7788.1	ATP5J	12588	1.83709341296304	0.0687781495995799	0.500673913074826	0.272535903477707	1.84071863614789	0.880269119758839	61	59	0.448089644641263	1
seq.3419.49	CAMK2D	56369	-1.83641986609964	0.0688783895757902	-0.145964151363133	0.0794829951786272	0.882586752412035	-0.18019000219945	61	59	0.448182479986291	1
seq.16926.44	ALPL	57305	1.83430654872796	0.0691936916883288	0.262644872525372	0.143184830642135	1.21621020555706	0.282392600743507	61	59	0.448796382000338	1
seq.4831.4	SELL	42187	1.8341102189445	0.0692230445176534	0.468148443845292	0.255245534870147	1.14840639522557	0.199633269735168	61	59	0.448796382000338	1
seq.12001.7	TJP1	195459	1.83405661028628	0.0692310612295226	0.141918150208955	0.0773793728137991	1.09810804780818	0.135020014605336	61	59	0.448796382000338	1
seq.9340.17	FKBP14	24172	1.83283501503724	0.0694139497222806	0.103960885141179	0.0567213547800245	1.09076396173746	0.12533894027456	61	59	0.449242785330422	1
seq.4469.78	CHST15	64926	-1.83244575711028	0.0694723110085035	-0.145475588170349	0.0793887554956935	0.885793596634637	-0.174957526809363	61	59	0.449242785330422	1
seq.6384.19	WFDC3	24687	1.83037248952643	0.069783843289918	0.246050955350715	0.134426711917188	1.1743877333439	0.231908804206277	61	59	0.449371498538003	1
seq.12689.56	ARPC1B	40950	-1.83029900199382	0.0697949069215352	-0.44427240184115	0.242732144506	0.610728082867873	-0.7113979093055	61	59	0.449371498538003	1
seq.15607.56	PKLR	61830	-1.83019981769884	0.0698098415428898	-0.231702757167865	0.126599705085312	0.723777729183824	-0.466381378570075	61	59	0.449371498538003	1
seq.3079.62	RARRES2	18618	1.8297351690306	0.0698798411547412	0.432646917688883	0.236453299369056	1.37113421661931	0.4553697995443	61	59	0.449371498538003	1
seq.12697.30	PIP4K2A	46225	-1.82944683118763	0.0699233087709747	-0.19214479462639	0.105028903464582	0.968444667002818	-0.0462584734425513	61	59	0.449371498538003	1
seq.11510.31	APOL1	43974	-1.82824385270538	0.0701049032819431	-0.700727393643665	0.383278955160576	0.413326670610171	-1.27464563580692	61	59	0.449983689538778	1
seq.3708.62	A2M	163291	-1.82745710610584	0.0702238778183046	-0.532354957654654	0.291309139829312	0.647047555986035	-0.628056345167433	61	59	0.450192928891763	1
seq.12415.122	EDF1	16369	1.82492823815375	0.0706074392769429	0.190217098005048	0.10423264544226	1.30523697853968	0.384311765971855	61	59	0.451228457886071	1
seq.13525.17	KCNG4	58979	1.82485626949085	0.0706183804190144	0.196908970756046	0.107903824563118	1.19475123945117	0.256710264256589	61	59	0.451228457886071	1
seq.4967.1	C1QBP	31362	1.82468034991896	0.0706451307818561	0.199040044688903	0.10908214400278	1.22577079452285	0.293689236353783	61	59	0.451228457886071	1
seq.18896.23	HS6ST3	54844	1.82393160555075	0.0707590791850145	0.245912356573642	0.134825426471727	1.21969692378882	0.286522704454595	61	59	0.451403085327167	1
seq.10048.7	CBFB	21508	1.82292329920301	0.0709127705219172	0.223594114547786	0.122656896560345	1.17622006274014	0.234158003815893	61	59	0.4514714133268	1
seq.15436.40	RAMP1	16988	1.82228771097245	0.0710097926256785	0.178885722294974	0.0981654659787575	1.21617238523143	0.282347736751765	61	59	0.4514714133268	1
seq.9970.7	UBXN4	56778	1.82215768593042	0.0710296544374474	0.516297328668066	0.28334393486063	1.37853821225312	0.46313925854433	61	59	0.4514714133268	1
seq.18884.22	DNAJB4	37807	-1.82019789688014	0.0713295788558003	-0.145532574086752	0.0799542590045832	0.888020181749606	-0.171335630272326	61	59	0.452825535927444	1
seq.4979.34	DPT	24005	1.81896723179356	0.0715184557252077	0.556087496036156	0.30571606036456	1.27971221387011	0.355819408425788	61	59	0.452849444583368	1
seq.11436.6	INA	55391	1.81875153405101	0.0715516027574872	0.163711321168646	0.0900130216269851	1.13135171744859	0.178047507697804	61	59	0.452849444583368	1
seq.7976.19	FRRS1L	37270	1.81819674647214	0.0716369175099686	0.153421451228831	0.0843811053597562	1.13761965199746	0.186018292357585	61	59	0.452849444583368	1
seq.12621.55	PPP2R1A	65309	1.81791102347406	0.0716808886763773	0.131012165626838	0.0720674246072125	1.0936579222865	0.129161558062637	61	59	0.452849444583368	1
seq.15306.20	IGJ	18099	-1.81633268210943	0.0719241904164435	-0.47601190682841	0.262073083591485	1.2038189273359	0.267618405153905	61	59	0.453836417010295	1
seq.4913.78	CCL16	13600	-1.81413665842715	0.0722638477495795	-0.47558114411303	0.262152876909151	0.670243898390708	-0.577241914288679	61	59	0.455428264172682	1
seq.17729.20	UBE2S	23845	1.81299016116711	0.0724417036441994	0.193109130036155	0.106514163271488	1.22433040344705	0.29199294290834	61	59	0.455997777045371	1
seq.3364.76	CTSV	37329	-1.80789479456282	0.073236544634283	-0.249534643217028	0.138024980196577	0.663258672126555	-0.592356461030177	61	59	0.460444958545094	1
seq.13529.39	NAP1L2	52542	1.80669891808668	0.0734241364240783	0.179175568514184	0.0991728985502093	1.22115421739706	0.288245407224996	61	59	0.461068191617224	1
seq.9758.17	RPS4X	29598	-1.80467518253883	0.0737424976522897	-0.197372600488868	0.109367382229529	0.849940796776144	-0.234565742074806	61	59	0.462510105612195	1
seq.17683.2	COMMD9	21819	-1.80330153409727	0.0739592421049116	-0.133327649635563	0.0739353053910126	0.896165108502859	-0.158163537521931	61	59	0.463311982993749	1
seq.5689.1	DEFB112	12991	1.80199167810655	0.0741664120479186	0.280297799554829	0.155548886801382	1.60390759278714	0.681591025042171	61	59	0.464052028323832	1
seq.10702.1	COL28A1	116657	1.80012242930212	0.0744628887858866	0.197852542044829	0.109910603203546	1.10122003024613	0.139102756667925	61	59	0.464910428416003	1
seq.5744.12	MENT	36769	1.80000211833909	0.0744820045524486	0.187509307876507	0.104171715114162	1.08727505013986	0.12071694797993	61	59	0.464910428416003	1
seq.2829.19	IL27 EBI3	NA	1.79775922490849	0.0748391139640764	0.29289418947248	0.162921811449689	1.45370140660173	0.53973096701996	61	59	0.466027827639608	1
seq.6086.15	CHRDL2	47495	-1.79709405519095	0.0749452930520047	-0.249943842642758	0.139082226620688	0.731458243158232	-0.451152587472392	61	59	0.466027827639608	1
seq.16859.100	SH3GLB1	40796	1.79678800267011	0.0749941891657288	0.223490095007444	0.124383118473258	1.16641091400678	0.222076124014277	61	59	0.466027827639608	1
seq.3035.80	IL19	20452	-1.79662042157486	0.0750209737382942	-0.156779890229872	0.0872637805666508	0.871322309804016	-0.198721611720574	61	59	0.466027827639608	1
seq.5708.1	LEAP2	8814	1.79607569748956	0.0751080919449867	0.628759774564759	0.350074206473368	1.56792448712569	0.648856079432311	61	59	0.466027827639608	1
seq.6453.70	LILRB4	49356	1.79526183165945	0.0752384101385795	0.367842743384742	0.204896431761559	1.15109456197937	0.20300635518599	61	59	0.4662813241882	1
seq.8631.13	ERMAP	52605	1.79357133105766	0.0755096949484059	0.13848407996581	0.0772113590175119	1.12074488886708	0.164457920023948	61	59	0.466537338527913	1
seq.3332.57	HFE2	45080	1.79232900441163	0.0757095737730378	0.223106126370732	0.124478332840444	1.09037814271896	0.124828547861946	61	59	0.466537338527913	1
seq.15559.5	ANTXR2	53666	1.79213333471112	0.0757410950480659	0.178893725575197	0.099821660648946	1.07966965138435	0.110589955709059	61	59	0.466537338527913	1
seq.9315.16	MUL1	39800	-1.79195012256361	0.0757706193166249	-0.272741223827558	0.152203579995501	0.787940697908665	-0.343841041414496	61	59	0.466537338527913	1
seq.15470.11	HEXB	63111	-1.79144332163609	0.0758523388266606	-0.336944223560616	0.188085338503979	0.597978323371909	-0.741834907003547	61	59	0.466537338527913	1
seq.3057.55	WISP1	40331	1.791038899462	0.075917602446898	0.264539946513445	0.147701954766538	1.26859200039255	0.343228149829227	61	59	0.466537338527913	1
seq.9829.91	SULT2A1	33780	1.79092529387679	0.0759359438938535	0.132215727558043	0.0738253728450269	1.08924545000716	0.123329086844249	61	59	0.466537338527913	1
seq.3839.60	AIP	37636	-1.79055459939109	0.075995817423292	-0.128785140687696	0.0719247213860399	0.911298145994234	-0.134004962509821	61	59	0.466537338527913	1
seq.8080.24	MSMP	14993	1.78901237168414	0.0762453326764591	0.597692930016055	0.334090998741054	1.29355599814776	0.371342509763963	61	59	0.467377410665045	1
seq.13510.7	ATP2A3	109256	1.78860097558173	0.0763120062309964	0.139051215756361	0.0777430056534192	1.11516803871578	0.157261118536507	61	59	0.467377410665045	1
seq.9333.59	ERP27	30480	1.78693801217898	0.0765820080989893	0.246465049387955	0.137925908849752	2.26990937768438	1.18263470149192	61	59	0.468480547197103	1
seq.13720.95	PRTN3	27807	1.78619835919194	0.0767023528362052	0.478431539812927	0.267849053466473	1.09425649283422	0.129950944316868	61	59	0.468666662347364	1
seq.6361.49	PTPRR	73834	1.78426669375221	0.0770173799077132	0.216892510533835	0.121558347355419	1.19077465391718	0.251900418713145	61	59	0.469037819397163	1
seq.13125.45	VTN	54306	-1.78414687068766	0.0770369564773137	-0.213694893687876	0.119774272622249	0.810844159774156	-0.302503432633728	61	59	0.469037819397163	1
seq.13495.48	HCAR2	41850	1.78392693426231	0.0770729001566137	0.215662522168735	0.120892015265141	1.37652481905969	0.461030622292013	61	59	0.469037819397163	1
seq.5202.4	PPID	40764	-1.78325132376356	0.0771834001519289	-0.136233217305303	0.076395971498724	0.895970996851394	-0.158476062800793	61	59	0.469037819397163	1
seq.15612.5	LIN7B	22896	-1.78307013881895	0.0772130562246289	-0.180565705787146	0.10126674316174	0.85684391068461	-0.22289567910398	61	59	0.469037819397163	1
seq.2889.37	CTF1	21227	1.77762503799526	0.0781087001067841	0.128261095948495	0.0721530655830223	1.13476115357752	0.182388668607942	61	59	0.473526817429275	1
seq.12617.2	STK24	49308	-1.7774735370002	0.0781337419395964	-0.434173926095607	0.244264635764059	0.546193156725212	-0.872516856251844	61	59	0.473526817429275	1
seq.3893.64	MSLN	68986	-1.77567786635495	0.0784310557562022	-0.131264213019142	0.0739234382014328	0.920683629536524	-0.119222600361855	61	59	0.474174377557265	1
seq.2828.82	SPINT1	58398	-1.77565853525139	0.0784342615248554	-0.232085162731541	0.130703712523581	0.716427528787862	-0.481107320820493	61	59	0.474174377557265	1
seq.9877.28	CRKL	33777	1.77518078083431	0.0785135241427321	0.413929219190675	0.233175811534042	1.3320088222057	0.41360363774721	61	59	0.474174377557265	1
seq.6925.26	SNX8	52569	-1.77349570350411	0.0787936170061779	-0.127531890983055	0.0719098956547087	0.90810659356153	-0.139066443872504	61	59	0.47531519888449	1
seq.10907.116	NTM	37971	1.77181647651016	0.0790735562045731	0.364822604501144	0.205903156076138	1.16619230884237	0.221805713183628	61	59	0.476452456575994	1
seq.2877.3	UBE2I	18007	-1.771150496904	0.0791848065158245	-0.372268950574447	0.210184821236354	0.864258478866298	-0.210465242672924	61	59	0.476571837829651	1
seq.19587.12	KPNA1	60222	1.76930745966373	0.0794933539160491	0.110591561771012	0.0625055646303726	1.1035734638339	0.142182671648418	61	59	0.477224057647764	1
seq.14149.9	IL36B	18522	-1.76892231527217	0.079557956818304	-0.191014660292482	0.107983634240655	0.715389592741432	-0.483198964266745	61	59	0.477224057647764	1
seq.12692.56	DOT1L	164856	1.76838282204392	0.0796485224069168	0.137279353195906	0.0776298839168982	1.13562477957772	0.183486234435469	61	59	0.477224057647764	1
seq.5486.73	ICAM2	30654	1.76831790203458	0.0796594263533297	0.270872222221777	0.153180727238082	1.29023802938516	0.367637245598306	61	59	0.477224057647764	1
seq.19280.29	UBE2D3	16687	1.76652911792196	0.0799603539397063	0.223788734198008	0.126682731650221	1.21913975005394	0.285863511646133	61	59	0.477630962831851	1
seq.17680.12	EPHB1	109885	1.76478529282058	0.0802546183700429	0.304346952753741	0.172455512855797	1.22114472501719	0.288234192701566	61	59	0.477630962831851	1
seq.3197.70	IDE	117968	-1.76450231942258	0.0803024530964528	-0.117489066402719	0.0665848183419598	0.916664033662128	-0.125535026041727	61	59	0.477630962831851	1
seq.3413.50	BCL2A1	20132	1.76445176924146	0.080311000730231	0.213964009494525	0.121263733712884	1.15572199979255	0.208794410162204	61	59	0.477630962831851	1
seq.16617.14	CASP14	27680	-1.76422984521269	0.080348535179451	-0.412665993259622	0.233907160328009	0.167344114491625	-2.57911028269207	61	59	0.477630962831851	1
seq.6440.31	MFAP5	19612	1.76330420353911	0.0805052465015422	0.241627810528058	0.137031267800013	1.28879519122632	0.366023016159851	61	59	0.477630962831851	1
seq.5264.65	CALR	48142	1.76329043394489	0.0805075795937489	0.170677831456651	0.0967950759392514	1.18476504766003	0.244600984706862	61	59	0.477630962831851	1
seq.8021.59	MRPL14	15948	1.7631829532587	0.0805257928160244	0.282885959187659	0.160440502594941	1.26467743957467	0.338769467396777	61	59	0.477630962831851	1
seq.12529.32	FKBP6	37214	1.76302766292206	0.0805521136471982	0.179059312958435	0.101563530013851	1.16962399287549	0.226044811176808	61	59	0.477630962831851	1
seq.3427.63	CSNK2A1	45144	-1.76245432817325	0.0806493519552764	-0.152389478897788	0.0864643562456091	0.887694923528491	-0.171864147968058	61	59	0.477664116353296	1
seq.15422.12	PMP2	14909	1.76005261579612	0.0810577355946821	0.18387359502182	0.104470510353833	1.20980265563722	0.274771732662522	61	59	0.47918853852239	1
seq.15491.20	CD248	80859	1.75941375727247	0.0811666520599897	0.282831026991284	0.160752992763762	1.12055092861846	0.164208220285681	61	59	0.47918853852239	1
seq.7110.2	DNAJB11	40514	1.75922735274082	0.0811984541025801	0.183001583358318	0.104023839257165	1.15395719928388	0.206589714862066	61	59	0.47918853852239	1
seq.18215.5	THG1L	34831	-1.75878188966325	0.0812744950218329	-0.126553871487847	0.0719554097251239	0.90631337072034	-0.141918126055735	61	59	0.47918853852239	1
seq.5460.60	DDX19B	53927	-1.75527917985163	0.0818744529243869	-0.109453489081563	0.0623567409321262	0.929635970397653	-0.105262202876497	61	59	0.482180393945655	1
seq.3381.24	LYN	58574	-1.75319449401826	0.0822332504726477	-0.471029650590244	0.268669364521365	0.540589729736782	-0.887393991447163	61	59	0.483036569178027	1
seq.12738.43	NISCH	166629	-1.75317457363961	0.0822366852109667	-0.131710168939602	0.0751266707377411	0.909368469991573	-0.137063111670734	61	59	0.483036569178027	1
seq.4905.63	COTL1	15945	1.7528198638086	0.0822978652014751	0.202071226692551	0.115283510225336	1.04606649899626	0.0649745673808904	61	59	0.483036569178027	1
seq.18347.15	LAMA2 LAMB1 LAMC1	NA	-1.75067353867313	0.0826688591837765	-0.281320955169886	0.160692984131756	0.812335195425463	-0.299852942608607	61	59	0.484338032196252	1
seq.11428.31	PDLIM1	36072	1.75046222938768	0.0827054582990529	0.221759172934091	0.126686065663732	1.29499588909654	0.372947518151638	61	59	0.484338032196252	1
seq.4135.84	IGHE IGK@ IGL@	47019	-1.7468660244061	0.0833303693828691	-0.135405416356735	0.0775133378661764	0.91257721104059	-0.13198146776305	61	59	0.487240163018694	1
seq.9963.19	PCDHB10	87621	1.74630869189903	0.0834275627235778	0.134839043995865	0.0772137507082056	1.11911537151939	0.162358773882663	61	59	0.487240163018694	1
seq.13631.1	RBBP5	59153	-1.74584660013498	0.0835082175247589	-0.129514558883023	0.0741843864592739	0.917338797004089	-0.124473437962508	61	59	0.487240163018694	1
seq.3855.56	PRDX1	22110	-1.74532356680165	0.0835995864152377	-0.374645994253457	0.214657042040638	0.709387287058183	-0.495354618945326	61	59	0.487240163018694	1
seq.4559.64	KYNU	52352	-1.74460774866644	0.0837247658694791	-0.135023855043314	0.0773949646541031	0.911262690277522	-0.134061094284037	61	59	0.487240163018694	1
seq.12438.127	MPG	32869	-1.74439539314603	0.0837619313247794	-0.138690853774112	0.0795065466917921	0.899819587599954	-0.152292322518371	61	59	0.487240163018694	1
seq.17380.2	UBE2K	22407	1.74361021727665	0.0838994666168909	0.612686224737848	0.351389443963458	1.17507731994591	0.232755689073242	61	59	0.487496120409404	1
seq.2797.56	APOB	515605	-1.74165625505807	0.084242536420589	-0.313662101923065	0.180094149469584	0.943543514017209	-0.0838390418107253	61	59	0.488420482142312	1
seq.5661.15	IL18	22326	-1.74163671260426	0.0842459734163352	-0.221353950660929	0.12709536326318	0.719124009923335	-0.475687516052388	61	59	0.488420482142312	1
seq.10058.1	RAD23A	39609	1.740174126248	0.0845035297652647	0.378452771706438	0.217479829172282	0.966465455812428	-0.0492099274986974	61	59	0.488967909376495	1
seq.11101.18	TLR4	95680	-1.7400351936194	0.0845280288465507	-0.30483105750743	0.175186719570516	0.585667829083833	-0.771845445951162	61	59	0.488967909376495	1
seq.12338.27	EGFLAM	111271	-1.73943138760561	0.0846345703431358	-0.152928180956614	0.0879184899423511	0.930387110400741	-0.104096985060047	61	59	0.489035113212008	1
seq.6447.73	PTX3	41976	1.73890634340158	0.0847273037663936	0.280143207331847	0.161103102760464	1.2583169041641	0.331495307343814	61	59	0.489035113212008	1
seq.19154.41	SERPINE2	44002	-1.73720916596862	0.0850276293661807	-0.470955441838383	0.271098869994617	0.977336539785658	-0.0330726640380266	61	59	0.490225668425369	1
seq.6458.6	RPN1	68569	1.73567405567786	0.0853000268951035	0.504825381690323	0.290852640240202	1.21203115887253	0.277426788062559	61	59	0.491252751577105	1
seq.4187.49	PGD	53140	-1.73296939073292	0.0857816947735018	-0.59736055018348	0.344703462956631	0.259206078076015	-1.94782854677549	61	59	0.491392589223151	1
seq.4217.49	HSD17B10	26923	-1.73243270724902	0.0858775358299379	-0.131075280668635	0.0756596663871426	0.912854213695037	-0.131543620190651	61	59	0.491392589223151	1
seq.4155.3	TNC	240853	-1.73224983957326	0.0859102123959324	-0.327221715584186	0.188899838873587	0.715421616405474	-0.483134384983306	61	59	0.491392589223151	1
seq.5116.62	ROBO2	151200	-1.73180213178692	0.0859902561190981	-0.230612062417673	0.133163054938454	0.840819754465447	-0.250131530089478	61	59	0.491392589223151	1
seq.19335.2	HN1	16015	1.73146548403151	0.086050484102584	0.267630848358838	0.154568976873678	1.23958879259513	0.30986161636097	61	59	0.491392589223151	1
seq.5748.20	ASAH1	44660	1.73140937255441	0.0860605260853785	0.159884829791007	0.0923437474264812	1.11344069099274	0.155024712962266	61	59	0.491392589223151	1
seq.9839.148	TIRAP	23883	-1.73093146202629	0.086146094156736	-0.111812666156865	0.0645968188861584	0.917977205540284	-0.12346976462767	61	59	0.491392589223151	1
seq.10716.35	PSMD5	56196	1.73032264227243	0.0862552018651996	0.110448965062898	0.0638314279456264	1.09051315139273	0.125007168726636	61	59	0.491392589223151	1
seq.16308.14	BTLA	32834	1.73016104911401	0.0862841802552171	0.153267853304807	0.0885858882231186	1.13189966444041	0.178746078284822	61	59	0.491392589223151	1
seq.5825.49	IFNGR1	54405	1.72988200835269	0.0863342391988041	0.202615944766577	0.117127031663577	1.12312728620265	0.167521440442953	61	59	0.491392589223151	1
seq.18184.28	GMPS	76715	-1.72973066824223	0.086361399026939	-0.125123747081462	0.0723371270329702	0.906474460974807	-0.141661720857285	61	59	0.491392589223151	1
seq.8255.34	MRVI1	97957	-1.72918816356057	0.086458815560065	-0.182026132832127	0.105266816340749	0.901314087447673	-0.149898154840973	61	59	0.491410410795048	1
seq.7923.41	SEMA4C	92623	1.72762980919849	0.0867391464209969	0.13151091385434	0.0761221606354153	1.13368534066042	0.181020269502453	61	59	0.492466700595028	1
seq.16823.75	APOL3	44278	1.72588184508021	0.0870544701789104	0.244618700849015	0.141735485280364	1.1164909445887	0.158971550085642	61	59	0.493681165924313	1
seq.12627.97	ATG7	77960	1.7253948252085	0.0871424928339156	0.135687393393292	0.0786413587260497	1.14029088481419	0.189401898554566	61	59	0.493681165924313	1
seq.12411.60	MAX	18275	-1.72332538445545	0.087517329858164	-0.123551886427058	0.0716938818063649	0.92590665270967	-0.111061342504681	61	59	0.495266366146309	1
seq.19183.164	RPL12	17819	1.72265506882132	0.0876390260621783	0.418706961582451	0.243059083133189	1.43627300092883	0.522329996829785	61	59	0.495417140820036	1
seq.6406.3	NMES1	9617	-1.72158872816752	0.0878329058048763	-0.241325269717944	0.140175911801429	0.8392880630808	-0.252762032910697	61	59	0.495975195075856	1
seq.17775.8	TAGLN3	22473	1.72101361209244	0.0879376175531488	0.175713114862955	0.102098620038989	1.18510018254509	0.245009022627135	61	59	0.496029072172091	1
seq.14341.8	FAM69C	46420	1.71853827548198	0.0883894684121044	0.182017490235465	0.105914132278734	1.20803591474554	0.272663346430432	61	59	0.49749019372212	1
seq.3283.21	TGFBI	74681	-1.71810105887949	0.0884694751348716	-0.425554128702117	0.247688648175129	0.941530159055283	-0.0869207869595666	61	59	0.49749019372212	1
seq.2597.8	VEGFA	27042	-1.71751885768452	0.0885761045330179	-0.230543678448608	0.134230653373679	0.83511729359505	-0.259949254182332	61	59	0.49749019372212	1
seq.9764.79	HNRNPF	45672	-1.71750603852708	0.0885784535253505	-0.446776020845933	0.260130684157062	0.763279005619389	-0.389717585079435	61	59	0.49749019372212	1
seq.19197.95	ACAT1	45200	-1.71667398783635	0.0887310279633542	-0.375488414079803	0.218730182166422	0.400036455204793	-1.32179661652069	61	59	0.497640598142082	1
seq.6035.2	ST6GAL1	46605	-1.71631897395026	0.0887961926846001	-0.115288329113743	0.0671718549194832	0.922492248641781	-0.116391306091614	61	59	0.497640598142082	1
seq.6262.14	IL17RB	55885	1.71481060680073	0.0890734973946859	0.140068153319949	0.0816814129586413	1.09726538183354	0.133912494521474	61	59	0.498658505285825	1
seq.8992.1	TMEM2	154374	1.7137103734782	0.0892762144853468	0.1546389130231	0.0902363173009452	1.16186100705855	0.216437490066719	61	59	0.498833468858203	1
seq.17405.2	UCHL5	37607	1.7136021885846	0.0892961677752693	0.109223747488326	0.0637392670340496	1.1038194108796	0.142504160938955	61	59	0.498833468858203	1
seq.6389.57	CUEDC2	32009	-1.7113132679764	0.0897191828668771	-0.159569635896239	0.0932439658373757	0.881664460354564	-0.18169838863461	61	59	0.500659936940218	1
seq.19377.14	OLFM2	51386	-1.71049752489849	0.089870334711304	-0.298859818810258	0.174720988753254	0.729281329379888	-0.455452635333835	61	59	0.500886153915752	1
seq.5004.69	MAPK11	41357	1.71005765244599	0.0899519263363669	0.21330917572911	0.124738002501847	1.26084600363684	0.33439207950713	61	59	0.500886153915752	1
seq.5404.53	TNFRSF21	71845	1.70703646524366	0.0905139576912371	0.336031238467946	0.196850650416529	1.14393058340183	0.19399950839213	61	59	0.503477852173669	1
seq.19206.20	NUDT1	22520	1.7055033290743	0.0908002597928813	0.290307177670582	0.170217889769909	1.05486431583854	0.0770574411544857	61	59	0.503954697978357	1
seq.8296.117	KDELC2	58572	-1.70506377648963	0.0908824790275756	-0.124805378534064	0.0731968975324855	0.919488864570999	-0.121095991838486	61	59	0.503954697978357	1
seq.2970.60	AREG	27895	-1.70502488062085	0.0908897575018526	-0.13148517722504	0.0771162806592963	0.908827486724443	-0.137921626284455	61	59	0.503954697978357	1
seq.7156.2	FUT10	56094	1.70198011868682	0.0914609905055496	0.113388643965146	0.0666216031081679	1.09729174297356	0.1339471539847	61	59	0.506221074093501	1
seq.15300.66	CCDC134	26561	1.70181125095748	0.0914927574436066	0.135512631253914	0.0796284730034961	1.11393796386069	0.155668890018493	61	59	0.506221074093501	1
seq.12399.194	CCDC50	35822	1.70071179702611	0.0916998034561052	0.315659733494349	0.18560448280909	1.20739265657807	0.271894931747279	61	59	0.506792725027867	1
seq.6054.6	NXPH3	28127	1.70022140044084	0.0917922764679706	0.125540624925452	0.0738378101186711	1.10900557853487	0.149266622581992	61	59	0.506792725027867	1
seq.8261.51	STOM	31731	1.69921261229989	0.0919827401342109	0.130965070032424	0.0770739747836277	1.11188321675424	0.153005266966789	61	59	0.506792725027867	1
seq.19617.5	PTGR1	35870	-1.69920055378546	0.0919850187790411	-0.32505298229295	0.191297596725001	0.756074628670958	-0.403399451578984	61	59	0.506792725027867	1
seq.13947.371	NUDT12	52076	-1.69762136854473	0.092283827725258	-0.122166603921369	0.0719633990152321	0.907163482585688	-0.140565528408911	61	59	0.507902122601948	1
seq.5354.11	KRT18	48058	1.69694204520781	0.0924126100794601	0.170340378222467	0.100380787136197	1.26429214510043	0.338329871416712	61	59	0.50797934683145	1
seq.5542.22	NRP1	103134	-1.69651950886392	0.0924927859061869	-0.413869204373674	0.24395192758545	0.783126314961012	-0.352683067996502	61	59	0.50797934683145	1
seq.13088.397	BTC	19746	-1.69533718003822	0.0927174322925532	-0.122544765049908	0.0722834174185604	0.916023649337355	-0.126543249467665	61	59	0.508677112746092	1
seq.6919.3	HBZ	15637	1.6945637766097	0.0928646214425424	0.204346263808224	0.120589302467599	1.15828093468182	0.2119852135312	61	59	0.508948903216121	1
seq.13011.20	RPS10	18898	1.69301687195656	0.0931595884659008	0.150650073277231	0.0889832084798598	1.10122694826802	0.139111819856254	61	59	0.509248082542845	1
seq.19190.4	UBE2L6	17769	1.69275557646976	0.0932094879549679	0.288709763646042	0.170556084799996	1.21652603186039	0.282767192149798	61	59	0.509248082542845	1
seq.12456.5	PFKFB3	59609	1.69231281758996	0.0932940910335235	0.159213985012595	0.0940807062132476	1.12820023271925	0.174023139647038	61	59	0.509248082542845	1
seq.7655.11	NPPB	14726	-1.69222939706389	0.0933100381481997	-0.382165437959688	0.225835479883971	0.486195754159568	-1.04039080020374	61	59	0.509248082542845	1
seq.5229.90	IMPDH1	55406	-1.6916697562295	0.093417079392249	-0.139518019758746	0.0824735556363625	0.891099131662934	-0.166342159432917	61	59	0.509298972586194	1
seq.2677.1	EGFR	134277	-1.69000120723534	0.0937368114991993	-0.446933197564461	0.264457324439192	0.44641780225304	-1.16353353476759	61	59	0.509954141470129	1
seq.15336.7	SELM	16232	1.68997427460368	0.0937419796899453	0.56561897476516	0.334690878592105	1.53256636250894	0.615949546209471	61	59	0.509954141470129	1
seq.7766.25	ZP4	59400	1.68951170778482	0.0938307792919903	0.275225456049185	0.162902366867906	1.26691054012149	0.341314655591797	61	59	0.509954141470129	1
seq.4122.12	DDR1	101128	1.68699630506114	0.0943148617061154	0.520898153061779	0.308772551249245	1.35745014043473	0.44089920836585	61	59	0.511288461960921	1
seq.5351.52	HNRNPA2B1	37430	-1.68626344761651	0.0944562790483679	-0.488366734309917	0.289614730723252	0.542313330737953	-0.882801460855174	61	59	0.511288461960921	1
seq.16803.4	CALB2	31540	1.68622032812586	0.0944646050499923	0.314711576170374	0.186637280384443	1.87048011648215	0.90340862987962	61	59	0.511288461960921	1
seq.8299.66	LILRA4	55165	1.68613450313842	0.0944811788881338	0.164881541937955	0.097786707781057	1.18602838683575	0.246138540286161	61	59	0.511288461960921	1
seq.15441.6	GM2A	20838	1.68569140607368	0.0945667838316056	0.171529975059993	0.101756451057386	1.12923760121872	0.175349073387149	61	59	0.511288461960921	1
seq.8975.26	RQCD1	33631	-1.68384946299097	0.0949233166173307	-0.166754960626634	0.0990319884833602	0.847510587829183	-0.238696703141931	61	59	0.512248870501052	1
seq.10606.34	TOR1AIP1	66248	1.68361477553794	0.0949688217806915	0.426034355920946	0.253047408534902	1.21664077168468	0.282903257277255	61	59	0.512248870501052	1
seq.18242.8	SPA17	17406	-1.68223746989258	0.0952362340054487	-0.111725927914809	0.0664150751094277	0.915260308783331	-0.127745976866328	61	59	0.512248870501052	1
seq.5108.72	NOTCH3	243631	1.68199359966904	0.0952836464935588	0.30977098408461	0.184168943416647	1.20300400498917	0.266641445480242	61	59	0.512248870501052	1
seq.15533.97	MSR1	49762	1.68190850135772	0.0953001955486175	0.391005464143997	0.23247725059262	0.95108150646404	-0.072359111390677	61	59	0.512248870501052	1
seq.14157.21	YWHAE	29174	1.68156748316506	0.0953665367018474	0.419094980414221	0.249228761028012	1.16529714145397	0.220697877490609	61	59	0.512248870501052	1
seq.19166.15	RPS19	16060	-1.68122912698205	0.0954323970177516	-0.199552639048867	0.118694493121875	0.853415800739078	-0.228679273032564	61	59	0.512248870501052	1
seq.11986.30	PSMD1	105836	1.68046361012331	0.0955815394398252	0.190812385916479	0.113547466762745	1.2481422226175	0.319782334980963	61	59	0.512284988714515	1
seq.9849.13	APEX1	35555	-1.67996648604454	0.0956784932437306	-0.666248878107982	0.396584624540134	0.667883887116551	-0.582330785663685	61	59	0.512284988714515	1
seq.9229.9	CTRL	28002	1.67923458347814	0.0958213809067129	0.137592398827881	0.0819375685694193	1.1268439774334	0.172287774103265	61	59	0.512284988714515	1
seq.15343.337	KNG1	71957	-1.67917877195905	0.0958322839594497	-0.163260090745268	0.0972261521355448	0.880723525869424	-0.183238891242555	61	59	0.512284988714515	1
seq.11178.21	SVEP1	390170	-1.67786386696153	0.0960894482704177	-0.20214244899045	0.12047607256512	0.825657357072399	-0.276384898969179	61	59	0.513095373687921	1
seq.12619.14	PPM1A	42448	1.67735634940622	0.0961888562335929	0.153946119051733	0.0917790182785129	1.09653472442889	0.132951499168939	61	59	0.513095373687921	1
seq.17808.37	NIT2	30608	-1.67689539367743	0.0962792163213329	-0.429021620814899	0.255842804764378	0.602904099414074	-0.729999555950812	61	59	0.513095373687921	1
seq.3405.6	UFC1	19458	1.67097355716076	0.0974461915266673	0.579282725177102	0.346673783492654	1.23095797176262	0.29978150514915	61	59	0.51870409714828	1
seq.19196.73	HOPX	8260	1.6705469455928	0.0975307013057011	0.523760536157332	0.313526379811777	1.4863715577632	0.571794800625872	61	59	0.51870409714828	1
seq.9094.5	CLEC4C	25038	1.66920077331299	0.097797760946214	0.107398361592389	0.0643411884953941	1.09900929236602	0.13620358464356	61	59	0.519376245623058	1
seq.18831.6	LRIG1	119113	-1.668905669639	0.0978563839604456	-0.212361891808267	0.127246192323262	0.829925857435447	-0.268945637810926	61	59	0.519376245623058	1
seq.5691.2	CRISPLD2	55920	-1.66625182411097	0.0983848554127756	-0.242392995097593	0.145472005845768	0.536622258946885	-0.898021196445729	61	59	0.521619019110135	1
seq.12900.29	ACACB	276541	1.66577972113731	0.0984791087498797	0.137832074631433	0.0827432780471882	1.0610697750178	0.0855195297326881	61	59	0.521619019110135	1
seq.12867.40	DYNLT3	13062	1.66455792417163	0.0987233744574118	0.12296887588122	0.0738747952808043	1.12859002059169	0.174521497910802	61	59	0.522381957027442	1
seq.9826.135	FHIT	16858	-1.66305678771218	0.0990241572825056	-0.386917801366889	0.232654593773169	0.671092305929829	-0.5754168781663	61	59	0.523226328604117	1
seq.10945.11	STX6	29176	1.66275992561211	0.0990837272318233	0.183074947173251	0.110103054778551	1.13579106186635	0.18369746359858	61	59	0.523226328604117	1
seq.2474.54	APCS	25387	-1.65976123364835	0.0996870868372102	-0.696147537696324	0.419426314811624	0.696618447389731	-0.521559416959436	61	59	0.525627991535148	1
seq.15386.7	FABP4	14719	1.65949781149522	0.0997402309340486	0.648129140548394	0.390557393965121	1.23517592916634	0.304716543072638	61	59	0.525627991535148	1
seq.15524.30	PGAM2	28766	-1.65868918742691	0.0999035097909616	-0.295182700212195	0.177961430296718	0.759584335265625	-0.396717941463708	61	59	0.525913856528204	1
seq.3879.50	CDC37	44468	-1.65758918281202	0.100125971366724	-0.101026113605715	0.0609476187786948	0.931406526566947	-0.102517103417571	61	59	0.525913856528204	1
seq.7147.35	WFDC8	27824	-1.65754781006773	0.100134346265867	-0.120805164430446	0.0728818581863471	0.92447651916021	-0.113291417898587	61	59	0.525913856528204	1
seq.11120.49	NAT14	21650	1.65694648161858	0.100256134377371	0.131145230514955	0.0791487425633965	1.12238935413663	0.166573230172433	61	59	0.525913856528204	1
seq.13632.10	ZYX	61277	1.6567349869313	0.100298997196668	0.351086801252102	0.211914883201932	1.41578446552544	0.501601650883165	61	59	0.525913856528204	1
seq.12500.88	UBA2	71224	1.65584180227755	0.100480178773084	0.236232834092349	0.142666306507916	1.21779709367029	0.284273775000064	61	59	0.525938645224234	1
seq.17450.51	HARS	57411	-1.65571686561405	0.100505543101177	-0.471186369942179	0.284581488373878	0.543937508420593	-0.878487181408847	61	59	0.525938645224234	1
seq.12718.43	PIN4	13810	-1.65502736417216	0.100645616967362	-0.180254727992819	0.108913442698866	0.935921452467799	-0.0955406386793909	61	59	0.526143385791267	1
seq.5753.21	FAM19A1	14901	1.65332333936996	0.100992469836218	0.152207528551395	0.0920615616600427	1.15913268524597	0.213045720261408	61	59	0.527427608002373	1
seq.9449.150	C4BPA	67033	-1.6523542776746	0.101190151502319	-0.495112742244918	0.299640790679408	0.791510616891906	-0.337319392870357	61	59	0.527908820716529	1
seq.8837.8	MFAP3L	45380	1.65187915377858	0.101287187397646	0.114024541644572	0.0690271690781661	1.1045754492832	0.143491966985677	61	59	0.527908820716529	1
seq.12694.28	DIMT1	35236	-1.65127100844031	0.101411500180043	-0.120001758395598	0.072672358312004	0.916650425699215	-0.125556443142881	61	59	0.528028710228154	1
seq.4152.58	KLKB1	71370	-1.64977167142237	0.101718509970342	-0.522342976457054	0.316615314413	0.714835657553171	-0.484316493954987	61	59	0.52857352421425	1
seq.13698.28	KIAA0319L	115658	1.64939871426083	0.101794994373463	0.101723572641668	0.0616731247345825	1.08373368422538	0.11601027361844	61	59	0.52857352421425	1
seq.11135.5	MRPL55	15128	1.64927497962769	0.101820379568516	0.137726431694565	0.0835072582776073	1.16756664381951	0.223504900225186	61	59	0.52857352421425	1
seq.10053.5	ILK	51419	-1.64869853042465	0.101938710249278	-0.103441757602956	0.0627414628533167	0.93039371180945	-0.104086748690998	61	59	0.528661251561432	1
seq.7128.9	VWA2	82012	-1.64714628472812	0.102257899100347	-0.127245267515646	0.0772519530872444	0.909930810700266	-0.136171245020569	61	59	0.529522447061009	1
seq.9759.13	IDO1	45326	1.64690317278524	0.102307963198472	0.136613596850829	0.0829518086480997	1.15514347033968	0.208072047393019	61	59	0.529522447061009	1
seq.19249.18	KARS	68048	-1.64583516718148	0.102528131947182	-0.441536786137739	0.268275216705861	0.607715100251417	-0.718532955074194	61	59	0.529712590990233	1
seq.10948.14	PLD3	54705	-1.6457390408276	0.102547967058547	-0.379464413095669	0.23057386601514	0.748275440918279	-0.418358669560002	61	59	0.529712590990233	1
seq.12831.21	TESC	24750	1.64389895519854	0.102928254544549	0.243349923690281	0.148032166405806	1.11328191114899	0.15481896583118	61	59	0.53115055711504	1
seq.17786.5	GGPS1	34871	-1.64237428430165	0.103244215829519	-0.121691080881841	0.07409460927695	0.911817422045746	-0.133183119925883	61	59	0.531340641029715	1
seq.10044.12	WNT10A	46444	1.64190033366905	0.103342592793213	0.181465951364802	0.110521904188479	1.10439075457289	0.14325071554163	61	59	0.531340641029715	1
seq.13093.6	SECTM1	27039	1.64178998250563	0.103365508990349	0.39600090945784	0.241200710004017	1.21925107136777	0.285995240084493	61	59	0.531340641029715	1
seq.14098.28	CARS	85473	-1.64082190853768	0.103566720623961	-0.118957222921458	0.0724985583764382	0.919603098324598	-0.120916768098339	61	59	0.531340641029715	1
seq.9951.36	FBXL4	70097	1.64023678072386	0.103688490748001	0.197600126923819	0.120470488923322	1.53436794840777	0.617644489157337	61	59	0.531340641029715	1
seq.15523.9	ALAD	36295	-1.63958906316204	0.103823420734175	-0.136642653661349	0.0833395737574791	0.875514750386389	-0.191796609969213	61	59	0.531340641029715	1
seq.13229.20	MDM4	54864	1.63951399682705	0.103839067394967	0.135353750092947	0.0825572397398843	1.08912234163621	0.123166021785056	61	59	0.531340641029715	1
seq.9897.9	MCM6	92889	1.63937676405706	0.103867676797084	0.18610302196251	0.113520592729367	1.42997576171553	0.515990693332925	61	59	0.531340641029715	1
seq.6117.4	PCSK2	70565	1.63930519108619	0.10388260038551	0.232504019351402	0.141830832120618	1.1601448376632	0.214304929089359	61	59	0.531340641029715	1
seq.17828.3	S100A14	11662	-1.63734381982681	0.104292235557255	-0.119171010040044	0.0727831311890559	0.907269152250576	-0.140397487888969	61	59	0.532408352026555	1
seq.4460.8	PDPK1	63152	-1.63732749758104	0.104295649926921	-0.125177753905474	0.0764524837519734	0.910442680823863	-0.135359903269226	61	59	0.532408352026555	1
seq.11368.32	AK2	26478	1.63553047522639	0.104672110543005	0.373169758846951	0.22816435676339	1.23716288593148	0.307035459291718	61	59	0.533807279990356	1
seq.18950.13	RAC2	21429	-1.63146883874924	0.105527015686151	-0.260598640797677	0.15973252728349	0.816581612440747	-0.292331013167082	61	59	0.537596835054968	1
seq.10809.14	KLRB1	25415	1.63094220124763	0.105638273758632	0.189687026259944	0.116305179984207	1.04918860160148	0.0692740393431184	61	59	0.537596835054968	1
seq.10447.18	PABPC3	70031	1.63053375735401	0.105724627001409	0.314392487018499	0.192815687256109	1.2360536505957	0.305741364414246	61	59	0.537596835054968	1
seq.16847.39	RAB3B	24758	-1.6296350161866	0.105914838676482	-0.128984273774842	0.0791491791067852	0.908013326815084	-0.139214622934014	61	59	0.537945545771293	1
seq.18318.98	SH3GL3	39285	-1.62923479548545	0.105999630757313	-0.229610626197908	0.140931575261067	0.782761093663728	-0.353356044816	61	59	0.537945545771293	1
seq.15610.72	LAP3	56166	-1.62798142582236	0.106265526681596	-0.201889678458075	0.12401227388457	0.730042769523796	-0.453947108192789	61	59	0.53877035512109	1
seq.2571.12	IGFBP3	31674	-1.62695473678511	0.106483732415422	-0.212786271499798	0.130788070920932	0.784763868734206	-0.349669474836248	61	59	0.539352005198424	1
seq.2753.2	C1QA C1QB C1QC	NA	-1.62415374957795	0.107080866079334	-0.583117210094613	0.359028331059261	0.754715194250499	-0.405995775430756	61	59	0.540793316421873	1
seq.5462.62	FCN3	32903	-1.62410554125731	0.107091166938946	-0.304721970151183	0.187624487701262	0.897719334838008	-0.155663627122997	61	59	0.540793316421873	1
seq.8360.169	NCR1	34481	1.62393220805909	0.107128210289244	0.275896992100815	0.169894402445878	1.1871573926872	0.247511219391141	61	59	0.540793316421873	1
seq.18235.16	PGP	34006	-1.62367439903037	0.107183326144243	-0.19203685321549	0.118273006786442	0.847798397310984	-0.238206855781073	61	59	0.540793316421873	1
seq.4194.26	ANP32B	28788	-1.62303473034243	0.107320176376562	-0.580979463623531	0.357958737889086	0.606143545036546	-0.722268606157743	61	59	0.54096011535265	1
seq.12557.18	NOVA1	51727	1.62177729817376	0.107589599153741	0.15196753957807	0.0937043204077381	1.22891739171342	0.297387940469799	61	59	0.541794193999322	1
seq.9216.100	PLXNB2	205127	-1.6210344567662	0.107749018319322	-0.437695712752768	0.270010122811286	0.589310101613839	-0.762901098639665	61	59	0.542073246602615	1
seq.10339.48	ENO2	47269	-1.62001170094398	0.107968819121177	-0.138497091516514	0.085491414312509	0.877762811656218	-0.188096946329892	61	59	0.542655241330352	1
seq.9045.3	SLC27A2	70312	1.61887509554887	0.10821350908198	0.183104657850009	0.113106105809805	1.11678345128681	0.159349468684436	61	59	0.542718673525982	1
seq.18324.61	SUOX	60283	1.61783866595433	0.108437020450951	0.218883803518774	0.135293962324519	1.2389908694466	0.309165555797601	61	59	0.542718673525982	1
seq.9207.60	CRYZL1	38697	1.61708190263252	0.108600453996061	0.220636306748329	0.136441021564304	1.80654134548948	0.853230273452924	61	59	0.542718673525982	1
seq.11659.31	CLINT1	68259	-1.61680399380807	0.10866052180707	-0.286385380571266	0.177130549941766	0.927445115133777	-0.108666187242564	61	59	0.542718673525982	1
seq.11669.39	SLCO5A1	91864	1.6166357387473	0.108696901756999	0.15578353872416	0.0963627952731475	1.17933909005113	0.237978589563812	61	59	0.542718673525982	1
seq.8828.21	ESRP1	75585	-1.61638390479837	0.108751371294069	-0.108414101097914	0.0670719998980921	0.927849453596408	-0.108037352216638	61	59	0.542718673525982	1
seq.10798.4	CD300E	22918	1.61586122533348	0.108864492223121	0.140656281674902	0.0870472534829679	1.14523148990971	0.195639245125048	61	59	0.542718673525982	1
seq.19287.59	DENR	22092	-1.61559823531309	0.108921445497556	-0.15301084457687	0.0947084746890791	0.930272613140117	-0.104274539965134	61	59	0.542718673525982	1
seq.3042.7	MB	17184	1.614863842411	0.109080612487713	0.900214097739623	0.557455108039076	2.0880035888158	1.06212419158323	61	59	0.542718673525982	1
seq.9832.33	HGD	49964	-1.61468600935123	0.109119182746826	-0.419547038054163	0.259831964620003	0.753206391498533	-0.40888285257713	61	59	0.542718673525982	1
seq.7167.102	VAPA	27893	1.61465064005146	0.109126855306069	0.419567989592177	0.259850632195461	1.34376103398272	0.426276601107157	61	59	0.542718673525982	1
seq.3196.6	HAPLN1	40166	-1.61305502009922	0.109473438283208	-0.194376369824801	0.120502008550734	0.84666765787026	-0.240132314743001	61	59	0.543923317761753	1
seq.13628.58	GRB14	60988	1.61163613291354	0.109782373314683	0.119061151971911	0.0738759509919096	1.12931885998982	0.175452884496734	61	59	0.544387472788765	1
seq.9185.15	TFF1	9150	1.61105775250057	0.109908504471795	0.577489832232562	0.35845383651593	1.39303093699566	0.478227298251158	61	59	0.544387472788765	1
seq.5110.84	NRXN1	50424	1.61097271856796	0.109927058149692	0.110903527226406	0.0688425855684209	1.07266018087269	0.101193102172623	61	59	0.544387472788765	1
seq.18887.7	ENTPD2	53665	-1.61070882928263	0.109984652503179	-0.359929260530245	0.223460164858318	0.572988731554972	-0.803421327789327	61	59	0.544387472788765	1
seq.18327.6	SNX5	46816	-1.60657265706565	0.110890540449751	-0.166182260401935	0.103438994602	0.79581560179966	-0.329493911841691	61	59	0.548338264872151	1
seq.4984.83	ESD	31463	-1.6059094296598	0.111036351530172	-0.306410354050683	0.190801765274891	0.683540975099535	-0.548900271611928	61	59	0.548338264872151	1
seq.5494.52	SNRPF	9725	1.60523316680107	0.111185186311102	0.124345792646031	0.077462760686554	1.10329844285055	0.141823093541794	61	59	0.548338264872151	1
seq.16323.8	NRXN3	180599	1.60509115576333	0.111216460957623	0.168502510547777	0.104980025553529	1.07833004412918	0.10879881088541	61	59	0.548338264872151	1
seq.4318.12	PTPN6	67561	-1.60467168703079	0.111308880321323	-0.127942116968326	0.0797310241106481	0.907363919568507	-0.14024680140379	61	59	0.548338264872151	1
seq.15315.64	CUTC	29341	-1.6036018750664	0.111544864451097	-0.106510489926044	0.0664195344131992	0.93062152466833	-0.103733538811835	61	59	0.548981901340052	1
seq.3351.1	CAMK2B	72678	-1.60122346145061	0.112070939020341	-0.135251829071992	0.084467803731443	0.882152776128747	-0.180899563507801	61	59	0.550010833894005	1
seq.17829.2	TREX2	25922	1.60114030036271	0.112089368994452	0.110145726592829	0.0687920518694567	1.09045261154401	0.124927075273509	61	59	0.550010833894005	1
seq.6448.36	SEMA3C	85207	-1.60078498961269	0.11216813944497	-0.135699872897014	0.0847708304222961	0.895204547792352	-0.159710729416658	61	59	0.550010833894005	1
seq.6372.7	YBX2	38518	-1.60074936699672	0.112176039222818	-0.211985465765828	0.132428892452757	0.863997092823174	-0.210901636869737	61	59	0.550010833894005	1
seq.12729.12	PSMG3	13104	-1.59958099223904	0.1124353879668	-0.114379301496721	0.0715057893608855	0.921604842704968	-0.117779797238988	61	59	0.550739157514545	1
seq.9038.12	JTB	16358	1.59912868160446	0.112535917642554	0.250891609055323	0.156892695341813	1.15560691521173	0.208650742202966	61	59	0.550739157514545	1
seq.2381.52	C5	188305	-1.59624554312713	0.113178406612266	-0.634490661791734	0.397489386594453	0.602890027596529	-0.730033228931855	61	59	0.55243782645655	1
seq.2514.65	EFNB3	35835	-1.59621874637237	0.113184391802101	-0.121859046361783	0.0763423225286163	0.912389974058069	-0.132277501433471	61	59	0.55243782645655	1
seq.8786.6	FAM171B	92181	-1.59571130926691	0.113297778126629	-0.118204173510759	0.0740761645444895	0.900910878728232	-0.150543698256034	61	59	0.55243782645655	1
seq.4160.49	MMP2	73882	-1.59567009728371	0.113306990882972	-0.3808233280347	0.238660440327216	0.791907552348769	-0.3365960756339	61	59	0.55243782645655	1
seq.3714.49	CKB CKM	NA	-1.59419164243859	0.113637888558132	-0.221385672561531	0.13887017512078	0.461964682341414	-1.11414553449827	61	59	0.552474389760381	1
seq.4969.2	CA1	28870	1.59412553514462	0.113652702231287	0.624350118242651	0.391656807746956	1.22367050352974	0.291215137345825	61	59	0.552474389760381	1
seq.11243.90	ADGRF1	101365	1.59378436928026	0.113729176983679	0.235704611308803	0.147889900197255	1.25583692314299	0.328649135051392	61	59	0.552474389760381	1
seq.17370.186	ABHD10	33933	-1.59335610145163	0.113825234368645	-0.191011791421924	0.119880164420184	0.943131878411971	-0.0844685774034788	61	59	0.552474389760381	1
seq.9543.131	COG8	68424	1.59327027484175	0.11384449244103	0.13871335499015	0.0870620366051379	1.14289736323686	0.192695849573565	61	59	0.552474389760381	1
seq.6415.90	CPN2	60557	-1.59211995316799	0.114102856563357	-0.649696304695977	0.408069946867518	0.911911001367361	-0.133035064522887	61	59	0.553210658366832	1
seq.18194.18	FABP9	15093	1.59165022098835	0.114208493553859	0.185280107681932	0.116407553141217	1.21281156761921	0.278355418901392	61	59	0.553210658366832	1
seq.3198.4	IDS	61873	-1.59113947306398	0.114323442970418	-0.29071666032052	0.18270972799179	0.797179333108047	-0.32702378612662	61	59	0.5532532820444	1
seq.15347.12	HPX	51676	1.58958273382111	0.11467437338865	0.364705479450867	0.229434726290825	1.0312423731659	0.0443834495534444	61	59	0.554226346985804	1
seq.8094.20	CISD2	15278	-1.58930448307106	0.11473718887139	-0.127456869651548	0.0801966338163593	0.92546574238534	-0.111748507498713	61	59	0.554226346985804	1
seq.18886.28	DSCAML1	224463	-1.58878248938532	0.114855103637016	-0.0992708067670087	0.0624823142439186	0.920687884430397	-0.119215933033459	61	59	0.554282222366782	1
seq.17153.46	KIR2DL3	37886	1.58670766001109	0.115324748436533	0.349021631599503	0.219965933483338	1.12605211121696	0.171273593718904	61	59	0.556033847225912	1
seq.13076.4	FXR1	69721	1.58568809197244	0.115556091149396	0.0974517516873842	0.0614570748060318	1.07575040783597	0.105343387237481	61	59	0.556634331858272	1
seq.4811.33	ITIH4	103357	-1.58504138893058	0.115703021285045	-0.611306908438166	0.385672521050452	0.621816461264706	-0.685439285428378	61	59	0.556827467163114	1
seq.15596.7	HEXIM1	40623	-1.58232767630126	0.116321196218813	-0.139464628597938	0.0881389049099744	0.879278301600442	-0.185608227821555	61	59	0.557973358402831	1
seq.16918.198	TLR3	103829	-1.58222763679015	0.116344035040871	-0.146325314174061	0.0924805702869087	0.89073578838426	-0.166930534425069	61	59	0.557973358402831	1
seq.4297.62	SPON1	90973	-1.58215401451899	0.116360845139199	-0.149215503025383	0.0943116167301499	0.935131540614071	-0.0967587783964711	61	59	0.557973358402831	1
seq.14021.81	MED4	29745	1.58211677922864	0.116369347771273	0.115992126934161	0.073314516638091	1.10771369664767	0.14758504582669	61	59	0.557973358402831	1
seq.3312.64	FCGR1A	42632	-1.58164411291119	0.116477323521176	-0.147500388518607	0.093257634454262	0.861472063942166	-0.215124081798222	61	59	0.557977766720927	1
seq.9444.70	DGCR6	24989	1.57870764723658	0.117149916299189	0.113036981939061	0.071600959263689	1.10208245667796	0.140232168909104	61	59	0.559156458842916	1
seq.17460.51	MX1	75520	1.57820291789549	0.117265834258402	0.203255971597627	0.128789504374169	1.41441307747228	0.500203518867142	61	59	0.559156458842916	1
seq.15560.52	TCN2	47535	1.57809994929368	0.117289493597741	0.502041604363991	0.318130422973965	1.31919136647747	0.399653862119595	61	59	0.559156458842916	1
seq.3866.7	SBDS	28764	-1.57764963141847	0.117393008809418	-0.112333030148973	0.0712027739948661	0.919302759097873	-0.121388024323973	61	59	0.559156458842916	1
seq.11360.39	RRM1	90070	-1.57648737255194	0.11766051464886	-0.159545576923993	0.101203206382635	0.901264616583304	-0.149977342918089	61	59	0.559156458842916	1
seq.13522.20	VSNL1	22142	1.57634944398441	0.117692292470509	0.114942223664142	0.0729167153277965	1.12694624867444	0.172418705731829	61	59	0.559156458842916	1
seq.16302.11	BPIFA2	27011	1.57625873347114	0.11771319528643	0.228140212288469	0.144735256620004	1.18173557928455	0.24090725960106	61	59	0.559156458842916	1
seq.4500.50	CLEC11A	35695	-1.57574102341081	0.117832549948774	-0.133867878882172	0.0849555078488756	0.919850327620278	-0.120528961072668	61	59	0.559156458842916	1
seq.19631.13	KNG1	71957	-1.57551913409076	0.117883734519049	-0.140368695026333	0.0890936149165464	0.899952843633698	-0.152078686820805	61	59	0.559156458842916	1
seq.17512.2	NMI	35057	-1.57547360410662	0.117894239384577	-0.249067166626494	0.158090345644178	0.936072438108648	-0.0953079175825244	61	59	0.559156458842916	1
seq.5980.55	BOLA3	12114	1.57541608544835	0.117907511390117	0.329609592954602	0.209220659861929	1.44422230100665	0.530292825241613	61	59	0.559156458842916	1
seq.16591.71	CHIA	52271	1.57415619358326	0.118198520133602	0.104487091141673	0.0663765715038919	1.10505781872799	0.144121856141499	61	59	0.559156458842916	1
seq.8606.39	GPNMB	63923	-1.57381939035405	0.118276411257595	-0.118391412745131	0.0752255395191803	0.912135080756507	-0.132680601740087	61	59	0.559156458842916	1
seq.10608.9	HTN1	6963	1.5737335661016	0.118296266005325	0.114311824200272	0.0726373425988757	1.08710991214269	0.120497811282267	61	59	0.559156458842916	1
seq.8252.2	NOTUM	55699	1.57312981477837	0.118436013850091	0.147345713252325	0.0936640523039628	1.10289195643901	0.141291465866384	61	59	0.559156458842916	1
seq.12854.3	TEAD3	48676	-1.57311305696576	0.118439894582229	-0.138785443507752	0.0882234388006686	0.917163052312195	-0.124749857412647	61	59	0.559156458842916	1
seq.4960.72	ANXA1	38714	-1.57227012772338	0.118635228392016	-0.438681484123142	0.279011523775717	0.680870867233423	-0.554546889700573	61	59	0.559571774098812	1
seq.4314.12	DCTPP1	18681	-1.57063809669356	0.119014149729214	-0.336993412965063	0.214558282824342	0.712950672604561	-0.488125831472859	61	59	0.560851490405661	1
seq.17677.47	CD160	19810	1.56823712091149	0.119573349095274	0.534994812409009	0.341144081641213	1.17446358668356	0.232001984422552	61	59	0.562977683364559	1
seq.16551.14	STAT5B	89866	1.5672675048076	0.119799767844143	0.120157453864679	0.0766668443619838	1.09599185171699	0.132237072448816	61	59	0.563534648017753	1
seq.3852.19	DNAJB1	38044	-1.56592971894992	0.120112717646801	-0.120189990983026	0.0767531195867611	0.911210713981223	-0.134143384587709	61	59	0.564219372759316	1
seq.14091.42	CBR3	30850	-1.56564083518575	0.120180381628213	-0.119200912176594	0.0761355411137141	0.909339799464618	-0.137108597610128	61	59	0.564219372759316	1
seq.7790.21	LIF	22008	-1.56509972631124	0.120307204550291	-0.174071534943657	0.111220730549818	0.912299189199252	-0.13242105998399	61	59	0.564219372759316	1
seq.6605.17	IGFALS	66035	-1.56397960712926	0.12057007085567	-0.599801112888289	0.383509548432824	0.655166457197681	-0.610066598215698	61	59	0.564219372759316	1
seq.17794.6	PMM2	28082	-1.56393661470138	0.12058016926185	-0.22667343468247	0.144937737598625	0.693174317535163	-0.52870989199206	61	59	0.564219372759316	1
seq.18232.42	PIP4K2B	47378	-1.56387409995547	0.120594854423231	-0.132740629263079	0.084879357786448	0.933922117098348	-0.0986258511204608	61	59	0.564219372759316	1
seq.8867.18	PAEP	20624	-1.56264623767122	0.120883575627701	-0.160176642847155	0.102503457907315	0.762048500550996	-0.392045273969699	61	59	0.565062956207691	1
seq.3316.58	SERPIND1	57071	-1.55997138904823	0.121514440161128	-0.472512666093541	0.302898289937119	0.6195980540808	-0.69059548170305	61	59	0.567466059939093	1
seq.19237.17	DDT	12712	1.55901642802644	0.121740299094538	0.153913402183729	0.098724682701752	1.19195089975329	0.253324807829094	61	59	0.567466059939093	1
seq.7989.5	C1orf226	29057	-1.55882269838338	0.121786158863672	-0.650109177989804	0.417051393121244	0.668631188940883	-0.580717442473353	61	59	0.567466059939093	1
seq.15513.108	PRSS8	36431	1.55862413326093	0.121833177488842	0.217048872726371	0.139256712439236	1.09187256320355	0.126804483397947	61	59	0.567466059939093	1
seq.8967.6	DUSP26	23946	1.55594991608256	0.122467812329938	0.123564744940741	0.079414345965481	1.12861220848932	0.17454986078363	61	59	0.569675101409119	1
seq.13268.45	WNT5A	42339	1.55556808307482	0.122558640578189	0.535299091256496	0.344118073056883	1.71312259263564	0.776628395706251	61	59	0.569675101409119	1
seq.15503.20	LEFTY2	40920	-1.55524576287037	0.122635353756913	-0.1172753409379	0.075406307953192	0.916190952771852	-0.126279778326604	61	59	0.569675101409119	1
seq.17467.1	DHRS9	35227	1.5547180384155	0.12276103581111	0.226977506401903	0.145992714301577	1.17686270750927	0.234946025772664	61	59	0.569751129695018	1
seq.3521.16	CGA TSHB	NA	-1.5539219454106	0.122950824960522	-0.114243954326187	0.0735197508881307	0.918173168797305	-0.123161821199806	61	59	0.570124287984198	1
seq.12690.33	SEPT10	52593	1.55047820513317	0.123774490845756	0.102663080784171	0.0662138174172873	1.07487888086606	0.104174103704598	61	59	0.57343346336718	1
seq.11185.145	GCH1	27903	-1.54979549596078	0.123938296696743	-0.119522043149346	0.077121170800183	0.907113122599397	-0.140645619947646	61	59	0.573656924985901	1
seq.9296.15	PTPRD	214760	1.54919867361152	0.124081635646175	0.0935518438209361	0.0603872475586664	1.05623185579811	0.078926558649331	61	59	0.573656924985901	1
seq.12646.2	RPE	24928	-1.54855590470751	0.124236156118451	-0.170296650070212	0.109971263906277	0.848057417109765	-0.237766150175182	61	59	0.573656924985901	1
seq.12329.21	RPS6KA1	82723	1.54844437483002	0.124262983175188	0.189930314927418	0.122658790987095	1.25663236347855	0.329562641036827	61	59	0.573656924985901	1
seq.3192.3	CNDP2	52878	-1.54656635553186	0.124715404183564	-0.179486792039183	0.11605502175654	0.866696788458144	-0.206400736155097	61	59	0.575055187214899	1
seq.5065.8	CD83	23042	-1.54604852117572	0.124840380789176	-0.212065634676209	0.137166221998608	0.849382649577592	-0.235513455973678	61	59	0.575055187214899	1
seq.19448.104	UPP1	33934	-1.54551495649666	0.124969257288793	-0.141595605879783	0.0916171048908832	0.902595570306349	-0.147848396674592	61	59	0.575055187214899	1
seq.8479.4	MMP10	54151	-1.54473108876281	0.125158782218652	-0.212099778084786	0.137305308106836	0.820338002886394	-0.28570963074889	61	59	0.575055187214899	1
seq.18833.76	PEA15	15040	1.54454577282431	0.125203621392629	0.261274432860464	0.169159397835589	1.54948277769537	0.631786719640772	61	59	0.575055187214899	1
seq.15367.38	BPIFB1	52442	-1.54408401734621	0.125315403255726	-0.305050728849678	0.197560965221286	0.821262887992564	-0.284083989212436	61	59	0.575055187214899	1
seq.4996.66	HRG	59578	-1.54387875603749	0.12536511825011	-0.411246956720575	0.266372573048469	0.891533235241395	-0.165639514172027	61	59	0.575055187214899	1
seq.19250.50	MYCBP	11967	-1.54319745176526	0.125530244120253	-0.278601846770997	0.180535450244753	0.788160388416623	-0.343438850957089	61	59	0.575055187214899	1
seq.16900.29	MDGA1	105790	-1.54307943590162	0.125558864744926	-0.288956242722481	0.187259473491488	0.78245969488431	-0.353911655286998	61	59	0.575055187214899	1
seq.13992.12	NSF	82594	1.54116533452495	0.126023782850071	0.199473677915217	0.129430420894266	1.7979057132383	0.846317364228183	61	59	0.576381231375159	1
seq.5475.10	PRKCB	76869	-1.54097712324755	0.126069570945449	-0.126646272178446	0.0821856926153088	0.886115736780551	-0.17443295144048	61	59	0.576381231375159	1
seq.6207.10	PSAP	58113	1.53976914772799	0.12636376016268	0.275766797477825	0.179096196260805	1.11231152717612	0.153560902961281	61	59	0.576556013639182	1
seq.7928.183	TPST1	42188	1.53960213488246	0.126404476893242	0.107140207307786	0.0695895419214689	1.04994509336586	0.0703138844628445	61	59	0.576556013639182	1
seq.12682.5	CCBL2	51400	-1.53945784183291	0.126439663006444	-0.198987006064257	0.129257846923134	0.742527004316639	-0.429484599902908	61	59	0.576556013639182	1
seq.18236.3	HSPC159	18986	1.53839689299661	0.126698614542331	0.225567836125169	0.1466252546089	1.29814961010529	0.376456661702799	61	59	0.57719455522802	1
seq.5201.50	PDE9A	68493	1.53797713322315	0.126801182988504	0.168306764392381	0.1094338535708	1.12194581865023	0.166003006559878	61	59	0.57719455522802	1
seq.5095.21	KIR2DL4	41487	-1.5366512786779	0.127125586088117	-0.115183084007609	0.0749572044131637	0.918228021966395	-0.123075634809332	61	59	0.577624327631452	1
seq.6385.63	VWA1	46804	1.53626623147258	0.127219919904211	0.209354492439492	0.13627487745976	1.14176721859689	0.191268546665714	61	59	0.577624327631452	1
seq.11105.171	ENO1	47169	-1.53571122901521	0.12735598862186	-0.584449849500076	0.380572752518622	0.578138243664249	-0.790513585549615	61	59	0.577624327631452	1
seq.12721.4	TAX1BP1	90877	1.53544931476803	0.127420241381291	0.194495345164394	0.12666998727586	1.13052639279068	0.176994673030415	61	59	0.577624327631452	1
seq.9742.59	DDX39B	48991	-1.53532915732334	0.127449726933264	-0.307303762716909	0.200154970841989	0.686819197717323	-0.541997729303148	61	59	0.577624327631452	1
seq.3187.52	CRISP3	27630	-1.53415482171695	0.127738181456601	-0.21296033284509	0.138812804177583	0.652454960421771	-0.616049780360184	61	59	0.578289763801335	1
seq.3728.52	SCT	13016	-1.53377649195205	0.127831220867787	-0.119897923613261	0.0781717050967874	0.912290843640167	-0.132434257575216	61	59	0.578289763801335	1
seq.19584.33	FGF9	23441	1.53298628350918	0.128025722297365	0.383642962128527	0.250258574558361	1.36822943361617	0.452310171003316	61	59	0.578289763801335	1
seq.7933.75	ADAM22	100433	-1.53292682839376	0.128040365968293	-0.241187695548774	0.157338035372175	0.815385284704449	-0.294446174209396	61	59	0.578289763801335	1
seq.9843.5	ACTN1	103058	-1.53180546325552	0.12831680304382	-0.311803311166712	0.203552813099414	0.700788772285173	-0.51294843395835	61	59	0.579036517285187	1
seq.9574.11	BIN1	64699	-1.53004615592562	0.128751451456191	-0.251051063494965	0.164080712547582	0.795106592435471	-0.330779813019115	61	59	0.580495298433967	1
seq.18830.1	ITLN1	34962	1.52845754649157	0.129144922842474	0.310001854499464	0.202820062101852	1.46342894361967	0.549352697795711	61	59	0.581766065561774	1
seq.9986.14	NPW	18048	1.52537517394443	0.12991107247981	0.365898916714056	0.239874702934811	1.54243663389485	0.625211222053172	61	59	0.583641782562116	1
seq.12569.25	CCT5	59671	-1.52518477942253	0.129958513603181	-0.295253208303208	0.193585205075937	0.734523575862382	-0.445119297456541	61	59	0.583641782562116	1
seq.9959.60	TMEM59L	37619	1.52471855287589	0.130074742072143	0.486614546061867	0.319150406574397	1.51284730645998	0.597266381917066	61	59	0.583641782562116	1
seq.5749.53	CLPS	11954	1.52441312282444	0.130150928899595	0.291299596032407	0.191089667014074	1.57984663868035	0.659784517672055	61	59	0.583641782562116	1
seq.12442.4	RHOD	23413	1.52422815346994	0.130197084925436	0.125154211981876	0.0821098939138212	1.13053956127464	0.177011477587982	61	59	0.583641782562116	1
seq.18842.24	UBE2D2	16735	1.52408349377888	0.130233191312306	0.110617773661785	0.0725798646290131	1.09337805555233	0.12879232558928	61	59	0.583641782562116	1
seq.5250.53	IMPDH2	55805	1.52327817873535	0.130434338118987	0.196252235600063	0.128835453917548	1.25025564894941	0.322223123496105	61	59	0.583851024403642	1
seq.3396.54	REN	45057	1.52261455614985	0.130600277289459	0.482544488033542	0.316918346855769	1.95921938529198	0.970278953680842	61	59	0.583851024403642	1
seq.5412.53	CD27	29137	-1.52255194056286	0.130615942911482	-0.445793683446305	0.292793744219657	0.741363302762086	-0.431747390889533	61	59	0.583851024403642	1
seq.15457.14	ANPEP	109540	1.51942618582988	0.131399845505892	0.660920896959726	0.434980588806125	1.42085466492544	0.506758993064543	61	59	0.586851752165132	1
seq.12653.13	CSNK1G2	47457	-1.51626802493707	0.132195622957718	-0.109028337660016	0.0719057157883027	0.918311936422431	-0.122943796708981	61	59	0.589900331212009	1
seq.3640.14	LRPAP1	41466	-1.51306505305876	0.133006549887707	-0.138124624607278	0.0912879616960616	0.894706152860663	-0.160514157112432	61	59	0.592387513998926	1
seq.3758.68	PROC	52071	-1.51289088743735	0.133050756649857	-0.115815425760013	0.0765523982738699	0.924755489443513	-0.112856135526815	61	59	0.592387513998926	1
seq.9916.146	LRRC4B	76434	1.51272067403379	0.133093971391547	0.212155804762991	0.140247838483796	1.08415327148651	0.116568731214044	61	59	0.592387513998926	1
seq.15516.12	SAA4	14747	-1.51190523025699	0.133301153565387	-0.756570683627668	0.500408801085414	0.566662706905212	-0.819437835678484	61	59	0.592803423534808	1
seq.8660.5	OLFML3	46010	-1.51096205332954	0.133541104563403	-0.214985705202671	0.142283987032586	0.820509955076507	-0.285407257123533	61	59	0.593364225903203	1
seq.8310.6	ZG16B	22739	1.50877119141892	0.134099782241154	0.214751622004652	0.142335447035338	1.10266352213744	0.140992619577154	61	59	0.595339067326144	1
seq.5650.9	PDIA6	48121	1.50639142437462	0.134708704559083	0.375359748855852	0.249178097260931	1.70208988348585	0.76730722447119	61	59	0.596312691690825	1
seq.6606.61	KISS1	14705	-1.5063067300751	0.134730415528217	-0.46167000024316	0.306491361304708	0.589474508195568	-0.762498669629794	61	59	0.596312691690825	1
seq.3179.51	CTSA	54466	1.5061225990977	0.13477762605711	0.259316967284041	0.172175205019428	1.08574332846795	0.11868308793731	61	59	0.596312691690825	1
seq.11130.158	CACNB4	58169	-1.50598671450713	0.134812474690136	-0.106389571323429	0.0706444288642	0.928356700192501	-0.107248859876588	61	59	0.596312691690825	1
seq.5066.134	CD300C	24830	1.50484825873947	0.135104717538251	0.222927279608365	0.148139374394532	1.12194349373395	0.166000016978192	61	59	0.596312691690825	1
seq.6521.35	NPTX2	47042	1.50438780984403	0.135223056033383	0.186192748185015	0.123766456339685	1.19554842491765	0.257672566664899	61	59	0.596312691690825	1
seq.7223.60	S100A13	11471	1.50388575583596	0.135352179768849	0.0918678875612235	0.0610870122312962	1.07650916513014	0.106360602302654	61	59	0.596312691690825	1
seq.7945.10	SEMA6A	114395	-1.50378462257032	0.135378202000647	-0.104290390710205	0.0693519465120934	0.924774080012505	-0.112827132993267	61	59	0.596312691690825	1
seq.9932.49	SEMA4F	83511	1.50357563304298	0.135431988739316	0.109320027836652	0.0727067035632965	1.08195230567646	0.113636904080971	61	59	0.596312691690825	1
seq.16872.248	GSTZ1	24212	-1.50317943678398	0.135534001974897	-0.230053625094566	0.153044686126601	0.712510889353309	-0.489016031745823	61	59	0.596312691690825	1
seq.2612.5	EIF5	49223	-1.50298869451239	0.135583136032575	-0.0909374471956042	0.0605044119943343	0.945194748623097	-0.0813164809760064	61	59	0.596312691690825	1
seq.3867.49	SEZ6L2	97560	-1.50248123187054	0.135713923212951	-0.122921983850666	0.0818126584500706	0.910172027122963	-0.13578884713446	61	59	0.596312691690825	1
seq.11716.28	LRIT2	60168	1.5021084765488	0.135810055451783	0.126517844448984	0.0842268360935341	1.14007760043322	0.18913202610052	61	59	0.596312691690825	1
seq.16043.30	SHC1	62822	-1.50143999354108	0.135982588207326	-0.153353822016024	0.102137829467528	0.832490788284876	-0.264493786390254	61	59	0.596312691690825	1
seq.17510.7	SRP14	14570	1.50123603602978	0.136035262935608	0.183580082107117	0.122285954840666	1.1428945939935	0.192692353915399	61	59	0.596312691690825	1
seq.8840.61	C1S	76684	1.50004700405652	0.136342663979162	0.418795468210859	0.279188230154339	1.33040271893422	0.411863022166039	61	59	0.596939288230496	1
seq.17154.2	PTGES3	18697	1.49979737285142	0.136407270200023	0.129867062626353	0.0865897387054685	1.11438376354588	0.156246143290059	61	59	0.596939288230496	1
seq.17819.30	FAHD1	24843	-1.49835653639379	0.136780636206452	-0.423846227708276	0.282874080643302	0.687283777604714	-0.541022187968603	61	59	0.598071036835595	1
seq.14229.5	MOCS3	49669	1.4978525341137	0.136911427459468	0.109128733826682	0.0728567942045478	1.08691197975923	0.120235112852328	61	59	0.598141123150669	1
seq.15693.9	PGR	98981	-1.49733923472119	0.137044731809502	-0.472923704269856	0.315842725084215	0.918617869028726	-0.122463247635501	61	59	0.598222062136619	1
seq.3234.23	CCDC80	108174	-1.49630212318696	0.137314380165656	-0.116260904139664	0.0776988165278021	0.933673093621814	-0.0990105864578901	61	59	0.598897530898242	1
seq.17675.17	ACOT13	14960	-1.49528338513966	0.137579654823761	-0.369157749100563	0.246881462583819	0.619682041194892	-0.690399936251065	61	59	0.599552810151706	1
seq.5854.60	MAPT	78928	-1.49431671699902	0.13783174069457	-0.109475039302024	0.0732609346175819	0.924113149098075	-0.113858587782095	61	59	0.59966425740828	1
seq.2833.20	KLK4	27032	-1.4936676978878	0.138001192950381	-0.128773217523592	0.0862127618517096	0.912282156173561	-0.132447995984139	61	59	0.59966425740828	1
seq.18206.18	ADH6	39073	-1.49335729036418	0.138082294665045	-0.268800091298854	0.179997173505144	0.60384434562343	-0.727751384306537	61	59	0.59966425740828	1
seq.3320.49	IGFBP7	29130	-1.4932125841552	0.13812011549024	-0.353133379325904	0.23649236757919	0.829819547844872	-0.269130452082854	61	59	0.59966425740828	1
seq.18821.9	C4A C4B	NA	-1.49298160593141	0.138180501371325	-0.377571452049098	0.252897591336061	0.858595310075997	-0.219949802544883	61	59	0.59966425740828	1
seq.12436.84	GSTO1	27566	1.4915820277113	0.138546841563422	0.243273478735363	0.163097619987179	1.24317013710567	0.314023753479389	61	59	0.600753858759198	1
seq.15637.38	SORCS3	135755	-1.49090780882197	0.138723588959186	-0.121949089488067	0.0817951913367627	0.906433943484813	-0.141726207713598	61	59	0.601020237452431	1
seq.18432.32	RALB	23409	-1.48981666187652	0.139010007347292	-0.219131414674854	0.147086161862926	0.810524088257057	-0.303073032534316	61	59	0.601533542545247	1
seq.3896.5	PGAM1	28804	-1.48957732559677	0.139072893086535	-0.727992905849778	0.488724481327697	0.509422665482165	-0.973064944754507	61	59	0.601533542545247	1
seq.10903.50	STX8	26907	1.48821599126444	0.139431006628623	0.399994928208442	0.268774781722774	1.13533821864326	0.183122142161341	61	59	0.602126042477751	1
seq.18832.65	SAA2	13527	-1.48817830291434	0.139440931172419	-0.118763311347644	0.0798044905741915	0.909585623962203	-0.136718642330835	61	59	0.602126042477751	1
seq.13655.34	NCL	76614	-1.48758950630393	0.139596051627813	-0.136700168414568	0.0918937434253713	0.908950009001147	-0.137727144526722	61	59	0.602296871758414	1
seq.15472.16	LRP11	53311	1.48569953262551	0.140094880808515	0.31789592439823	0.213970535372282	1.14011818079593	0.189183377031464	61	59	0.603949147042166	1
seq.17333.20	ACADM	46588	-1.48479358338158	0.140334484089646	-0.185055014078299	0.124633495288174	0.87947927213245	-0.185278518718396	61	59	0.604355350185082	1
seq.2605.49	TNFRSF8	63747	1.48446670372688	0.140421014787823	0.225404064158947	0.151841778325543	0.922808261891273	-0.115897174377292	61	59	0.604355350185082	1
seq.9339.204	FKBP2	15649	1.48356548117703	0.140659799301166	0.143438493487688	0.0966849763678019	1.2300136492683	0.298674325013641	61	59	0.604838035723277	1
seq.12875.28	UBTD2	26190	-1.48313318539603	0.140774450953026	-0.102330864622192	0.0689964095131935	0.919143038796484	-0.121638700941785	61	59	0.604838035723277	1
seq.14131.37	EFNB2	36923	1.48273052752439	0.140881307630096	0.477033383542742	0.321726284505122	1.23613667025703	0.305838259910301	61	59	0.604838035723277	1
seq.6550.4	ICAM4	29265	1.4822701071213	0.141003570637619	0.253586487450554	0.171079809430308	1.31716409543441	0.39743509116925	61	59	0.604864699722855	1
seq.19120.33	DAO	39474	-1.48098125359097	0.141346260553544	-0.310894501158997	0.209924670150391	0.495129628422787	-1.0141218125239	61	59	0.605836110201539	1
seq.18410.26	ARL14	21588	1.48014971008552	0.141567701394348	0.207433225706846	0.140143408665642	1.11583946441559	0.158129481870395	61	59	0.605961347807039	1
seq.12772.8	NUP98	197579	1.47957880558352	0.141719890093729	0.125343164307698	0.0847154364706281	1.08925100082716	0.123336438832805	61	59	0.605961347807039	1
seq.7839.99	FAM19A3	14776	-1.47956239115673	0.141724267647118	-0.141142616601974	0.0953948393427513	0.819953710903886	-0.286385627759544	61	59	0.605961347807039	1
seq.9391.60	PCSK1N	27372	1.4769699544844	0.142416964728728	0.18441947209661	0.124863387732887	1.15566752413174	0.208726406249489	61	59	0.608423950955845	1
seq.16922.53	PLXNB3	206847	1.47639712869542	0.142570377983752	0.108207667834659	0.0732917083970988	1.11059158882506	0.151328374690467	61	59	0.608580516012543	1
seq.13682.47	CSF1R	107984	-1.47576355289515	0.142740210863734	-0.263266776093781	0.17839360213044	0.738794733408439	-0.436754512964154	61	59	0.60880685680997	1
seq.4910.21	PLA2G1B	16360	1.47498359021233	0.142949499398727	0.174437445405351	0.118263990571068	1.04952865912336	0.0697415623524339	61	59	0.609049168903686	1
seq.9753.17	EZR	69413	-1.47468109168936	0.143030733449369	-0.375815360505533	0.254845174745551	0.749091335127005	-0.416786460714257	61	59	0.609049168903686	1
seq.18174.79	PDCD6IP	96023	-1.47320755733718	0.14342695498551	-0.462887015207779	0.31420353018311	0.673119130508904	-0.571066235245544	61	59	0.609772689939206	1
seq.2747.3	ULBP3	27949	-1.47317902672381	0.143434635047096	-0.104182333176498	0.0707193974979321	0.91384431217585	-0.129979694575218	61	59	0.609772689939206	1
seq.17785.11	RCL	19108	-1.47223509130168	0.143688910146239	-0.209132187130142	0.142050809932289	0.702084145796795	-0.510284144914976	61	59	0.610355826961856	1
seq.12368.18	KAT2B	93013	-1.47030172733813	0.144210808304446	-0.120869041291317	0.0822069640835838	0.913798565341752	-0.130051917361754	61	59	0.612073886712355	1
seq.2682.68	HSPD1	61055	1.46835593663048	0.144737546112529	0.355302313047852	0.241972878771603	2.01177310965695	1.00846760532704	61	59	0.613809674807566	1
seq.10630.5	HTATIP2	27049	1.46728205176866	0.145028892400571	0.0967437116509989	0.0659339569610248	1.0864065324764	0.119564059532335	61	59	0.614404130237867	1
seq.7796.10	CD79A	25038	1.46697056184283	0.145113485096473	0.176215848587083	0.120122280003846	1.03348128265093	0.0475122603925793	61	59	0.614404130237867	1
seq.3331.8	RGMB	47547	-1.4651967858568	0.145595927268272	-0.334629154484762	0.228385127318637	0.882814198687991	-0.179818261586077	61	59	0.615946406592722	1
seq.5224.20	CSNK2A1	45144	-1.46457350625264	0.145765745644176	-0.223919433822335	0.152890539714371	0.8861439652805	-0.174386993032867	61	59	0.616164692860866	1
seq.2763.66	FGF20	23499	1.46360787319114	0.146029144726375	0.294763402031479	0.201395064505084	1.26487021523533	0.338989361645186	61	59	0.616777878698433	1
seq.9014.18	TMEM25	39285	1.46286683116265	0.146231531490392	0.129447975794048	0.0884892411506563	1.11732487829628	0.160048731174544	61	59	0.617132584718964	1
seq.10552.88	KLRC4	18234	1.46116292427593	0.146697712040075	0.11169884124643	0.0764451652794172	1.08589011428002	0.118878118239652	61	59	0.618599089929509	1
seq.16055.3	CFHR5	64419	-1.45927219237126	0.147216354066407	-0.300091051362947	0.20564432936621	0.69307642665136	-0.528913645452157	61	59	0.62028426628465	1
seq.5440.26	TNNI2	21339	1.457948222622	0.14758037362069	0.364363591018904	0.249915316171946	1.20260793584403	0.266166383823774	61	59	0.620988300730238	1
seq.12576.21	MAGEA3	34747	1.45779793267097	0.147621739179732	0.0923092014535893	0.0633209852921529	1.08061080057291	0.111847006710687	61	59	0.620988300730238	1
seq.19189.2	USP14	56069	-1.45557269988176	0.148235259589418	-0.145232015318101	0.0997765452250502	0.879865908861867	-0.184644420410503	61	59	0.622147079463892	1
seq.9581.4	PRPF6	106925	1.4553946745489	0.148284428193196	0.102875449667747	0.0706856026525128	1.07423435354168	0.103308764096055	61	59	0.622147079463892	1
seq.3854.24	NACA	23384	-1.45493884012066	0.148410382086608	-0.111757882873732	0.0768127702635693	0.919915117177302	-0.120427348584052	61	59	0.622147079463892	1
seq.13969.24	KPNA6	60030	-1.45483982791962	0.148437751583787	-0.0979952773628962	0.067358121136281	0.926639091689394	-0.109920548932316	61	59	0.622147079463892	1
seq.3397.7	PTPN11	68011	-1.45436866614586	0.148568046224948	-0.273643841707946	0.188153009671966	0.726803797240121	-0.460362137828843	61	59	0.622147079463892	1
seq.9172.69	MMP8	53412	-1.454204685499	0.14861341403157	-0.59071796774854	0.40621377006899	0.844844284868155	-0.243242635326922	61	59	0.622147079463892	1
seq.13998.26	ADSSL1	50208	-1.45354694712695	0.148795495339342	-0.116347831497404	0.0800440823238456	0.921209512058528	-0.118398786960232	61	59	0.622232035878851	1
seq.10701.30	CDH12	88332	1.45326905191063	0.148872476734637	0.27133192641084	0.186704537645054	1.58816196244394	0.667358047556249	61	59	0.622232035878851	1
seq.4159.130	CFH	139096	-1.45035851502639	0.149680593616195	-0.312319237867288	0.215339334813783	0.752430416165149	-0.410369925500356	61	59	0.624929078333293	1
seq.13481.24	TCEA2	33601	-1.45008193367294	0.149757563092533	-0.138952154762945	0.0958236576404964	0.897154160638294	-0.156572185909084	61	59	0.624929078333293	1
seq.3447.64	CXCL8	11098	-1.44904196640454	0.150047248037767	-0.390207048378208	0.269286230092021	1.09577712315666	0.131954389525876	61	59	0.625035506575369	1
seq.14029.42	COPS2	51597	1.4487646781197	0.150124560302898	0.117259935832637	0.0809378759736362	1.11396279686628	0.155701051643139	61	59	0.625035506575369	1
seq.13434.172	PARVA	42244	-1.44852273549554	0.15019204278966	-0.208134780311993	0.143687617192139	0.759017990860726	-0.397794012912047	61	59	0.625035506575369	1
seq.12641.3	INPP5B	112852	-1.44826929620289	0.150262757048913	-0.106448613227342	0.0735005661629585	0.932229028253464	-0.101243657889837	61	59	0.625035506575369	1
seq.2992.59	IL17RA	96122	-1.44713627029898	0.150579206821844	-0.2861199596787	0.19771459367789	0.768077881610683	-0.380675490038844	61	59	0.625296117524965	1
seq.11358.15	GRB10	67231	-1.44674506239681	0.150688589135655	-0.112695852120045	0.0778961373701479	0.92579285778517	-0.111238662175102	61	59	0.625296117524965	1
seq.19622.7	INHBA	47442	1.44638147611531	0.150790303405643	0.250224570554032	0.173000397672463	1.73462740339732	0.794625806320114	61	59	0.625296117524965	1
seq.4915.64	HBA1 HBB	NA	-1.44608323540882	0.150873776640742	-0.61639132825246	0.426248858405583	0.967687428642839	-0.0473869750410449	61	59	0.625296117524965	1
seq.19168.71	PSTPIP1	47591	1.44588353288333	0.150929690412348	0.16333666085109	0.112966678944998	1.10986922679203	0.150389697320244	61	59	0.625296117524965	1
seq.6557.50	LRRC15	64366	-1.44482444012694	0.151226488252687	-0.56727492643962	0.392625505691044	0.690573729898327	-0.534132641185883	61	59	0.625296117524965	1
seq.17694.32	PSME2	27402	1.44476332362993	0.151243629144677	0.471390173526088	0.326275013918357	1.25804548722273	0.33118408676748	61	59	0.625296117524965	1
seq.4144.13	CCL13	10986	-1.4442487545403	0.151388006000881	-0.107670133645211	0.0745509617416856	0.914424847534323	-0.12906348865835	61	59	0.625296117524965	1
seq.3432.21	EPHA3	110131	-1.44416907491545	0.1514103718717	-0.109921543375556	0.0761140404436316	0.914404345166077	-0.129095835763386	61	59	0.625296117524965	1
seq.3412.7	BCL2	26266	-1.44376037278736	0.151525133621264	-0.113965258965368	0.078936408779072	0.916733279710478	-0.125426047011514	61	59	0.625296117524965	1
seq.11330.15	CSNK2B	24942	-1.44322658276666	0.151675120563257	-0.105537807915334	0.0731262915854963	0.926610197707927	-0.109965535005172	61	59	0.625419880044062	1
seq.5634.39	POFUT1	43956	-1.44246021504801	0.151890658581145	-0.126967165034297	0.0880212595881342	0.925420067963346	-0.111819710445702	61	59	0.625444182915885	1
seq.4258.15	PA2G4	43787	-1.44235234339644	0.151921016034442	-0.284181954741722	0.197026722383611	0.714744218781894	-0.484501049241793	61	59	0.625444182915885	1
seq.5132.71	IL27RA	69474	1.43927562225294	0.152788844832836	0.154743600839839	0.107514918232002	1.10225726919543	0.140460991308495	61	59	0.62846274780389	1
seq.11365.17	TENM4	307957	-1.43889882177451	0.152895388375927	-0.108978021440369	0.0757370982526573	0.926999259744266	-0.109359908100961	61	59	0.62846274780389	1
seq.8402.22	CYTL1	15577	1.43646430397668	0.153585149683005	0.695698026091068	0.484312783941175	1.3818108423566	0.466560137092448	61	59	0.630305942960179	1
seq.7762.30	SNN	9497	1.43646244668465	0.153585676814932	0.170518546566641	0.118707277701688	1.13022382612198	0.176608507914578	61	59	0.630305942960179	1
seq.10336.3	STUB1	34856	-1.43510137446223	0.153972347730345	-0.156529650897141	0.109072190775232	0.804731052609397	-0.313421391035622	61	59	0.63139565410744	1
seq.13535.2	COL4A3BP	70835	-1.43206222533332	0.154838453492131	-0.130509388625311	0.091133881137696	0.825959653473224	-0.275856784375499	61	59	0.633924569393355	1
seq.14150.7	IL36A	17684	1.43187315667451	0.154892458448856	0.120692629198535	0.0842900285098159	1.12671855900009	0.172127192314179	61	59	0.633924569393355	1
seq.17835.28	ANXA13	35415	-1.43165799730187	0.154953933500985	-0.146326730150946	0.102207880951118	0.790001932036176	-0.340071913324709	61	59	0.633924569393355	1
seq.10814.7	CD1A	37077	1.43108031730622	0.15511908032411	0.126560441823127	0.0884369942711226	1.12977803587907	0.17603935848875	61	59	0.634102467960207	1
seq.12578.13	ARF3	20601	1.42919066469048	0.155660239009234	0.0791042946788798	0.0553490143990072	1.08809779454884	0.121808226965275	61	59	0.635238860169858	1
seq.6391.52	LILRA3	47472	-1.42905644019064	0.155698733366779	-0.561606295970516	0.392990983544077	1.01772987361835	0.0253546913692565	61	59	0.635238860169858	1
seq.3795.6	ADAM9	90556	-1.42883340639221	0.155762713602663	-0.256721974877095	0.179672433279198	0.750182417093453	-0.414686645630118	61	59	0.635238860169858	1
seq.8901.40	YWHAG	28303	1.42820016709155	0.155944476950981	0.384562239816987	0.269263544899401	1.17274701881487	0.229891833431233	61	59	0.635436820603487	1
seq.6464.40	PVRIG	34344	-1.42693488653176	0.156308148064544	-0.101368543737237	0.0710393618475602	0.928821921820653	-0.106526072157698	61	59	0.635436820603487	1
seq.12871.10	TWF1	40283	1.42682332041132	0.156340246007475	0.172474549765201	0.12088010288161	1.09941875371397	0.136740993965648	61	59	0.635436820603487	1
seq.13506.10	DUS2	55050	1.42669752318916	0.156376444360552	0.103045157541167	0.0722263520236762	1.07769610891907	0.107950421167201	61	59	0.635436820603487	1
seq.18338.26	IDH1	46659	-1.42620042169237	0.15651954912483	-0.444492517798825	0.311662029430182	0.565987826397292	-0.821157071839271	61	59	0.635436820603487	1
seq.19194.9	DTD1	23424	-1.42611981888809	0.156542762405003	-0.204143336439485	0.143145992178027	0.890142012184672	-0.167892574616723	61	59	0.635436820603487	1
seq.9359.9	DLK2	40548	-1.42540658148705	0.156748287149448	-0.230178547600086	0.161482731025385	0.830958762014373	-0.267151212733603	61	59	0.635445223893675	1
seq.18185.118	ALDOB	39473	-1.423438213556	0.157316562578182	-0.486829540870651	0.34200960479659	0.672781381523757	-0.571790313722087	61	59	0.635445223893675	1
seq.3435.53	FN1	272320	1.42247561636693	0.157595043398109	0.271832232076736	0.191097990678398	1.20542929089089	0.269547026574667	61	59	0.635445223893675	1
seq.4413.3	SLPI	14326	-1.42223073893773	0.157665947146776	-0.486851751549486	0.342315587914461	0.771081280418331	-0.375045150861404	61	59	0.635445223893675	1
seq.14132.21	HHLA2	46850	1.42216812680551	0.157684080289015	0.126211552616962	0.088745873457634	1.09758236898987	0.1343292120833	61	59	0.635445223893675	1
seq.14128.121	IFNA10	21835	1.42176812349717	0.157799963299522	0.0946285896392689	0.066556977945537	1.07158647159791	0.0997482728907243	61	59	0.635445223893675	1
seq.9173.21	PGM1	61449	1.42174989523507	0.15780524567722	0.103673796733601	0.0729198553705256	1.11448002870083	0.156370763970987	61	59	0.635445223893675	1
seq.13634.209	PIR	32113	1.42132545435235	0.157928282996757	0.229258688974493	0.161299221281419	1.24699299516123	0.318453361017987	61	59	0.635445223893675	1
seq.9201.13	TAGLN2	22391	1.42125861694482	0.157947664593749	0.301303627965061	0.211997749299668	1.89259795619184	0.920367972472522	61	59	0.635445223893675	1
seq.6491.59	KLK15	28087	-1.42074141794999	0.158097704333321	-0.131803705983974	0.0927710731303626	0.900234519678905	-0.151627208663415	61	59	0.635445223893675	1
seq.11126.102	TRIO	346900	-1.42073556639998	0.158099402496898	-0.101767583355819	0.0716302074521086	0.936797399825733	-0.0941910233861142	61	59	0.635445223893675	1
seq.7745.3	CISD1	12199	1.42057399293816	0.158146297852356	0.309544581998115	0.217901062202249	1.15997291971087	0.214091125133128	61	59	0.635445223893675	1
seq.19574.5	ITGA2B ITGB3	NA	-1.42028880118291	0.158229098433055	-0.106354275187719	0.0748821472781737	0.920321141993467	-0.119790723807917	61	59	0.635445223893675	1
seq.9223.11	MANF	20700	-1.41978582545151	0.158375209936197	-0.344065855869744	0.242336449415056	0.917891965342799	-0.123603734533843	61	59	0.635445223893675	1
seq.2977.7	EDAR	48582	-1.41955756061343	0.158441553666783	-0.214733188631567	0.151267686911389	0.862312950667844	-0.21371654756973	61	59	0.635445223893675	1
seq.4923.79	AMH	59195	1.41937184307693	0.15849554701876	0.215839607755924	0.152066992739566	1.20883642699944	0.273619040350338	61	59	0.635445223893675	1
seq.6495.14	EDN1	24425	-1.41828353916903	0.158812231506422	-0.107721931398406	0.0759523243578779	0.923206885642124	-0.115274110673572	61	59	0.635766542487406	1
seq.5272.55	SHC1	62822	1.4182580502225	0.15881965432053	0.374176854440561	0.263828472104819	1.35195884312638	0.435051233187219	61	59	0.635766542487406	1
seq.5021.13	PPA1	32660	-1.41539192160238	0.159656017556116	-0.318877999600765	0.22529307588513	0.854962948948238	-0.226066194803282	61	59	0.637469938543746	1
seq.4842.62	GPC3	65563	1.4149993857037	0.159770825480805	0.496281563246621	0.350729172224914	1.40122620573926	0.486689874794537	61	59	0.637469938543746	1
seq.5730.60	CXCL14	13078	-1.41483367426835	0.159819311332519	-0.102877789361224	0.0727136986009504	0.928408892654179	-0.107167753455891	61	59	0.637469938543746	1
seq.13704.5	HMGCS2	56635	1.4145905025062	0.159890481868292	0.14142917536021	0.0999788808914266	1.24653950842514	0.317928609027366	61	59	0.637469938543746	1
seq.12703.6	NEK7	34551	-1.41410877507164	0.160031543607139	-0.102412624508886	0.0724220274382343	0.92382555805209	-0.114307635337181	61	59	0.637469938543746	1
seq.7943.16	CUZD1	68153	1.41376659286215	0.160131800933538	0.105997207400597	0.0749750403890979	1.09989461800415	0.137365304326433	61	59	0.637469938543746	1
seq.6247.9	SIRPB1	43211	1.41288384795373	0.160390661995606	0.319261382747686	0.22596435171233	1.19817882675056	0.260843244698255	61	59	0.637469938543746	1
seq.2634.2	IL2RG	42287	-1.41247598009392	0.160510375627134	-0.126274018688119	0.0893990556071065	0.900916607899142	-0.150534523741246	61	59	0.637469938543746	1
seq.3041.55	MRC2	166674	-1.41246882969843	0.160512474955626	-0.277046124605117	0.196143177661674	0.691132071685624	-0.532966666532558	61	59	0.637469938543746	1
seq.6551.94	SERPINA12	47175	-1.41236584179746	0.160542714137475	-0.113679009021387	0.0804883590760819	0.910174704409578	-0.135784603428516	61	59	0.637469938543746	1
seq.11425.31	RUFY1	79818	1.41211630471005	0.160616000999571	0.088889598807758	0.06294778872765	1.07815800979829	0.108568628226988	61	59	0.637469938543746	1
seq.4673.13	IL6	23718	-1.41178659208161	0.160712873992034	-0.284912611769977	0.201809971399351	0.744054506981626	-0.426519782597506	61	59	0.637469938543746	1
seq.12347.29	CCM2	48837	1.40999658648829	0.161239576920886	0.263166220884472	0.186643161697227	0.93256535035552	-0.100723267824739	61	59	0.638243335058522	1
seq.8044.90	XG	19723	1.40999040040857	0.161241399440764	0.196105401796826	0.139082792152344	1.16073972093168	0.21504450500404	61	59	0.638243335058522	1
seq.3534.14	CD40LG	29274	-1.40987559814806	0.161275224917896	-0.107589562710332	0.0763113872256928	0.923467333473407	-0.114867166348251	61	59	0.638243335058522	1
seq.6290.3	UTS2B	13749	-1.40877798891253	0.161598899987763	-0.097497582676874	0.069207201875815	0.941155187084855	-0.0874954663243065	61	59	0.63903904911701	1
seq.7083.74	MATN4	68487	-1.40831966176945	0.161734203504008	-0.222321477924261	0.15786293691656	0.744242382800761	-0.426155544096612	61	59	0.639089210510151	1
seq.19238.12	GLUL	42064	-1.407228835318	0.162056576682329	-0.144570335452855	0.102734062736986	0.846584390912381	-0.240274205995853	61	59	0.6398779376275	1
seq.10073.22	TDP1	68420	-1.40580845840889	0.162477078374816	-0.105752789764954	0.0752256035538764	0.9299853342135	-0.104720129660548	61	59	0.64105263625249	1
seq.3044.3	CCL18	9849	-1.40440992493116	0.162891927666643	-0.406700515052355	0.289588180653374	0.736090760955185	-0.442044431448742	61	59	0.641532838207083	1
seq.11205.10	ITGB7	86903	-1.40411604486991	0.162979204605648	-0.132759802084975	0.0945504487111494	0.947921477144931	-0.0771605391662997	61	59	0.641532838207083	1
seq.2578.67	CCL2	11025	-1.40376052451364	0.163084835319116	-0.36738659455439	0.261716003647901	0.832095576254623	-0.26517884600507	61	59	0.641532838207083	1
seq.10761.5	TMED2	22761	1.4037393176062	0.163091137878815	0.160676210284119	0.114462997701113	1.08782194501624	0.121442435205946	61	59	0.641532838207083	1
seq.17514.48	RAB21	24348	-1.40196562988208	0.163618925568698	-0.323096542630261	0.230459674433986	0.750790421977663	-0.413517849424845	61	59	0.642200383280135	1
seq.11493.169	DYNLL2	10350	1.40194153748746	0.163626103593557	0.269616394123885	0.192316431830023	1.16100689439814	0.215376539373571	61	59	0.642200383280135	1
seq.3210.1	METAP1	43215	-1.4014958946712	0.163758920607944	-0.115981652414079	0.0827556133807221	0.919008954341149	-0.121849176440914	61	59	0.642200383280135	1
seq.17172.19	STATH	7304	1.40052099108859	0.164049762657381	0.181144241069837	0.129340611259984	1.12966577109206	0.175895992363761	61	59	0.642200383280135	1
seq.19492.5	KAAG1	8969	1.40025019050924	0.164130620263183	0.150634744026799	0.107577020912254	1.14466471350997	0.194925076931159	61	59	0.642200383280135	1
seq.15589.1	GC	52918	1.40008873738701	0.164178842581982	0.478714766716096	0.341917447039481	1.04996363373658	0.0703393599519023	61	59	0.642200383280135	1
seq.19360.22	LRRTM1	58641	-1.39995187587188	0.164219728423068	-0.13859320853931	0.0989985519702209	0.790649615363931	-0.338889603942413	61	59	0.642200383280135	1
seq.16015.19	GPT	54637	1.39967862279727	0.16430138295582	0.0929011983024634	0.0663732351050698	1.05292375023882	0.0744009642502767	61	59	0.642200383280135	1
seq.17766.5	NCF1	44682	-1.39943940201541	0.16437289326059	-0.240558906988075	0.171896622777402	0.993896574863669	-0.00883236251074979	61	59	0.642200383280135	1
seq.6267.51	STMN4	22071	-1.39895137260916	0.164518853611048	-0.102367903001193	0.0731747400270734	0.926007149273717	-0.110904762976449	61	59	0.642200383280135	1
seq.12708.91	L3MBTL2	79110	-1.39862602146267	0.164616214900664	-0.107493085939849	0.0768562033669544	0.93669468259453	-0.094349219560638	61	59	0.642200383280135	1
seq.3874.8	UBE2L3	17862	-1.3979115398792	0.164830177677049	-0.11131782306367	0.0796315216578656	0.924485583401054	-0.113277272735419	61	59	0.64236097486579	1
seq.5087.5	IL22RA2	30550	-1.39738522853577	0.16498792554468	-0.131728457124204	0.0942678185186157	0.869782763801694	-0.201272975214152	61	59	0.64236097486579	1
seq.17355.56	SYT4	47958	1.39725452196766	0.165027119214369	0.138316454223863	0.0989915953387515	1.15722803075479	0.210673174233204	61	59	0.64236097486579	1
seq.19556.12	CR1	223663	-1.39643358108688	0.165273448906924	-0.311288772709853	0.222916991488824	0.718607284658928	-0.476724534598716	61	59	0.642616846900688	1
seq.2836.68	LCN2	22588	-1.39621379216373	0.165339445835346	-0.403893774346639	0.28927788610419	0.882723108253267	-0.179967129262845	61	59	0.642616846900688	1
seq.7115.5	SEMG1	52131	-1.39540952758763	0.165581116979468	-0.35618862460967	0.255257411940885	0.141714799569213	-2.818937665141	61	59	0.642875206427908	1
seq.2431.17	CTSG	28837	-1.39454627877256	0.165840811642664	-0.190669823301143	0.136725346590121	0.812838169061548	-0.298959945455809	61	59	0.642875206427908	1
seq.15308.108	VWC2	35282	-1.39418757745845	0.165948812466162	-0.171876753517949	0.123280938875724	0.842409354667854	-0.247406637799626	61	59	0.642875206427908	1
seq.10723.41	WDR1	66194	-1.39404976143639	0.165990321527997	-0.256837057130687	0.184238084059531	0.492950920364836	-1.02048408007123	61	59	0.642875206427908	1
seq.9802.27	PNPLA2	55316	-1.39390718580181	0.16603327247211	-0.0952435577435179	0.068328478907103	0.937291351446007	-0.0934305241098378	61	59	0.642875206427908	1
seq.5882.34	EEF1B2	24764	-1.3931847360808	0.166251040806206	-0.095175543024349	0.0683150917171898	0.931719795368532	-0.10203194967845	61	59	0.642875206427908	1
seq.12663.1	TST	33429	1.39312407495241	0.166269335814432	0.0971998948396164	0.0697711686900085	1.07701357380157	0.10703643254954	61	59	0.642875206427908	1
seq.9361.7	PCDHAC2	109450	-1.38908522550978	0.167490880607287	-0.362103070977364	0.260677361134898	0.460068953602813	-1.12007799118366	61	59	0.647118213287754	1
seq.9947.22	TOPBP1	170679	1.38806781445937	0.16779966955169	0.0890545893369777	0.064157232383969	1.0723250760683	0.100742326073487	61	59	0.647554319505198	1
seq.13389.8	GAL	13302	1.38768579324202	0.167915726534221	0.178387438015425	0.128550309359774	1.02340376769601	0.0333754498015515	61	59	0.647554319505198	1
seq.8470.213	RNASEH1	32064	-1.38718321743232	0.16806850066277	-0.0945820965018997	0.0681828437032072	0.925923605113779	-0.111034928475385	61	59	0.647554319505198	1
seq.8017.23	FOXRED1	53812	1.3870772446825	0.168100727991277	0.107633519644991	0.0775973508740157	1.07272995861518	0.101286948043569	61	59	0.647554319505198	1
seq.5245.40	PRKAA2 PRKAB2 PRKAG1	NA	-1.38585332677072	0.168473273848466	-0.115799120650063	0.0835579916093247	0.915055901954017	-0.128068212683801	61	59	0.648510120604287	1
seq.7227.75	COCH	59483	-1.38508542942479	0.168707332841368	-0.100097420124374	0.0722680478748112	0.916488055148041	-0.125812017058354	61	59	0.648931821969899	1
seq.4130.71	FGF6	22905	-1.38375328627007	0.169113963091098	-0.0981709271158882	0.0709453976297389	0.931077820062165	-0.103026340716814	61	59	0.649998830748092	1
seq.6563.78	PCDHGA11	101543	1.38335999868733	0.169234154513653	0.230737837222418	0.166795221375033	1.34850295580615	0.431358683844333	61	59	0.649998830748092	1
seq.5253.1	PDE1A	61252	-1.38286368961878	0.169385922645469	-0.102564662066068	0.074168309455245	0.927274512029244	-0.108931594746705	61	59	0.650102672185702	1
seq.5870.23	BAD	18392	-1.38190102983967	0.169680592608191	-0.140339596832292	0.10155546149971	0.879836968700808	-0.184691873679322	61	59	0.65075441403524	1
seq.11429.80	HNRNPC	33670	1.38099801534622	0.169957358937599	0.1852241415854	0.134123394477844	1.28351573987058	0.360100987922681	61	59	0.651336584399092	1
seq.17682.1	CD46	43747	1.37887967137791	0.170607958695292	0.19863963387571	0.144058715201168	1.07798976696975	0.1083434830885	61	59	0.652877491973372	1
seq.13475.10	UBE2D4	16649	-1.37887314432162	0.170609966244768	-0.170270098993186	0.123484962844029	0.834421087529161	-0.261152476711709	61	59	0.652877491973372	1
seq.17209.27	SULT2B1	41308	1.37544252257648	0.171667617592052	0.0937071268644831	0.0681287115429229	1.08291402898409	0.114918713969812	61	59	0.655586803479008	1
seq.19187.21	STAMBP	48077	-1.3750594583585	0.171786023139169	-0.104283333510699	0.0758391449015514	0.925671071847363	-0.111428457899411	61	59	0.655586803479008	1
seq.10428.1	KIR2DS2	33502	1.37498193101051	0.171809994455103	0.261326681105972	0.190058265648565	1.07940183233872	0.110232041472416	61	59	0.655586803479008	1
seq.2975.19	CTGF	38091	-1.37434854471414	0.1720059313581	-0.0944827232504657	0.0687472792937822	0.936273330968294	-0.0949983303916753	61	59	0.655586803479008	1
seq.17671.58	ING4	28530	1.37431298634666	0.172016936294157	0.116097575750392	0.0844768090702641	1.1178370305346	0.160709872995552	61	59	0.655586803479008	1
seq.3820.68	MAPKAPK2	45568	-1.3740975308505	0.172083628890586	-0.0919807275065206	0.0669390093799156	0.940771973719469	-0.08808301300624	61	59	0.655586803479008	1
seq.17205.21	RAB5A	23659	-1.37352099820539	0.172262186540122	-0.199617626245135	0.145332780864617	0.864109198208614	-0.210714456388192	61	59	0.655586803479008	1
seq.7173.141	TMEM132C	121787	-1.37332075527656	0.172324236524605	-0.102671312831195	0.0747613494056017	0.92892064006099	-0.106372745944653	61	59	0.655586803479008	1
seq.11462.8	RBFOX2	41374	1.37086843503319	0.173085520150699	0.171253732567603	0.124923536198758	1.26888608235267	0.343562553180541	61	59	0.658002721389821	1
seq.2625.53	HSP90AA1 HSP90AB1	NA	-1.36979540161956	0.1734194261791	-0.420637258689273	0.307080355352293	0.467784263480547	-1.09608476543396	61	59	0.658791581082705	1
seq.3902.21	SKP1	18658	-1.36683624951363	0.174342780526075	-0.0947069059225318	0.0692891382974604	0.934106160865198	-0.0983415738065337	61	59	0.661816876986089	1
seq.9739.4	MSH2	104743	1.3654544166657	0.174775230346679	0.111235187487043	0.0814638600376479	1.0957143021635	0.131871677328806	61	59	0.662903680055122	1
seq.6938.21	PCDHGA12	100955	-1.3649133756224	0.174944771995816	-0.399259982427969	0.292516719052523	0.489836728213791	-1.02962714290191	61	59	0.662903680055122	1
seq.19590.46	SFTPD	37728	1.36419826026256	0.175169052667965	0.226891551398556	0.166318604859449	1.16199218646075	0.216600367716433	61	59	0.662903680055122	1
seq.7071.23	MAN1B1	79580	1.36409541749304	0.175201324977352	0.110941441631011	0.081329678414213	1.11516214057356	0.157253488078363	61	59	0.662903680055122	1
seq.12508.9	VPS24	25073	-1.36389248941493	0.175265017481957	-0.115424703488439	0.0846288870891519	0.921899979241598	-0.117317859720464	61	59	0.662903680055122	1
seq.12597.68	ATG5	32447	1.36200295235186	0.175858921995057	0.14993774040844	0.110086208072848	1.60446882247418	0.68209575590274	61	59	0.663721838719816	1
seq.11440.58	SOCS3	24770	1.36138182183909	0.17605448256778	0.13159325453743	0.0966615334702064	1.12260941659912	0.166856065983727	61	59	0.663721838719816	1
seq.7769.29	SH3BP2	62244	-1.36127466367659	0.176088237514935	-0.0985843773587531	0.0724206363266119	0.92772578271574	-0.108229658476189	61	59	0.663721838719816	1
seq.5734.13	PVRL4	55454	1.3609694517423	0.176184406423731	0.212576883795435	0.156195191246428	1.15561985541908	0.208666897063414	61	59	0.663721838719816	1
seq.19276.124	SNRPG	8496	1.36081897695928	0.176231833963034	0.176259064651174	0.129524255345866	1.19536034171615	0.257445584601494	61	59	0.663721838719816	1
seq.2844.53	TIE1	125090	1.36077594121769	0.176245399997741	0.291514818092749	0.214226904858331	1.06311763457121	0.0883012407287253	61	59	0.663721838719816	1
seq.12637.7	CRAT	70858	-1.35936006966617	0.176692161110271	-0.113068382717904	0.0831776548693765	0.909641697352318	-0.136629706988975	61	59	0.664923858272011	1
seq.5353.89	IL1RN	20055	1.35838266002195	0.177001069349526	0.413753943470586	0.304593069131125	1.11486914488672	0.156874387184501	61	59	0.665605752849732	1
seq.6528.95	EXTL2	37466	1.35770728888437	0.177214756978313	0.0994023040225153	0.073213353744454	1.06315410632715	0.0883507335761632	61	59	0.665928848861549	1
seq.5443.62	NPPA	16396	-1.35515719377878	0.178023363266204	-0.107977425078353	0.0796788930273573	0.920524580387649	-0.119471849108056	61	59	0.668485424599031	1
seq.18813.15	DDX19A	53975	-1.35455334999296	0.178215242079753	-0.0773170568059586	0.0570793736594874	0.952230371042784	-0.0706174510235103	61	59	0.668724148106316	1
seq.14076.74	CST4	16214	1.35307271450196	0.178686392142741	0.426269708452374	0.315038285735645	0.984366331893146	-0.0227327804897534	61	59	0.669363826100795	1
seq.4203.50	CFL1	18502	1.35289693924545	0.178742387515177	0.219238670183824	0.162051272217453	1.12918508362545	0.175281976229564	61	59	0.669363826100795	1
seq.3194.36	GP6	36866	1.35272775764051	0.178796294886918	0.283148030837929	0.20931634561252	1.17292457145609	0.230110239380765	61	59	0.669363826100795	1
seq.6304.8	C1QTNF1	31743	1.35220623564045	0.178962547733156	0.189481283785886	0.140127503328767	1.09490960260191	0.130811763651607	61	59	0.669363826100795	1
seq.8346.9	DPP7	54341	-1.35200147579983	0.179027853719207	-0.455727694645563	0.337076329281342	0.514533695056389	-0.958662537497926	61	59	0.669363826100795	1
seq.18380.78	ALB	69367	-1.35137258708729	0.179228543383379	-0.164804779208484	0.121953620180871	0.901388217483396	-0.149779502931907	61	59	0.669633812268225	1
seq.12664.19	PTPN13	276906	-1.34830346285684	0.180210388162039	-0.0962968944166482	0.0714207869885687	0.933290022786353	-0.0996026221521443	61	59	0.672801886538274	1
seq.8529.1	TNFRSF10B	47878	-1.347915910201	0.18033465761588	-0.122586983012301	0.0909455716670198	0.806340467466745	-0.310538967037841	61	59	0.672801886538274	1
seq.9110.2	SYT17	53849	-1.34665616104624	0.180739043960385	-0.104135523474376	0.0773289622745806	0.927292175690987	-0.108904113095741	61	59	0.673828252590507	1
seq.12691.44	SHMT2	55993	-1.34549449472797	0.181112549423189	-0.108729529252901	0.080810088542862	0.923324389634087	-0.115090498915691	61	59	0.67402767623999	1
seq.12365.108	RUVBL1	50228	1.34539100404859	0.181145852466767	0.1170043711109	0.0869668154155982	1.104266370322	0.143088219932796	61	59	0.67402767623999	1
seq.10070.22	PLCG2	147870	-1.34528334547933	0.181180501614011	-0.102268365153451	0.0760199444207137	0.928624676761465	-0.106832476088791	61	59	0.67402767623999	1
seq.5085.18	IL20RA	62485	-1.34414669455037	0.181546628804881	-0.105358782021052	0.0783833955387556	0.937982304080506	-0.0923673896905463	61	59	0.674233704918908	1
seq.12713.365	RGS19	24636	1.34401621771114	0.18158869232745	0.1022158939136	0.0760525747878802	1.0678527105135	0.0947126690612661	61	59	0.674233704918908	1
seq.19331.18	BAIAP2	60868	-1.34390531169362	0.181624452308822	-0.150598506212195	0.112060354923672	0.848096069392758	-0.237700397332122	61	59	0.674233704918908	1
seq.8697.38	GPC1	61680	1.3435057468361	0.181753329894679	0.121006497454448	0.0900677185337043	1.07687996452242	0.10685744743141	61	59	0.674233704918908	1
seq.15368.3	BMPER	75997	1.34287819808141	0.181955881250632	0.100981720081189	0.0751979741911537	1.102858343958	0.141247496646785	61	59	0.674505016414149	1
seq.5735.54	C1GALT1C1	36382	-1.34207113434684	0.182216623234145	-0.113968767864034	0.0849200649259923	0.902746440881081	-0.147607267593077	61	59	0.674658086943752	1
seq.19251.56	SRGN	17652	1.34194914193263	0.182256060325557	0.102441190945215	0.0763376105279838	1.08148969529752	0.113019919008641	61	59	0.674658086943752	1
seq.16561.9	A1BG	54254	1.34113188130961	0.182520425609244	0.394877255144311	0.294435812500941	1.17333802723501	0.23061869960885	61	59	0.675157174077629	1
seq.12477.42	TSN	26183	-1.33925188661792	0.18312965450808	-0.137774392539849	0.102874144824076	0.937644915758342	-0.0928864144299421	61	59	0.676181368077257	1
seq.6060.2	PIP	16572	-1.33904324379311	0.183197361066348	-0.424536675337314	0.317044783508804	0.371547168257034	-1.42838272102562	61	59	0.676181368077257	1
seq.3342.76	ABL2	128343	-1.33888464519379	0.183248840373071	-0.102274884367879	0.0763881225578439	0.937616762966287	-0.0929297320041765	61	59	0.676181368077257	1
seq.17137.160	HBB	15998	-1.33867703161544	0.183316245796847	-0.533886784388672	0.398816721120856	1.02897970069177	0.0412145215903028	61	59	0.676181368077257	1
seq.19325.21	ABHD14B	22346	1.33666097083322	0.183971763727378	0.125113467929153	0.0936014970581226	1.16674969300446	0.22249508769974	61	59	0.678119400669798	1
seq.3054.3	HP	45205	1.33612440308653	0.184146523542082	0.659207367478715	0.493372747295017	1.43842427873298	0.524489276988406	61	59	0.67828387328716	1
seq.12568.14	KEAP1	69666	-1.33500423442095	0.184511763128173	-0.0927420274861245	0.0694694631634263	0.931148019526667	-0.102917571503966	61	59	0.679149229819237	1
seq.17742.2	RRAS	23480	-1.33447869604328	0.184683306039959	-0.114683727041587	0.0859389718109571	0.904840166365922	-0.144265122090643	61	59	0.679261987030284	1
seq.3457.57	POSTN	93314	-1.33398698945008	0.18484391404185	-0.128229678160582	0.0961251340340607	0.952258934733041	-0.0705741757011851	61	59	0.679261987030284	1
seq.4801.13	LPO	80288	-1.33324732717489	0.185085709932935	-0.118757540902968	0.0890739013552809	0.872779976349296	-0.196310091705389	61	59	0.679261987030284	1
seq.17768.50	HAO1	40924	1.333006195259	0.185164587266843	0.0999512980684823	0.074981870619935	1.10438188056158	0.143239123137864	61	59	0.679261987030284	1
seq.10876.300	BRAT1	88119	1.33291620755906	0.185194029848433	0.0885628724910982	0.0664429406656264	1.0821179118786	0.113857709529054	61	59	0.679261987030284	1
seq.14324.52	SMC3	141542	-1.33212441283866	0.185453244078094	-0.412715678074894	0.309817667251834	0.595910637754218	-0.746832093285329	61	59	0.679692029036826	1
seq.12815.9	IARS	144498	1.33168941431702	0.185595767602004	0.10285284843231	0.0772348622182748	1.07423810615633	0.103313803842807	61	59	0.679692029036826	1
seq.6411.58	DEFB135	8754	1.33136380703552	0.185702503712287	0.144791549745242	0.108754308161375	1.13000841620555	0.176333517749126	61	59	0.679692029036826	1
seq.14116.129	S100A4	11729	1.3296723960351	0.186257698749854	0.333083085271758	0.2505001128586	1.25449327892384	0.327104741381421	61	59	0.680749162907157	1
seq.10722.13	SYK	72066	1.32936627635438	0.186358313289601	0.0969703739581691	0.0729448126396724	1.06048519774311	0.0847244838654984	61	59	0.680749162907157	1
seq.15480.2	VNN2	58503	-1.32929068439397	0.186383164901863	-0.297213127586774	0.223587760808145	0.745639474491742	-0.423449855944015	61	59	0.680749162907157	1
seq.14605.2	GPR6	37881	1.32788365928752	0.186846191437747	0.215467444964455	0.162263797326992	1.1702943446619	0.2268714325241	61	59	0.681962429813401	1
seq.3302.58	CST7	16454	-1.32599156273598	0.187470202570372	-0.124241860544352	0.093697323599856	0.878993282815004	-0.186075954418012	61	59	0.683322591065096	1
seq.17722.5	FKBP4	51805	-1.32522037487781	0.187724986020865	-0.343559648190855	0.25924718235828	0.671202282565729	-0.575180472910792	61	59	0.683322591065096	1
seq.12670.15	RAD1	31827	1.32517475798759	0.187740064941575	0.206516814478245	0.155841192441562	1.29367590435602	0.37147623422212	61	59	0.683322591065096	1
seq.7920.30	ST8SIA2	42430	1.32478819079286	0.187867883269318	0.0952098491555018	0.0718679784566322	1.07474310292856	0.103991851979568	61	59	0.683322591065096	1
seq.15449.33	TIMD4	41578	1.32476854509247	0.187874380851167	0.426076201464614	0.321623126577838	1.18068038845748	0.239618478374191	61	59	0.683322591065096	1
seq.13676.46	INHBB	45122	1.32341623698647	0.188322044614281	0.168580976478015	0.127383185853823	1.19323335214857	0.254876208218955	61	59	0.683643285493138	1
seq.3892.21	MED1	168478	-1.32336990428228	0.188337396557574	-0.103476501854649	0.0781916692527237	0.928771588837408	-0.106604254111847	61	59	0.683643285493138	1
seq.2567.5	CFI	65750	-1.32331359664785	0.188356054867258	-0.156541897534228	0.118295389642162	0.918085594106373	-0.123299430969151	61	59	0.683643285493138	1
seq.11212.7	TXNDC5	47629	1.32262541885664	0.18858420367521	0.491057448454383	0.371274770205826	1.22582294506568	0.293750614655019	61	59	0.683886196648484	1
seq.16293.1	GHRH	12447	1.32202652373328	0.188782920945445	0.120246890985223	0.0909564890163154	1.10264232317617	0.140964883164673	61	59	0.683886196648484	1
seq.18417.3	AS3MT	41748	-1.32182934215687	0.188848381284749	-0.0920635692864707	0.0696486046649921	0.931765971466144	-0.101960451383982	61	59	0.683886196648484	1
seq.6398.12	LONP1	106489	1.3215298582823	0.188947836372567	0.296399115562014	0.224284842074827	0.941850457663867	-0.0864300808170475	61	59	0.683886196648484	1
seq.10082.251	NEFL	61517	1.31955426540818	0.189604888101599	0.327689845979348	0.248333740089108	1.27710226465448	0.352874054251812	61	59	0.684552360095596	1
seq.9930.48	GABBR2	105821	1.31909345091459	0.189758392941758	0.0897219086715162	0.0680178562097386	1.07084446833665	0.0987489552948146	61	59	0.684552360095596	1
seq.4125.52	AGER	42803	1.31871444230642	0.189884716413303	0.147029302546363	0.111494420497292	1.48970006025214	0.57502188428041	61	59	0.684552360095596	1
seq.19575.4	EPOR	55065	-1.31827613954104	0.190030880860008	-0.0992432590470511	0.0752826028404055	0.929620445086858	-0.105286296690245	61	59	0.684552360095596	1
seq.5488.74	SRC	59835	-1.31779394957236	0.190191777709618	-0.164762565990214	0.125029080641691	0.829553237090827	-0.269593524890825	61	59	0.684552360095596	1
seq.6321.65	PCDHGA10	101447	-1.3176186084792	0.190250310611524	-0.431456282742338	0.327451570557527	0.511862443952019	-0.96617193718442	61	59	0.684552360095596	1
seq.18875.125	COL2A1	141785	-1.31735350802041	0.19033883278062	-0.0980157112553296	0.074403499636645	0.930070573197611	-0.10458790367824	61	59	0.684552360095596	1
seq.15437.11	RAMP3	16518	1.31726084065165	0.19036978345384	0.107677508578335	0.0817434977609041	1.11562410567114	0.157851012620217	61	59	0.684552360095596	1
seq.18909.11	EXOSC8	30040	1.31696497147115	0.190468628163707	0.09894351361951	0.0751299508816718	1.07869555597509	0.109287745400153	61	59	0.684552360095596	1
seq.18435.40	UBXN2B	37077	1.31677628030458	0.190531686567648	0.190916211008133	0.144987583588591	2.98244003375062	1.57649313075191	61	59	0.684552360095596	1
seq.8060.7	NRG2	91679	-1.31664177812278	0.19057664514557	-0.111559658276955	0.0847304560212369	0.884537120257515	-0.177005406931813	61	59	0.684552360095596	1
seq.8587.21	SPINK14	11057	1.31593630226754	0.190812586472458	0.123296494396831	0.0936948803558156	1.1044711143148	0.143355687792572	61	59	0.684642449672192	1
seq.3875.62	ARID3A	62889	-1.3157813345746	0.190864443471545	-0.0974470528816681	0.0740602183060858	0.934927032118071	-0.0970743229451577	61	59	0.684642449672192	1
seq.2730.58	MICA	42915	-1.31455917637126	0.191273783851674	-0.313877076358855	0.238769834025494	0.762060788889717	-0.392022010119191	61	59	0.685212704209922	1
seq.18240.6	OMP	18937	1.31439782161842	0.191327875653141	0.105512273169275	0.0802742300952364	1.08331235341543	0.11544927780461	61	59	0.685212704209922	1
seq.11590.5	RBM23	48731	-1.31411951087018	0.191421202021432	-0.116673194870641	0.0887843106395874	0.968798775707436	-0.0457310530197854	61	59	0.685212704209922	1
seq.4232.19	IGF1R	154793	-1.31373769528283	0.191549292024915	-0.188818038585447	0.143725828423304	0.850665189174623	-0.233336677385179	61	59	0.685212704209922	1
seq.3390.72	PIK3CA PIK3R1	NA	-1.3121883098775	0.192069729369589	-0.0883724288523042	0.0673473678945929	0.940360888871076	-0.0887135586666726	61	59	0.686600666968514	1
seq.15617.8	XCL2	12567	1.31179870687143	0.192200762299897	0.202667173741174	0.154495634642394	1.31365141448059	0.393582498401162	61	59	0.686600666968514	1
seq.15452.5	NT5E	63368	1.31116926484528	0.192412599567858	0.166928629498985	0.127312799327005	1.04062649496783	0.057452344766369	61	59	0.686886622566901	1
seq.17357.33	SEPSECS	55726	-1.31030268749051	0.19270452858828	-0.10266903050155	0.0783552010399836	0.921002964051384	-0.118722295557341	61	59	0.68691219579685	1
seq.3607.71	DKK3	38390	1.31021965721057	0.192732516790061	0.264222374169014	0.201662654589948	1.17762578920038	0.23588117088944	61	59	0.68691219579685	1
seq.19136.22	ALDH6A1	57840	-1.30997457948421	0.192815146287566	-0.150148196852692	0.114619168344329	0.86874737607526	-0.202991379607225	61	59	0.68691219579685	1
seq.18839.24	TG	304790	-1.30838250119818	0.193352567714562	-0.170708166633394	0.1304726763596	0.708139971977601	-0.497893541190581	61	59	0.688327815866413	1
seq.5026.66	RPS3	26688	-1.30791919856395	0.193509169177545	-0.0990774780130811	0.0757519869131557	0.928750962428043	-0.106636294227304	61	59	0.688327815866413	1
seq.17854.33	NAA10	26459	-1.30762486427816	0.193608706458204	-0.102441575924564	0.0783417161321068	0.918407558836271	-0.122793578907379	61	59	0.688327815866413	1
seq.19130.81	SERPINB8	42767	-1.3064361719767	0.194011083186613	-0.136100242870611	0.104176725805659	0.884094313725656	-0.177727812729492	61	59	0.68893532736557	1
seq.19523.215	PARK7	19891	-1.30633916246947	0.194043948690072	-0.520947172168409	0.39878401194344	1.02887289649018	0.0410647675288805	61	59	0.68893532736557	1
seq.12786.61	GPCPD1	76035	1.30584838995697	0.194210279207247	0.0982252160435098	0.0752194640656151	1.09913471685907	0.13636822289616	61	59	0.689056484158049	1
seq.8065.245	PATE4	11407	-1.30511198747611	0.194460056420015	-0.17503484307593	0.134114807583999	0.519238622683737	-0.9455303951368	61	59	0.689473342898719	1
seq.12507.16	ITPKC	75207	1.30376492392409	0.194917578972348	0.0869783733803398	0.0667132331789932	1.07566469111428	0.105228427470371	61	59	0.690625711491418	1
seq.16607.78	GSN	85698	-1.30312165121827	0.19513634491071	-0.64485101161522	0.494850968834997	0.634198993872641	-0.656992506212724	61	59	0.690931134289825	1
seq.15634.139	SLIT1	167926	-1.30237212575691	0.195391475613279	-0.10376503741781	0.0796738776618891	0.935268221289208	-0.09654792664534	61	59	0.69136481391474	1
seq.15385.116	FABP2	15207	1.30152780831545	0.195679169179346	0.485163422348427	0.372764545827391	0.771464901342493	-0.374327573620833	61	59	0.691913045972015	1
seq.15444.45	SERPINB4	44854	-1.30054138381558	0.196015682733709	-0.245391949432332	0.188684460553183	0.447966707071998	-1.15853657985211	61	59	0.692633042988537	1
seq.8381.18	RETSAT	66820	-1.29940576683432	0.196403624295311	-0.10087834211007	0.0776342114871749	0.92632548051565	-0.110408896412063	61	59	0.693533665194552	1
seq.10714.7	ACE	149715	-1.2987911593321	0.196613819720104	-0.359901583480024	0.277105045637285	0.611866105390242	-0.708712112269348	61	59	0.693696736935035	1
seq.13556.28	HTR2A	52603	-1.2984925704961	0.196715997158477	-0.0963493805620578	0.0742009486625302	0.935011617396067	-0.0969438044800604	61	59	0.693696736935035	1
seq.19239.5	ARF1	20697	1.2980006751318	0.196884410210396	0.138202371134123	0.106473265986621	1.16840884936992	0.224545190097391	61	59	0.693821194061247	1
seq.18294.26	SOX2	34310	-1.29757802466091	0.197029200899347	-0.089093035275432	0.0686610235239724	0.937574056974861	-0.0929954444867688	61	59	0.693862293977972	1
seq.12020.39	BPGM	30005	-1.29652135324249	0.197391538646745	-0.23570008408498	0.181794216883134	0.664299465429759	-0.590094341425345	61	59	0.69420360464099	1
seq.5015.15	PLA2G7	50077	-1.29651853366324	0.197392506154633	-0.101114196754528	0.0779890098977879	0.931933023707975	-0.101701820089842	61	59	0.69420360464099	1
seq.8298.8	SSMEM1	28167	-1.29575840347736	0.197653464811365	-0.106104965700531	0.0818863805287952	0.953046044383471	-0.0693821783397587	61	59	0.694300928895225	1
seq.17758.79	DCXR	25913	-1.29557694365143	0.197715799189941	-0.389199143543013	0.300406043384888	0.599001867094394	-0.739367594972425	61	59	0.694300928895225	1
seq.19488.1	PDCD6	21868	-1.2945017334044	0.19808545026914	-0.251942418642999	0.194625014506869	0.852548891865217	-0.230145522886736	61	59	0.694300928895225	1
seq.10620.21	MSMB	12865	1.29425760745591	0.198169450655847	0.349076384667587	0.26971167305229	1.26429886303284	0.33833753728893	61	59	0.694300928895225	1
seq.5358.3	OMD	49492	1.29420494740612	0.198187573716204	0.398144456261513	0.307636326888939	1.02703207108774	0.0384812333375301	61	59	0.694300928895225	1
seq.2645.54	PRKCZ	67660	-1.29411232846443	0.198219451687662	-0.108350739971421	0.0837259158947876	0.920092154478446	-0.120149729205981	61	59	0.694300928895225	1
seq.8921.139	PABPN1	32749	-1.29344807922407	0.198448187081959	-0.104103801467054	0.0804854892432213	0.890296507738328	-0.167642198131196	61	59	0.694524594532427	1
seq.9015.1	PRG3	25406	1.29315312738224	0.198549816932716	0.0757787275251137	0.0585999646294898	1.0748747266653	0.104168527954124	61	59	0.694524594532427	1
seq.9264.11	CTSO	35958	1.2926815602011	0.198712382193276	0.148561352958635	0.114924941712267	1.07829734541935	0.108755062700868	61	59	0.694627052978776	1
seq.19261.12	SDCBP2	31594	-1.29207185943945	0.198922712895647	-0.234196031827422	0.181256197259049	0.805395711118117	-0.312230305202526	61	59	0.69489623298399	1
seq.9190.7	CD63	25637	-1.29083018470521	0.199351567612721	-0.17136289186521	0.132754016675203	0.728299207215874	-0.457396820172236	61	59	0.69566984498682	1
seq.9237.54	ACP2	48344	1.29015122537228	0.199586358605818	0.324723350302091	0.251694021534872	1.41475175169984	0.500548923720106	61	59	0.69566984498682	1
seq.18893.26	GPR56	77738	1.28976643625912	0.199719513389549	0.0960882170271044	0.0745004787888586	1.07127869240332	0.0993338450226231	61	59	0.69566984498682	1
seq.3630.27	CADM3	43300	1.28953506784629	0.199799609173047	0.159710273611743	0.123851051122233	1.06584291796232	0.0919948319287144	61	59	0.69566984498682	1
seq.2500.2	ANGPT4	56849	-1.28950060342347	0.199811542199783	-0.100133056284866	0.0776525858297581	0.925763190157156	-0.111284895007062	61	59	0.69566984498682	1
seq.10040.63	TP63	76785	-1.2883286676768	0.200217629340274	-0.0960694582291934	0.0745690603954594	0.93658159070696	-0.0945234139471094	61	59	0.696618347210621	1
seq.3891.56	MBD4	66051	-1.28728120996255	0.200581099971749	-0.0955521630600166	0.0742278861219427	0.928024332934886	-0.107765461361823	61	59	0.697072729024982	1
seq.5463.22	GAS1	35693	1.28718153603481	0.200615712497597	0.266190619837463	0.206801148389269	1.06088435425751	0.0852673983521522	61	59	0.697072729024982	1
seq.13488.3	ARFIP1	41738	-1.28591740650695	0.2010550742827	-0.123261753799241	0.0958551094926599	0.961479591243944	-0.0566718602276939	61	59	0.697759347797484	1
seq.18321.38	MTHFD2	37895	-1.28477239311129	0.20145364944121	-0.0954519225146878	0.0742948113039191	0.935455437580104	-0.0962591656473487	61	59	0.697759347797484	1
seq.3078.1	PGF	24789	-1.283750779476	0.201809762119699	-0.0969833213735067	0.0755468451696626	0.919404144143237	-0.121228925881414	61	59	0.697759347797484	1
seq.3796.79	ANGPTL4	45214	-1.28367796610234	0.201835161045049	-0.0977049228478684	0.0761132662770026	0.931495324043239	-0.102379567799421	61	59	0.697759347797484	1
seq.19229.92	HOMER1	40277	-1.28283660962216	0.202128816187529	-0.170089532800537	0.132588617696711	1.01542525419997	0.0220840462674169	61	59	0.697759347797484	1
seq.10916.44	PLA2R1	168600	1.28279702394197	0.202142640379235	0.192626754039318	0.150161522395325	1.10265499570633	0.140981463782859	61	59	0.697759347797484	1
seq.15364.101	APOC1	9332	-1.28277815273395	0.202149230866592	-0.371528540808358	0.289628054559964	0.788904691472509	-0.342077077849479	61	59	0.697759347797484	1
seq.12563.2	TNFAIP8	23003	-1.28250281853746	0.202245405264986	-0.173267188810666	0.135100824969926	0.860257356340088	-0.217159770918437	61	59	0.697759347797484	1
seq.3414.40	BMX	78011	-1.28244022264746	0.202267274759069	-0.102929952388245	0.0802610137849217	0.9289688805019	-0.10629782626389	61	59	0.697759347797484	1
seq.15525.294	ADH1C	39868	-1.28236329072316	0.20229415530928	-0.108247957193757	0.0844128633257376	0.911273586455329	-0.134043843750385	61	59	0.697759347797484	1
seq.9594.30	SLC30A5	84047	1.28234640423765	0.202300055917918	0.0855026082288144	0.0666766857584362	1.07869820798496	0.109291292310829	61	59	0.697759347797484	1
seq.6022.57	NELL2	91346	-1.28192206245514	0.202448374482216	-0.226773175484576	0.176900906947696	0.853056886688817	-0.229286143018667	61	59	0.697759347797484	1
seq.12497.29	NUDT16L1	23338	-1.28091837564753	0.202799508754634	-0.196431009938569	0.153351699587625	0.775395916952426	-0.366994956661818	61	59	0.697759347797484	1
seq.11089.7	IGHA1 IGHA2	NA	1.28082230699809	0.202833141393575	0.405898588827885	0.316904684287708	1.11561002321652	0.15783280145431	61	59	0.697759347797484	1
seq.7007.24	TRAPPC4	24340	-1.2803592295066	0.202995317766462	-0.096343432780745	0.0752471888829759	0.928826817963791	-0.106518467230811	61	59	0.697759347797484	1
seq.18297.8	MRAS	23846	-1.27996169811633	0.203134615259831	-0.0959369328538478	0.0749529716358188	0.928109026416785	-0.107633803939904	61	59	0.697759347797484	1
seq.12832.10	ASH2L	68723	-1.27974120273032	0.203211908625527	-0.0946338909145225	0.0739476784154653	0.936151641266956	-0.0951858531298339	61	59	0.697759347797484	1
seq.12409.90	RAB7B	22511	1.27970934082463	0.203223079423749	0.102397986414277	0.0800165968533862	1.07006588658558	0.097699629639372	61	59	0.697759347797484	1
seq.5238.26	PPIE	33431	-1.2792941721914	0.203368679140758	-0.0957120665601646	0.0748163078052738	0.9341037000734	-0.09834537442037	61	59	0.697799575827276	1
seq.15581.16	FANK1	38341	1.2783424646929	0.20370273346429	0.115040082488554	0.0899915990166147	1.18373739328472	0.24334906118049	61	59	0.698485951852551	1
seq.3585.54	BSG	42200	1.27627892685807	0.204428435517552	0.150775113676292	0.118136490780639	1.10548526261064	0.144679792498986	61	59	0.700503609555629	1
seq.16853.5	NRK1	23193	1.27590552409903	0.204559956589345	0.0917079453295959	0.071876752312327	1.08223469487644	0.114013397887305	61	59	0.700503609555629	1
seq.16756.30	GDF7	46950	-1.27475352165113	0.204966111326063	-0.0986059706238993	0.0773529697695435	0.928773629513435	-0.106601084258263	61	59	0.701040050288043	1
seq.3189.61	TMPRSS15	112935	-1.27428087172951	0.205132922471517	-0.128303737954685	0.100687172507382	0.781310255548441	-0.356032543628476	61	59	0.701040050288043	1
seq.9212.22	CTSF	53366	1.27405670068923	0.20521207353824	0.238345438246841	0.187076005422602	0.987370836589456	-0.018336061241529	61	59	0.701040050288043	1
seq.13485.20	TMEM87B	63536	-1.27371082457104	0.205334240761719	-0.0894243557423719	0.0702077379082402	0.924695670668069	-0.112949460781979	61	59	0.701040050288043	1
seq.19115.13	CMBL	28048	-1.27329346046194	0.205481729614445	-0.118766210307439	0.0932748136979757	0.922305437287371	-0.116683491860889	61	59	0.701040050288043	1
seq.9196.8	LGALS7	15075	1.27299127681848	0.205588564464288	0.134587986576306	0.105725772852643	1.10531631109606	0.14445928830213	61	59	0.701040050288043	1
seq.12975.11	KRT20	48487	-1.2725426655554	0.205747243149969	-0.357881533684145	0.281233426093378	0.64099063283282	-0.641624820827092	61	59	0.701040050288043	1
seq.8376.25	LHB	15345	-1.27178953821854	0.206013835160601	-0.0883031021733436	0.0694321658731632	0.947553770771366	-0.0777202807602698	61	59	0.701040050288043	1
seq.12804.5	GMEB2	56421	-1.27172504092483	0.206036677723941	-0.102522524807621	0.0806168955618457	0.918907050056303	-0.122009158514296	61	59	0.701040050288043	1
seq.6077.63	CECR1	58934	-1.27157035199533	0.206091470434732	-0.168110662012574	0.132207126211127	0.963470500916489	-0.0536875994436874	61	59	0.701040050288043	1
seq.2692.74	PLA2G2A	16083	-1.27100609340166	0.206291428620314	-0.356543831414103	0.280520945780729	1.24250394035915	0.31325042702104	61	59	0.701040050288043	1
seq.6377.54	LYZL2	16656	1.27089541412358	0.206330667141569	0.0889625335626467	0.069999885572013	1.07467460759516	0.103899903469634	61	59	0.701040050288043	1
seq.5032.64	SSRP1	81075	-1.26900777648059	0.207000726638561	-0.0984906411491284	0.0776123227725824	0.933394471278116	-0.0994411729927061	61	59	0.702858493316079	1
seq.8446.4	ADCYAP1	18835	-1.26803977024656	0.207344962242082	-0.103062677865322	0.0812771651832993	0.927927821497555	-0.107915504639415	61	59	0.703528787920473	1
seq.8898.19	PPP1R14B	15911	-1.26769378282793	0.207468101886755	-0.0942003941598784	0.0743084768860654	0.92941187901473	-0.105610010522779	61	59	0.703528787920473	1
seq.17427.26	NLGN3	93895	-1.26696650070294	0.207727122539716	-0.0978424278621021	0.0772257418075515	0.927397016151029	-0.108741009959525	61	59	0.703949130479195	1
seq.11391.69	MVK	42451	1.26520963583226	0.20835380800257	0.150577112086823	0.119013567255812	1.67011141356581	0.739944348470229	61	59	0.705614065828066	1
seq.7215.18	CYB5R3	34235	1.26349880473051	0.208965406204309	0.0878669774731865	0.0695425885202381	1.0927850123788	0.128009602215144	61	59	0.707225777361598	1
seq.13095.51	REG1A	18731	1.26291425577724	0.209174676027924	0.16017676730944	0.126831070737151	1.03725396378043	0.0527691703601532	61	59	0.707265269027758	1
seq.9302.90	GADD45GIP1	25384	1.26270822071541	0.209248473683961	0.104511274140981	0.0827675566107967	1.09520778816864	0.131204610941759	61	59	0.707265269027758	1
seq.3195.50	GNLY	16374	1.26057264463576	0.210014520085995	0.131314538869109	0.104170544575836	1.17085586451382	0.227563487154405	61	59	0.708838974319435	1
seq.2834.54	KLK8	28048	-1.26029329244921	0.21011487762176	-0.183800328628352	0.145839329408126	0.762504054674554	-0.391183085661108	61	59	0.708838974319435	1
seq.12434.25	IST1	39751	-1.26027328293855	0.210122067406663	-0.235998483968564	0.187259769102057	0.796470871237436	-0.328306494831371	61	59	0.708838974319435	1
seq.10047.12	NCF2	59762	1.25968560759427	0.2103333104174	0.463917903761497	0.368280705093932	1.42713966825313	0.513126532316075	61	59	0.709092635119981	1
seq.5008.51	SOD2	24750	-1.25878568814946	0.210657092907846	-0.307522008886551	0.244300528502703	0.750781765967443	-0.413534482635181	61	59	0.70972512490995	1
seq.6039.24	CRHBP	36144	1.25788920710558	0.210980001353309	0.291808697371348	0.231982829428042	1.85688530212348	0.892884704251182	61	59	0.710285969576002	1
seq.15471.29	PNLIPRP2	51961	1.25756708178454	0.211096117972607	0.295857055570603	0.235261450348057	2.8950504131138	1.5335884708798	61	59	0.710285969576002	1
seq.15495.9	FOLR3	27885	-1.25664778957547	0.211427752988192	-0.392812036727916	0.31258721814218	0.904220988478063	-0.145252689482415	61	59	0.710816648781066	1
seq.6407.63	LAD1	57131	-1.25637399900655	0.211526596749699	-0.092153062452255	0.0733484316971881	0.935757508291791	-0.0957933758798118	61	59	0.710816648781066	1
seq.4553.65	HDGFRP2	74317	-1.25587627104995	0.211706372970922	-0.102934013935621	0.081961906844187	0.962944422020113	-0.054475562020958	61	59	0.710962381394617	1
seq.11646.4	CHST9	52055	1.25495738727611	0.212038561920672	0.0836021994397379	0.0666175603150932	1.06230996584615	0.0872047839779229	61	59	0.711619436400866	1
seq.6399.52	DEFB107A	7846	-1.2537338783709	0.212481469030161	-0.0968850633923811	0.0772772157343897	0.930315347021274	-0.104208268485629	61	59	0.712646986219562	1
seq.15363.32	APOA5	41213	1.2533041623027	0.212637185675634	0.121420731489624	0.0968804980800015	1.16563305603063	0.221113696289296	61	59	0.712710618483219	1
seq.5078.82	EPHB6	110700	-1.2512491391504	0.213383020933731	-0.218459341666942	0.174593000571634	0.790814985855606	-0.338587884651404	61	59	0.714750838757459	1
seq.11146.4	TBX22	57910	1.25051220504076	0.213650943881461	0.114138685837838	0.0912735480531497	1.11498913418064	0.157029650827118	61	59	0.714771548323266	1
seq.12385.4	CAPN3	94254	1.25047773276882	0.213663482787346	0.204950876742998	0.163898061814499	1.01802668817127	0.0257753830124835	61	59	0.714771548323266	1
seq.8098.37	TBXAS1	60518	1.24941062742952	0.214051896589396	0.102914674560677	0.0823705772156015	1.12335994126243	0.167820262798204	61	59	0.715323760539032	1
seq.7952.2	VTI1A	25218	1.24922216621362	0.214120547831517	0.247813062476769	0.198373891513538	1.22310260667244	0.290545437330677	61	59	0.715323760539032	1
seq.15313.28	MAD2L1	23510	1.24889355662429	0.214240289754687	0.114673584100093	0.0918201423106478	1.04662886064409	0.0657499467272521	61	59	0.715323760539032	1
seq.8406.17	IGF1	21841	1.24807261504871	0.214539646106203	0.139390100395323	0.111684287207827	1.121651934058	0.165625054811867	61	59	0.715542829793761	1
seq.17325.10	GUK1	21726	-1.24796070873644	0.214580476394407	-0.225994134230101	0.181090744803111	0.893269094647444	-0.162833246492445	61	59	0.715542829793761	1
seq.11543.84	LIMA1	85226	1.2473175005589	0.214815268263031	0.0888776020645377	0.0712549948386944	1.07426130178353	0.103344955088383	61	59	0.715867760989079	1
seq.3440.7	GZMA	28999	-1.24562058326536	0.21543559838563	-0.130041821792476	0.104399223599513	0.702007716193064	-0.510441206733184	61	59	0.717476254815274	1
seq.9884.8	PPIL1	18237	-1.24506264375593	0.215639845737276	-0.106157636707601	0.0852628879679177	0.972496883029981	-0.0402344687930523	61	59	0.717697877383576	1
seq.12800.5	TPPP2	18503	1.24395063223992	0.216047346028324	0.168316573102299	0.135308081156902	0.990689325058822	-0.0134953880988483	61	59	0.718595256860003	1
seq.4234.8	IL1RL1	63358	-1.24242073023957	0.21660890127203	-0.350390803309756	0.282022663322909	0.896018168806876	-0.158400108383699	61	59	0.719817532167213	1
seq.5618.50	FAM3B	25982	1.24209829051672	0.216727389421714	0.251877598772848	0.202783950912664	1.04808006919268	0.0677489373091751	61	59	0.719817532167213	1
seq.9118.7	PSD2	84660	1.24182147604515	0.216829149175465	0.0789469583820113	0.0635735167291797	1.06843489871811	0.0954990051826901	61	59	0.719817532167213	1
seq.12381.26	CBR1	30375	1.2410066789422	0.217128878821184	0.223324624237436	0.179954409615097	1.09723234599058	0.133869058024636	61	59	0.720353734192241	1
seq.17697.2	OVCA2	24418	-1.24058820225541	0.217282936133673	-0.171230019883372	0.138023253463214	0.798263354667836	-0.325063311104651	61	59	0.720406274254901	1
seq.16299.13	TIGIT	26319	1.23978022338764	0.217580609444336	0.181966876283953	0.146773494891488	0.963056956293832	-0.0543069716547849	61	59	0.720626927809918	1
seq.12826.5	SLC5A5	68666	-1.23965705226751	0.217626013885804	-0.136391338094804	0.110023443859191	0.829159522578534	-0.270278405358244	61	59	0.720626927809918	1
seq.18407.36	ARL2BP	18822	1.23926663218861	0.21776997964163	0.0729789626069941	0.0588888304675077	1.06992112751429	0.0975044478992832	61	59	0.720645799296619	1
seq.2615.60	EFNA5	26297	1.23762945359583	0.218374437643539	0.132742591729727	0.107255520902524	1.07925753257309	0.110039161984377	61	59	0.721770697340129	1
seq.14134.49	AMIGO2	57934	-1.23759580304425	0.218386874463811	-0.136514430263842	0.110306151594925	0.875900495013476	-0.191161110339975	61	59	0.721770697340129	1
seq.17813.21	BPHL	32543	-1.23685577614588	0.218660509449344	-0.0960852080362793	0.0776850542232875	0.929293296490453	-0.105794093961289	61	59	0.722217094581737	1
seq.12699.28	CCT8	59621	-1.23586850256337	0.219025955627491	-0.404409820614722	0.327227225045315	0.784448832782636	-0.350248747245525	61	59	0.722556373843881	1
seq.5260.80	TYK2	133650	1.23582924286275	0.21904049705935	0.113439026522926	0.0917918289909933	1.14566024775744	0.196179267874903	61	59	0.722556373843881	1
seq.19195.85	RPS5	22876	-1.23346880927014	0.21991607093964	-0.0939164497777396	0.0761401091555052	0.927903166930242	-0.10795383681753	61	59	0.724600295128722	1
seq.17210.2	TCL1A	13460	1.23340936036359	0.219938155582049	0.317337208156414	0.257284579114001	0.240703104857022	-2.05467334346574	61	59	0.724600295128722	1
seq.5129.12	SCARF1	87387	1.23246999375565	0.220287334406299	0.4063979547472	0.329742676743635	1.18827206107216	0.248865186495251	61	59	0.725292221683909	1
seq.5534.49	TNFRSF10B	47878	1.23189280617991	0.220502084737184	0.0976874611444059	0.0792986700257903	1.07347805236296	0.102292695089737	61	59	0.725540950536744	1
seq.7108.7	SMIM24	14964	-1.23118515639897	0.220765582788013	-0.0970883652525688	0.0788576476478467	0.930012762102356	-0.104677581144702	61	59	0.725949664032255	1
seq.12571.14	ARL3	20456	-1.23063709740233	0.220969813276393	-0.10687125052304	0.0868422142877272	0.902435352446703	-0.148104509197948	61	59	0.726163093818766	1
seq.12594.5	GCA	24010	-1.22977869428046	0.221289967121959	-0.135216358586069	0.109951781743286	0.840862223978998	-0.250058661904665	61	59	0.726756968266949	1
seq.12558.3	UBASH3B	72696	-1.22806113423287	0.221931566798557	-0.0806107038334278	0.0656406278045616	0.962547904337354	-0.055069751979336	61	59	0.728405117225491	1
seq.12813.18	EHBP1	140017	1.227042479555	0.222312725428791	0.0929488962320016	0.0757503491368207	1.08943476235857	0.123579807431605	61	59	0.729196931991728	1
seq.5626.20	CTRC	29484	-1.22624571635792	0.222611187860712	-0.0986818176171249	0.0804747501261172	0.924456092963979	-0.113323294422171	61	59	0.72924671458473	1
seq.12904.180	CUBN	398736	-1.22574280039269	0.222799726524128	-0.16603689607694	0.135458185863908	0.778080232845622	-0.362009166462079	61	59	0.72924671458473	1
seq.5728.60	FCRL1	46936	1.22542862655408	0.222917566208453	0.205094714292012	0.167365695437311	0.683857466273478	-0.548232433706792	61	59	0.72924671458473	1
seq.19623.26	RPSA	32854	1.22529229256438	0.222968716140717	0.140834939887497	0.114939872504011	1.18997895397163	0.250936058180895	61	59	0.72924671458473	1
seq.12343.14	ACAP2	88029	-1.22464505442717	0.223211663726468	-0.0870582157124814	0.0710885292009798	0.943356876220607	-0.0841244425937985	61	59	0.72924671458473	1
seq.14111.15	THBS2	129991	-1.22456857496861	0.223240383759982	-0.135197927693085	0.110404537938229	0.893398382897323	-0.162624451605187	61	59	0.72924671458473	1
seq.8397.147	QSOX2	77529	-1.22358543720388	0.223609816202365	-0.0987528538011156	0.0807077714383268	0.945594278033362	-0.0807067893612027	61	59	0.72924671458473	1
seq.18308.30	STXBP6	23554	1.22358189814297	0.223611146870542	0.139122559929833	0.113701060910577	1.1424436535323	0.192123011870518	61	59	0.72924671458473	1
seq.2516.57	CCL21	14646	-1.22261957766757	0.223973187199858	-0.193547799745075	0.158305824052248	0.847574753963136	-0.238587478950075	61	59	0.72924671458473	1
seq.18864.7	PRSS3	32529	1.22241941177444	0.224048546118481	0.413261611141531	0.338068593447522	3.82146138741488	1.93412445323334	61	59	0.72924671458473	1
seq.8885.6	CACNA2D3	123011	-1.22241074130282	0.224051810812633	-0.0948441417292362	0.0775877849601955	0.929520592404525	-0.105441268224792	61	59	0.72924671458473	1
seq.13518.5	ASAP2	111651	1.22165776751646	0.224335459597989	0.336212394477467	0.275209967486198	1.2888911544387	0.366130434698883	61	59	0.72924671458473	1
seq.4153.11	SERPINA3	47651	-1.22093503942386	0.224607959172097	-0.106379886409211	0.0871298496432787	0.954193839129757	-0.0676457234735927	61	59	0.72924671458473	1
seq.10615.18	MPZ	27555	1.22076483773259	0.224672167376237	0.116337346821821	0.0952987366820812	1.07697870986742	0.106989730409252	61	59	0.72924671458473	1
seq.19108.50	MECP2	52441	-1.22069013354724	0.224700353557131	-0.088537410081313	0.0725306182528317	0.938353272757382	-0.0917969217166577	61	59	0.72924671458473	1
seq.5028.59	CD163	125451	1.22068688942686	0.224701577634411	0.162771219277683	0.133343956331101	1.07257646330683	0.101080500220297	61	59	0.72924671458473	1
seq.7011.8	KCNIP4	28729	1.22058428655225	0.224740294424377	0.132474749054601	0.108533880465395	1.10615822633878	0.145557765344167	61	59	0.72924671458473	1
seq.12483.62	RORB	53220	1.22030314602869	0.224846406434701	0.0788950679743241	0.0646520237459661	1.064957060928	0.0907952621552493	61	59	0.72924671458473	1
seq.2819.23	CDH5	87528	1.21918672247639	0.225268140625331	0.281062312051044	0.230532622173047	1.03449375808183	0.0489249403051718	61	59	0.730160167250762	1
seq.18895.54	GSTM4	25561	-1.21841307118726	0.22556072652846	-0.100727046064792	0.0826706873446786	0.938327361970235	-0.0918367594636163	61	59	0.730462652649582	1
seq.10464.6	ANTXR1	62789	-1.21779605181839	0.225794273025277	-0.0954201534058172	0.0783547895916872	0.908904079340571	-0.137800046410303	61	59	0.730462652649582	1
seq.14287.6	RAB5C	23483	-1.21751740403014	0.225899800620748	-0.226807226007444	0.186286639728255	0.832282846866278	-0.264854191010598	61	59	0.730462652649582	1
seq.14120.2	RNF43	85722	1.21711758528371	0.226051279548554	0.0821923134741409	0.0675302981962763	1.06522483307836	0.0911579669144489	61	59	0.730462652649582	1
seq.3522.57	VIP	19169	-1.21708873233606	0.226062213876396	-0.0845058503889518	0.0694327768746596	0.94109571260703	-0.0875866375217907	61	59	0.730462652649582	1
seq.16070.7	WIF1	41528	-1.21631446665195	0.226355778193522	-0.134405991356119	0.110502666079511	0.680561852250334	-0.55520180916143	61	59	0.73095806440188	1
seq.15619.49	MOG	28193	-1.21485333914052	0.22691051794249	-0.0991114651304642	0.081583070101765	0.930901274272702	-0.103299922451954	61	59	0.732145908706846	1
seq.15585.304	FBLN5	50180	1.21460588697995	0.227004564173113	0.2637323388652	0.217134085790541	1.2113929805588	0.276666956801723	61	59	0.732145908706846	1
seq.9078.207	SNTB1	58061	-1.21348200219924	0.227432060210133	-0.0907717804369718	0.0748027414271187	0.928800363198046	-0.106559558532379	61	59	0.732740295031121	1
seq.5070.76	TNFRSF6B	32680	-1.21320432232269	0.227537771794604	-0.0963400792302429	0.0794096076461374	0.932203235717598	-0.101283574345165	61	59	0.732740295031121	1
seq.13652.2	TOM1L1	52989	1.21272371477369	0.227720820943123	0.135364716265159	0.11162040835527	1.08397028428766	0.116325207523479	61	59	0.732740295031121	1
seq.9952.57	TFAM	29097	-1.21247110270209	0.227817075996266	-0.115429116890879	0.095201540584049	0.907620155908264	-0.139839446976703	61	59	0.732740295031121	1
seq.19482.11	HDHD3	28000	1.21193408013517	0.228021800121299	0.115675408202597	0.0954469472380013	1.04746930162329	0.0669079632135774	61	59	0.732740295031121	1
seq.13124.20	ISLR2	78990	-1.21190633998885	0.228032378845065	-0.114428238925464	0.0944200349067538	0.875085846485653	-0.192503541686357	61	59	0.732740295031121	1
seq.5690.49	TUFT1	44264	-1.21120129226462	0.228301368197078	-0.134028661023693	0.110657627167071	0.790358763281996	-0.339420418157748	61	59	0.733152637734548	1
seq.18173.11	AKR7A3	37206	-1.21042724785827	0.228596944695808	-0.454922250501583	0.375836095318013	0.428988979817755	-1.22098750769047	61	59	0.733213389739515	1
seq.4146.58	NTF4	22427	-1.21041495245637	0.22860164204273	-0.0977534560506964	0.0807602846051423	0.927134104258234	-0.109150063959528	61	59	0.733213389739515	1
seq.5649.83	PSG4	47113	-1.20968282119381	0.228881471685347	-0.106113605782722	0.0877201890641059	0.920773586815095	-0.119081645775847	61	59	0.73322244785742	1
seq.9386.42	TTC9B	25932	-1.20967143512925	0.228885825530319	-0.087531143814023	0.0723594368454857	0.936380993519923	-0.0948324436848078	61	59	0.73322244785742	1
seq.15297.3	S100A3	11713	1.2084473043537	0.229354261591058	0.117182070310516	0.0969691188753876	1.12058872205984	0.16425687803929	61	59	0.733991088843047	1
seq.3148.49	CXCL3 CXCL2	NA	-1.20809040863997	0.22949096430447	-0.180550740308243	0.149451348191316	0.722206820975838	-0.469516048816339	61	59	0.733991088843047	1
seq.14065.11	CD5	54578	-1.20789536690903	0.229565696470451	-0.0958943290940041	0.0793895992327508	0.923278960988229	-0.115161482954667	61	59	0.733991088843047	1
seq.15587.20	FOLR2	29280	1.20712593073619	0.229860684626553	0.315295725079994	0.261195387367502	1.27469059630255	0.35014710641782	61	59	0.733991088843047	1
seq.4878.3	F10	54732	-1.20670373779867	0.230022661902348	-0.357324646406094	0.296116300309091	0.517640344960021	-0.949978029323911	61	59	0.733991088843047	1
seq.13967.14	TXNRD1	70906	-1.20659248561876	0.230065358266671	-0.287312166674702	0.238118644114846	0.747530692581914	-0.419795279286763	61	59	0.733991088843047	1
seq.4436.1	ENTPD3	59105	-1.20647212216992	0.230111557783872	-0.0992980776611026	0.082304494100128	0.926859693425681	-0.109577132432654	61	59	0.733991088843047	1
seq.13549.15	ADAM29	92759	-1.20588022216834	0.230338846047206	-0.0963331889699019	0.0798862003032785	0.928790807627622	-0.106574401167593	61	59	0.734145551048025	1
seq.11193.27	HNF1A	67356	-1.2055380958145	0.230470295515205	-0.074871248732719	0.0621060827465046	0.930255072808328	-0.104301742301201	61	59	0.734145551048025	1
seq.12548.75	RRAGC	44224	-1.2050165555288	0.23067078212287	-0.0845152793786482	0.0701361977068938	0.940197214406667	-0.0889646887309961	61	59	0.734145551048025	1
seq.17770.42	EMC8	23773	1.20487970507432	0.230723409941801	0.0957939914638677	0.079505025323635	1.10770222540678	0.147570105514868	61	59	0.734145551048025	1
seq.12796.44	NUDT3	19471	1.20441172469887	0.230903443884382	0.107818155925503	0.089519350994744	1.08635846712966	0.119500229677374	61	59	0.734251281856709	1
seq.18329.4	PRPS2	34769	-1.20355585774293	0.231232960925553	-0.0845851284034597	0.0702793541814377	0.934966249480664	-0.0970138075188552	61	59	0.734251281856709	1
seq.5096.51	KIR3DL2	50230	-1.202081157364	0.231801528506378	-0.0999379959140233	0.0831374781160148	0.926816084379355	-0.10964501329471	61	59	0.734251281856709	1
seq.16588.10	HSPA5	72333	1.20190827484102	0.231868248794161	0.154361308273085	0.128430190143673	1.15297918105208	0.20536646297747	61	59	0.734251281856709	1
seq.16292.288	GIP	17108	1.20179301420381	0.231912738829593	0.252878471487363	0.210417658031483	1.33310512830877	0.414790555452624	61	59	0.734251281856709	1
seq.18268.5	GAGE2A	12785	1.20118012370425	0.23214941465826	0.118624779650727	0.098756861947488	1.06783728848326	0.0946918333720426	61	59	0.734251281856709	1
seq.7006.4	COL25A1	64771	-1.20116660945673	0.232154635321361	-0.0966882176390492	0.0804952592569815	0.930366494820514	-0.104128952748059	61	59	0.734251281856709	1
seq.13474.40	GSTK1	25497	-1.20085998243839	0.232273110507574	-0.0842094099162842	0.0701242535747542	0.932753927550135	-0.100431565071603	61	59	0.734251281856709	1
seq.9439.454	C2orf82	12073	-1.20079956963098	0.232296458059463	-0.10029716183048	0.083525314604587	0.930750929887589	-0.10353294245302	61	59	0.734251281856709	1
seq.3477.63	NTRK1	87497	-1.20060989095126	0.232369773561331	-0.0918793606970781	0.0765272395218076	0.933405032964498	-0.099424848483799	61	59	0.734251281856709	1
seq.9384.17	CAMP	19301	-1.19973835624571	0.232706857117184	-0.254276374188896	0.211943189833984	0.751983845819844	-0.411226424747647	61	59	0.734251281856709	1
seq.6538.90	KIAA2013	69157	-1.19970786991293	0.232718654677546	-0.0900310453496494	0.0750441400006683	0.933384323051289	-0.0994568586181926	61	59	0.734251281856709	1
seq.11593.21	CXCL9	14019	-1.19957570497325	0.232769804660859	-0.0937072903395371	0.0781170291720992	0.933044813738552	-0.0999817201278736	61	59	0.734251281856709	1
seq.6081.52	PCOLCE2	45717	1.19936411124973	0.232851711698788	0.184610186014865	0.153923386804115	1.23841408697304	0.308493787359302	61	59	0.734251281856709	1
seq.5751.14	LETMD1	41790	-1.19931740444752	0.23286979449523	-0.0982039567741236	0.0818832082399088	0.926301744938293	-0.110445863589568	61	59	0.734251281856709	1
seq.10363.13	SMAD3	48081	-1.19890883791302	0.233028016310429	-0.0853370065556718	0.0711788952229435	0.929642765790772	-0.105251657195784	61	59	0.734305937732744	1
seq.10600.24	CLGN	70039	1.19751693818069	0.233567624356006	0.170859611852247	0.142678242290103	1.19651437241063	0.25883772648862	61	59	0.735561606129006	1
seq.12988.49	EWSR1	68478	1.19696696945099	0.233781081950555	0.327626810972903	0.27371416198993	1.64614823983929	0.719094259970459	61	59	0.735782855054201	1
seq.12657.2	TSTA3	35893	1.19660867539902	0.233920220802919	0.0803801626967993	0.0671733076563196	1.07438467510972	0.103510631600916	61	59	0.735782855054201	1
seq.13479.8	FAM171A2	87435	1.1961689729387	0.234091054796581	0.0873131943624484	0.0729940303901551	1.08946462592798	0.123619354024464	61	59	0.735876102291784	1
seq.8686.342	C11orf73	21628	-1.19478660771873	0.234628717165465	-0.094482193393831	0.0790787181438455	0.936984555982799	-0.0939028262885475	61	59	0.737121684066547	1
seq.8100.15	ADM2	15865	-1.19400932630531	0.234931424842362	-0.0906987437590055	0.0759615036171114	0.934012235226979	-0.0984866460384313	61	59	0.737452357332935	1
seq.7875.86	PLEK	40125	-1.19358990015378	0.235094884212058	-0.443685368359681	0.371723460715038	1.10577663456306	0.145059992486863	61	59	0.737452357332935	1
seq.7894.155	FGF3	26887	-1.19342686251549	0.235158445488745	-0.094499748580252	0.079183527326565	0.93152630002564	-0.10233159315906	61	59	0.737452357332935	1
seq.5478.50	FOLH1	84331	-1.19276658550358	0.23541598476979	-0.333856447256131	0.279900905435892	0.381796603817867	-1.38912382524376	61	59	0.73781606291049	1
seq.3813.3	FYN	60762	-1.19192300956865	0.235745313457836	-0.0906431634202002	0.0760478342078515	0.934498472017512	-0.0977357898410171	61	59	0.737866485729522	1
seq.11683.19	GGA3	78315	1.19185066622927	0.235773571376449	0.174134882658435	0.146104614942538	1.02774402602773	0.0394809859663486	61	59	0.737866485729522	1
seq.8013.9	LMAN2L	39711	-1.19163766552314	0.23585678534639	-0.116606319792447	0.0978538386005584	0.853229716201345	-0.22899388229169	61	59	0.737866485729522	1
seq.11370.20	INPP5E	70205	-1.19045275629759	0.236320083572874	-0.0934591627305627	0.0785072420859682	0.933987954143295	-0.0985241516010317	61	59	0.738244313438739	1
seq.8093.13	KIAA1161	81087	-1.18983666648315	0.236561231497114	-0.0892442252557885	0.0750054421499478	0.932072959342674	-0.101485206572033	61	59	0.738244313438739	1
seq.7060.2	ERO1L	54393	1.1896786245802	0.2366231201548	0.132073972341106	0.111016512873559	1.1071447575244	0.146843864675173	61	59	0.738244313438739	1
seq.10075.75	ACBD6	31151	-1.18959134735881	0.236657302580122	-0.0813460682580201	0.0683815231496335	0.934593273537525	-0.0975894410240219	61	59	0.738244313438739	1
seq.6574.11	FAIM3	43146	1.18895441920323	0.236906864776363	0.353612733534827	0.297414877999949	0.609685977978031	-0.713861728709584	61	59	0.738244313438739	1
seq.3348.49	BMP1	111249	-1.18836908712384	0.237136376630007	-0.101409550248145	0.0853350624371948	0.930841737886123	-0.103392193886989	61	59	0.738244313438739	1
seq.4909.68	LGALS8	35808	-1.18815366356653	0.237220885424132	-0.0858360618865135	0.0722432329408097	0.93429842285624	-0.0980446622870231	61	59	0.738244313438739	1
seq.6593.5	GALNT3	72610	-1.18784112028129	0.237343531771328	-0.0929602871700698	0.0782598662252544	0.931813076340124	-0.101887518638589	61	59	0.738244313438739	1
seq.13507.51	TRADD	34247	1.18747576473241	0.237486959918682	0.113401748921367	0.0954981586061436	0.984723508736075	-0.0222093942480166	61	59	0.738244313438739	1
seq.9923.6	SOS1	152464	-1.18740659249554	0.23751412194453	-0.0896951854530353	0.0755387295471598	0.933384084182358	-0.0994572278284502	61	59	0.738244313438739	1
seq.14002.18	DOCK9	236446	-1.18735181804865	0.237535631933378	-0.0862167632688016	0.0726126510763207	0.936335982836894	-0.0949017939283583	61	59	0.738244313438739	1
seq.10582.36	POMK	40050	1.18583503570121	0.238131828011453	0.0943337027371927	0.0795504432717414	1.05118439881261	0.0720157691264709	61	59	0.738458971701049	1
seq.10866.60	SMEK1	95368	-1.18579215320619	0.238148699220712	-0.216846077769785	0.182870224923877	0.774289134462333	-0.369055697816714	61	59	0.738458971701049	1
seq.13044.5	TSG101	43944	-1.18552809849764	0.238252604792681	-0.201160368510055	0.169679966898274	0.833136253815793	-0.263375636956323	61	59	0.738458971701049	1
seq.8347.222	DEFB129	20299	-1.18547957653089	0.238271701720554	-0.0978521595446958	0.0825422567219957	0.932199770002352	-0.101288937960416	61	59	0.738458971701049	1
seq.14291.53	AGAP2	124674	-1.18537434508728	0.238313121719333	-0.151853201749869	0.128105692838061	0.908123579892523	-0.139039458200924	61	59	0.738458971701049	1
seq.8970.9	RIPK2	61195	-1.18447781121985	0.238666213961331	-0.0924157207905612	0.0780223317947897	0.936459957866158	-0.0947107873629467	61	59	0.739113670330633	1
seq.13083.18	VARS	140476	1.183540512552	0.239035760817308	0.0882406374379192	0.0745564993357524	1.06312063992668	0.088305319115881	61	59	0.739161897502998	1
seq.18408.26	ARF4	20511	-1.18298076094979	0.239256647892134	-0.0748170144593156	0.0632444896223392	0.95370229702068	-0.0683891029117142	61	59	0.739161897502998	1
seq.14139.16	NRG4	12722	1.18293920655738	0.239273051744172	0.132558967310688	0.112058985428731	1.06937994805429	0.0967745301249697	61	59	0.739161897502998	1
seq.19639.53	IAPP	9806	-1.18185967102983	0.239699486684865	-0.158778652214983	0.134346450857933	0.846759893635752	-0.239975156461879	61	59	0.739161897502998	1
seq.13622.16	PPP2R5A	56194	-1.18099731150999	0.24004052320485	-0.0918746049874927	0.0777940847892568	0.918501821517277	-0.122645512482325	61	59	0.739161897502998	1
seq.4487.1	FGF7	22509	-1.18094688829879	0.240060474741455	-0.102816151075006	0.0870624683410756	0.920981260472536	-0.118756293292129	61	59	0.739161897502998	1
seq.18290.6	ANXA8	36881	-1.18082269716781	0.240109619935799	-0.0916781584663552	0.0776392244883539	0.9385613837385	-0.0914769916861641	61	59	0.739161897502998	1
seq.8327.26	DPEP2	53365	-1.18056349923765	0.240212213466035	-0.154607457205019	0.130960729604852	0.843538832962732	-0.24547360926346	61	59	0.739161897502998	1
seq.5756.66	PAPPA2	198539	-1.18035791964656	0.240293606491036	-0.0957205554209122	0.0810945170339301	0.926007740238028	-0.110903842269726	61	59	0.739161897502998	1
seq.18389.11	IFNA1	21725	1.18020933706422	0.240352445529057	0.114710708496894	0.0971952219783629	1.17289897588035	0.230078756526709	61	59	0.739161897502998	1
seq.15298.199	NETO1	60191	-1.17992886147982	0.240463542523056	-0.0870005463019745	0.0737337217032405	0.936030251996316	-0.0953729371943102	61	59	0.739161897502998	1
seq.19278.19	RAB1B	22171	-1.17957012350967	0.240605692834997	-0.271573419450409	0.230230839216558	0.815092930337472	-0.294963541686064	61	59	0.739161897502998	1
seq.4143.74	XCL1	12517	-1.17920855479821	0.240749025505094	-0.091547258763307	0.0776344933988143	0.937038621058591	-0.0938195835435187	61	59	0.739161897502998	1
seq.5671.1	CTRB1	27713	-1.17919841494402	0.240753046013059	-0.0958550814237195	0.0812883397814526	0.932459901254145	-0.100886408667633	61	59	0.739161897502998	1
seq.4568.17	SLITRK5	107486	-1.179057119077	0.240809075587124	-0.16357129271751	0.138730592497129	0.517538136689128	-0.95026291810135	61	59	0.739161897502998	1
seq.5677.15	C2orf66	13321	-1.17845321659075	0.241048652418687	-0.0919005479273454	0.0779840443672532	0.929344545953612	-0.105714533172546	61	59	0.739256527904467	1
seq.3394.81	PLK1	68255	-1.17826443491469	0.241123579707904	-0.0948878851418447	0.0805319097565013	0.9331358274647	-0.0998409995046156	61	59	0.739256527904467	1
seq.17769.28	PCNP	18925	-1.17755649789303	0.241404707286822	-0.167899416451098	0.142582896660598	0.937443925555901	-0.093195698516169	61	59	0.739413016001809	1
seq.4430.44	COLEC11	28665	-1.17742146537575	0.241458356338273	-0.0937378008135977	0.0796127840116141	0.890846262269446	-0.166751614653789	61	59	0.739413016001809	1
seq.7846.44	PSG11	37146	1.17684721335189	0.241686604320924	0.0910094404913124	0.0773332676143236	1.09954500363532	0.136906653936197	61	59	0.73953436438716	1
seq.13132.14	SEMA5A	120615	1.17660791268485	0.241781764565564	0.21437266941156	0.182195502087345	1.05783523553279	0.0811149361562784	61	59	0.73953436438716	1
seq.13566.2	SSU72	22574	-1.17613677495993	0.241969195136923	-0.0739616406498511	0.0628852376904642	0.949471024894975	-0.0748041207139212	61	59	0.739613886410355	1
seq.10426.21	GOSR2	24775	1.17582283399592	0.24209414632402	0.130089048013976	0.11063660634305	1.07233163557872	0.100751151143814	61	59	0.739613886410355	1
seq.12678.66	SNRPA	31280	-1.17521939544429	0.24233444916247	-0.202837817537821	0.172595702831418	0.844560156351559	-0.243727907883015	61	59	0.739613886410355	1
seq.9095.5	MTFR1	37000	-1.17490596514986	0.242459331220108	-0.112204865839183	0.0955011457660538	0.891603142591971	-0.165526393280879	61	59	0.739613886410355	1
seq.8845.2	ADAMTS3	135603	-1.17413890301175	0.242765150148282	-0.0975383550662225	0.0830722453842812	0.930910639208851	-0.1032854089054	61	59	0.739613886410355	1
seq.4393.3	FGF16	23759	-1.173635303865	0.24296607873579	-0.0967680401103006	0.0824515416259421	0.924215711364753	-0.113698479830708	61	59	0.739613886410355	1
seq.19222.124	RAB5B	23707	-1.17340798366028	0.243056814910311	-0.242087411270534	0.206311372209499	0.838870119112109	-0.253480637044519	61	59	0.739613886410355	1
seq.5601.2	PGLYRP2	62217	1.17279136099323	0.243303064910381	0.23111721472618	0.197065925289941	1.0811080764052	0.112510753877345	61	59	0.739613886410355	1
seq.6433.57	FAM20A	61417	1.17252721474922	0.243408606781211	0.0888568541388273	0.0757823383722755	1.06969592515356	0.0972007502541239	61	59	0.739613886410355	1
seq.12444.39	NR5A2	61331	-1.17249835817562	0.243420138644239	-0.075011189227525	0.0639755174960251	0.953112497920119	-0.0692815863001324	61	59	0.739613886410355	1
seq.7905.30	HP	45205	1.17208603362632	0.243584957108606	0.608587806646821	0.519234756824046	1.38585234029001	0.470773549481056	61	59	0.739613886410355	1
seq.7187.3	PPM1L	41053	-1.17208329877796	0.243586050574466	-0.0805046748030526	0.0686851138370356	0.943919275459986	-0.0832646101660481	61	59	0.739613886410355	1
seq.8991.115	FCRL4	57224	-1.17185863540099	0.243675888962025	-0.0794760445973394	0.0678205051329799	0.944259852756505	-0.0827441625297888	61	59	0.739613886410355	1
seq.8838.10	CASC4	49498	-1.17133012642818	0.243887322103384	-0.0830634459178518	0.0709137791675715	0.942685433141064	-0.0851516598913241	61	59	0.739613886410355	1
seq.12676.1	PACSIN1	50966	-1.1710786529765	0.243987971367823	-0.0805058063293514	0.0687450036978575	0.964342420620954	-0.0523825824418759	61	59	0.739613886410355	1
seq.13985.12	SMURF2	86196	-1.17062013435744	0.244171564065662	-0.0911203081566441	0.0778393481218059	0.935009616525104	-0.0969468917675879	61	59	0.739613886410355	1
seq.5339.49	S100A9	13242	-1.17047109209153	0.244231262347195	-0.287513076808819	0.245638767801655	0.761253185346263	-0.393551735121407	61	59	0.739613886410355	1
seq.8249.124	ALK	176442	1.16986449112857	0.244474341050977	0.115904993003224	0.0990755714718801	1.12594116768239	0.171131446147886	61	59	0.739613886410355	1
seq.8067.21	KCNE3	11710	1.16979056507769	0.244503976647168	0.0924476380638492	0.0790292218314389	1.09672211192112	0.133198021146624	61	59	0.739613886410355	1
seq.17800.33	SCAND1	19082	-1.16821311477429	0.245136956494114	-0.0862846097467849	0.0738603330638488	0.934416425882089	-0.0978624596566496	61	59	0.741098501883599	1
seq.3037.62	IL1B	30748	-1.16764650825402	0.245364601460453	-0.0922875242295176	0.079037211670778	0.932330325072937	-0.101086901904574	61	59	0.741356697282249	1
seq.13683.18	CLCNKB	75446	1.16648175513414	0.245833034949575	0.133680508222829	0.114601456588968	1.20368883780814	0.26746249328564	61	59	0.742043487897356	1
seq.10817.26	TOMM20L	17700	1.16615788634636	0.245963399377591	0.0922397544874003	0.0790971407622969	1.06773815261517	0.0945578902458785	61	59	0.742043487897356	1
seq.8690.25	CAV3	17259	-1.16516141320086	0.246364810016993	-0.0893566279896572	0.0766903426231585	0.931987633905392	-0.101617282305795	61	59	0.742043487897356	1
seq.14056.4	CGA	13075	-1.16400783797835	0.24683008692544	-0.0876823135250804	0.0753279408129823	0.938836016417589	-0.0910549060829965	61	59	0.742043487897356	1
seq.18197.97	CKMT2	47504	1.16374277183463	0.246937085349547	0.0874917436122772	0.0751813422431376	1.08909631793699	0.123131549339734	61	59	0.742043487897356	1
seq.9508.104	COLQ	47766	-1.16369431056902	0.246956651115983	-0.0905742534008652	0.0778333730587519	0.935531243823588	-0.0961422591052662	61	59	0.742043487897356	1
seq.12459.13	PLEKHA1	45553	-1.1634717086866	0.247046538601244	-0.0853228418330679	0.0733346940849861	0.927510504251639	-0.108564474236472	61	59	0.742043487897356	1
seq.5752.63	SUSD3	27119	-1.16311638642444	0.247190067178029	-0.0947278478690916	0.0814431375696603	0.930939573387031	-0.10324056835368	61	59	0.742043487897356	1
seq.11664.32	ARFGAP2	56720	-1.16247768314402	0.247448213172686	-0.0780605031009306	0.0671501089722506	0.946469127597402	-0.0793726467381244	61	59	0.742043487897356	1
seq.13492.44	HSPA9	73680	-1.16184434813017	0.247704378220566	-0.236072225295233	0.203187480039954	0.795765489209279	-0.329584761357384	61	59	0.742043487897356	1
seq.18160.2	PCMT1	24636	-1.16182964403928	0.247710327817904	-0.0947881154409674	0.0815852099550689	0.931436549474768	-0.102470600412795	61	59	0.742043487897356	1
seq.9997.12	UBXN4	56778	-1.16181470464845	0.247716372726531	-0.232756251332383	0.200338531093743	1.00986565065802	0.0141633741436079	61	59	0.742043487897356	1
seq.8795.48	TFRC	84871	-1.16172065345892	0.247754430954057	-0.0848000076073822	0.0729951794821741	0.9367279862792	-0.0942979262123502	61	59	0.742043487897356	1
seq.19236.24	SUB1	14395	-1.161483056847	0.247850593935139	-0.298370817339341	0.256887791501072	0.943533482805345	-0.0838543797960162	61	59	0.742043487897356	1
seq.9754.33	NQO2	25919	1.16134043439898	0.247908330530605	0.216259701105817	0.18621559596152	1.38840937662804	0.473433013558578	61	59	0.742043487897356	1
seq.12577.100	FEN1	42593	1.1611217480015	0.247996877947475	0.0742674030534764	0.0639617707456639	1.0575462257387	0.0807207254600736	61	59	0.742043487897356	1
seq.19511.8	DCUN1D2	30179	-1.16092125918172	0.248078076756228	-0.0890789360418255	0.0767312471343779	0.930413968819386	-0.104055337935246	61	59	0.742043487897356	1
seq.3322.52	LRIG3	123434	-1.16043418737112	0.248275421377767	-0.0901877291758071	0.0777189522312518	0.930694031639756	-0.10362113933416	61	59	0.742043487897356	1
seq.3235.50	WFIKKN2	63941	-1.1598459136135	0.248513917835586	-0.08147869725874	0.0702495877274705	0.938564701862722	-0.0914718912921116	61	59	0.742043487897356	1
seq.14088.38	IGFBP6	25322	1.1598442676084	0.24851458538249	0.262875270626641	0.226647040441636	1.18903906445906	0.249796113885555	61	59	0.742043487897356	1
seq.17408.2	PMM1	29747	1.15967874381781	0.24858172100322	0.120814629674453	0.104179394783693	1.12776047162653	0.173460682016949	61	59	0.742043487897356	1
seq.9370.69	GGH	35964	1.15887383851384	0.248908369749711	0.253545707343435	0.218786289686707	1.11274356135265	0.154121152974886	61	59	0.742593258806808	1
seq.9751.72	YBX1	35924	-1.15844314310302	0.249083280494887	-0.204699506416211	0.176702247007048	1.00696321008418	0.0100109747064824	61	59	0.742689964496196	1
seq.9170.24	IL17A	17504	-1.15783543062252	0.249330228111642	-0.0870999792952215	0.0752265624212171	0.940926082913568	-0.0878467024358007	61	59	0.743001228655162	1
seq.10440.26	CLMP	41281	-1.15725459944473	0.249566414331464	-0.19297318593608	0.166750848109545	0.788664505493159	-0.342516380448241	61	59	0.74328008656891	1
seq.13979.3	SLC26A7	72213	-1.15686288239541	0.249725789552999	-0.0916110412783763	0.0791891957745981	0.903551675915491	-0.14632098084224	61	59	0.743329991519263	1
seq.3204.2	LTA4H	69285	-1.15643756070751	0.249898918826068	-0.0936925711641923	0.0810182705470678	0.939708446584685	-0.0897148784276815	61	59	0.743333982099145	1
seq.11284.24	LAIR1	31412	-1.15615896243335	0.250012369650768	-0.0885553209540984	0.0765944163661693	0.93464275879199	-0.0975130545966307	61	59	0.743333982099145	1
seq.5451.1	ALCAM	65102	1.15485010317703	0.25054585131405	0.229751367747503	0.198944752323657	1.13061393757204	0.177106386947756	61	59	0.744495425911533	1
seq.2870.29	RAC1	21450	-1.15293996821328	0.251325852802802	-0.244739629876436	0.212274391229328	0.773506704012105	-0.370514299265921	61	59	0.746192035919697	1
seq.13544.9	HMHA1	124614	-1.15228191084796	0.25159496688768	-0.0872967504108291	0.0757598896493898	0.935855087039907	-0.0956429426368614	61	59	0.746192035919697	1
seq.13565.2	RBL2	128367	1.15212294374899	0.251660007376639	0.145058133038049	0.125905081419551	1.09773561016321	0.134530622797636	61	59	0.746192035919697	1
seq.5467.15	HSP90AB1	83264	-1.15118479002617	0.252044089612135	-0.458215626401119	0.398038290959964	0.599853249828053	-0.737318496900608	61	59	0.746192035919697	1
seq.6324.11	DNASE1L2	32853	1.15107667400935	0.252088379145425	0.210371650813027	0.182760762652132	1.32012589792646	0.400675523260181	61	59	0.746192035919697	1
seq.9063.9	APOA5	41213	-1.15088632328521	0.252166369338073	-0.0902648973913674	0.0784307672835194	0.935099360317964	-0.0968084261202788	61	59	0.746192035919697	1
seq.9918.23	CALB1	30025	1.15067720010114	0.252252070596073	0.0955455457976785	0.0830341869894357	1.10176882767731	0.139821550452057	61	59	0.746192035919697	1
seq.3685.53	MFRP	62212	-1.15038841243674	0.252370453152799	-0.0953264961564647	0.0828646178333328	0.924656485682115	-0.113010597850684	61	59	0.746192035919697	1
seq.15509.2	NAGLU	82266	1.1502357137477	0.252433064690013	0.305853494941158	0.265905058663694	1.04870919367876	0.0686146750535193	61	59	0.746192035919697	1
seq.7204.1	CEACAM21	32373	-1.14932583787455	0.252806371431033	-0.0846122271870256	0.0736190072464563	0.938393622252	-0.0917348866964308	61	59	0.746192035919697	1
seq.15635.4	SMOC2	49674	-1.14908833672463	0.252903878252622	-0.243758854214683	0.212132389150771	0.81309538949742	-0.298503480739411	61	59	0.746192035919697	1
seq.6121.5	RNASE7	17419	-1.14858638576462	0.253110043075035	-0.0918815172810028	0.0799953041580208	0.932299792795889	-0.101134148556086	61	59	0.746192035919697	1
seq.12599.10	FERMT3	75953	1.14791772085492	0.253384866003778	0.0894005389634777	0.0778806157787128	1.07008056923293	0.0977194250907181	61	59	0.746192035919697	1
seq.5138.50	TNFRSF12A	13911	1.14776775035005	0.253446533143558	0.173157010150865	0.150864153569444	1.15522483175207	0.208173658643588	61	59	0.746192035919697	1
seq.13930.3	APOBEC3G	46408	-1.14774456567061	0.253456067515438	-0.0917729937534642	0.0799594234626957	0.930726625269488	-0.103570615915061	61	59	0.746192035919697	1
seq.11457.53	GALE	38282	1.1476970674029	0.253475601297173	0.0635309673275276	0.0553551709174359	1.05023406838611	0.0707109009068595	61	59	0.746192035919697	1
seq.12533.135	CYTH2	46546	1.1475145529955	0.253550670685684	0.12199579157198	0.106313067013851	1.09496742801978	0.130887954636266	61	59	0.746192035919697	1
seq.8374.5	NGFR	45183	1.14666670462122	0.253899601988018	0.211425151310814	0.184382393295927	1.16002488458278	0.214155754041725	61	59	0.746443040485582	1
seq.9541.15	B3GALT1	37993	-1.14661135534572	0.253922392705475	-0.0910319972023088	0.0793921992642932	0.931127852924625	-0.102948817418913	61	59	0.746443040485582	1
seq.13615.60	NCK2	42915	1.14523044483201	0.25449146591524	0.120890983631952	0.105560399810786	1.13623218628569	0.184257676193862	61	59	0.747299152589228	1
seq.13620.10	ASNA1	38793	-1.14510370819269	0.254543739081054	-0.0786576297831136	0.0686903982760293	0.941633415993209	-0.0867625763034068	61	59	0.747299152589228	1
seq.3202.28	KREMEN2	48849	-1.14467290842175	0.254721481192858	-0.115934954246514	0.101282168376259	0.912054278534321	-0.132808409705551	61	59	0.747299152589228	1
seq.4420.7	ADAM12	99542	-1.14451381293762	0.254787143927678	-0.0868313694475012	0.0758674718172524	0.938884514817627	-0.0909803812534739	61	59	0.747299152589228	1
seq.8382.47	MAPKAPK5	54220	1.14381007044723	0.255077739326714	0.159459106378965	0.13941047600378	0.964322309655469	-0.0524126695687039	61	59	0.747555100096448	1
seq.10504.6	FAM159B	17663	-1.14166138004722	0.255966439378411	-0.0942306747201798	0.082538199475822	0.927834741267628	-0.108060228311428	61	59	0.747555100096448	1
seq.19258.24	GCDH	48127	-1.14155607454659	0.256010049767683	-0.0876807569870496	0.0768081033793066	0.933935792391778	-0.0986047260895737	61	59	0.747555100096448	1
seq.8761.7	FAF2	52623	-1.14141003287711	0.25607053896723	-0.0914293983192233	0.0801021505731473	0.932399835145596	-0.100979345498502	61	59	0.747555100096448	1
seq.5335.73	ANXA6	75873	1.14126856705215	0.256129142481424	0.104749889059682	0.0917837326671032	1.09839374881483	0.135395319946247	61	59	0.747555100096448	1
seq.14156.33	YWHAB	28082	1.14073852841817	0.25634879976998	0.370631043724063	0.324904467142008	1.0867092285045	0.11996596914921	61	59	0.747555100096448	1
seq.7765.15	ITM2A	29741	-1.14059656661143	0.256407653724782	-0.0830675012777695	0.0728281179423088	0.937820019710012	-0.0926170181872601	61	59	0.747555100096448	1
seq.11547.84	MUSK	97056	1.13960391324689	0.256819449605687	0.0697850590178287	0.0612362402468426	1.07695901110126	0.106963342169725	61	59	0.747555100096448	1
seq.4397.26	IFNL2	22288	-1.13947777374131	0.256871811059578	-0.0943646764474435	0.0828139684880479	0.930348116434488	-0.104157451913078	61	59	0.747555100096448	1
seq.7957.2	SCG3	53005	1.13922687368654	0.256975983869669	0.240179468061926	0.210826722586613	1.10503857173016	0.144096728234461	61	59	0.747555100096448	1
seq.7070.25	KEL	82824	-1.13901708184008	0.257063111500274	-0.0920125353186049	0.0807824015860752	0.933801812917078	-0.0988117054034923	61	59	0.747555100096448	1
seq.13459.30	TOR4A	46914	-1.13867556776844	0.257204988470696	-0.0918920381150454	0.0807008077771741	0.931569367028502	-0.102264894972203	61	59	0.747555100096448	1
seq.12374.8	PAFAH1B3	25734	-1.13770210342204	0.257609701910326	-0.0760251271255777	0.0668234038566907	0.949769264577478	-0.0743510248978034	61	59	0.747555100096448	1
seq.9453.12	VEGFB	21602	-1.13742879504952	0.257723409063941	-0.0909073859552201	0.0799235840967629	0.922918510484545	-0.115724824816838	61	59	0.747555100096448	1
seq.3350.53	CAMK2A	54088	-1.13688038563123	0.257951675568809	-0.0899211589401716	0.0790946524160892	0.936033862188736	-0.0953673728478106	61	59	0.747555100096448	1
seq.10024.44	HOGA1	35249	-1.13665481711297	0.258045606012691	-0.08477249994369	0.0745806894647283	0.934186974439584	-0.0982167654016077	61	59	0.747555100096448	1
seq.12876.39	SPEF1	26987	-1.13645246378999	0.258129889711048	-0.0904408346466248	0.0795817137348715	0.934977299739272	-0.096996756572798	61	59	0.747555100096448	1
seq.5301.7	CCL11	10732	1.13612515469096	0.258266260608989	0.220823361272677	0.194365348184499	1.37199379065772	0.456273952204909	61	59	0.747555100096448	1
seq.11607.15	BRD1	119520	-1.13611378238435	0.258270999705278	-0.0871162422750465	0.0766791527625133	0.930408257380883	-0.104064194089142	61	59	0.747555100096448	1
seq.18322.15	JMJD6	46462	1.13593496542811	0.25834552478896	0.14653314816531	0.128997832292349	1.05913972419483	0.0828929255965114	61	59	0.747555100096448	1
seq.6409.57	ADGRF5	149457	1.13588351548394	0.258366970247685	0.0925906150787022	0.0815141815305371	1.04507008373936	0.0635996945290173	61	59	0.747555100096448	1
seq.6234.74	VIT	73930	-1.13578908254302	0.258406335210009	-0.0846221676911109	0.074505177934659	0.941985916123694	-0.0862226049966473	61	59	0.747555100096448	1
seq.16828.8	COL6A1	108529	1.13565144555133	0.258463717594321	0.439113954156331	0.386662611910076	1.11570335613854	0.157953493549887	61	59	0.747555100096448	1
seq.18343.10	DECR2	30778	1.13547871011338	0.258535745570326	0.232559956918813	0.204812256581712	0.213350896634421	-2.22869992122523	61	59	0.747555100096448	1
seq.13609.11	GTF2I	112416	-1.13527801110666	0.258619451617839	-0.0700368359560223	0.0616913524888507	0.954273866101947	-0.067524731626922	61	59	0.747555100096448	1
seq.4271.75	PFDN5	17328	1.1348768248937	0.258786832408963	0.210289193503543	0.185296931694098	1.24247430816202	0.313216020101077	61	59	0.747555100096448	1
seq.11303.7	SAMHD1	72201	1.13478626101131	0.258824627512576	0.0725934342999949	0.0639710197366157	1.06179784618846	0.0865091201320377	61	59	0.747555100096448	1
seq.19173.5	ZFAND1	30787	-1.13462859267337	0.258890436622043	-0.0745264244623958	0.0656835416837147	0.954467934399419	-0.0672313641622937	61	59	0.747555100096448	1
seq.9100.32	C5orf46	9693	1.13320802776985	0.259483895180152	0.0704639013980064	0.062180905598312	1.05722284393001	0.0802795034448249	61	59	0.747606726988186	1
seq.13473.55	ITPKA	51009	-1.13298675545237	0.259576420270681	-0.0919493425271851	0.0811565908292304	0.936643725431235	-0.0944277058036862	61	59	0.747606726988186	1
seq.2668.70	CAPN1 CAPNS1	NA	-1.13218551216054	0.259911654042379	-0.301536529212315	0.266331379419345	0.668049029649818	-0.581974105605865	61	59	0.747606726988186	1
seq.3209.69	MEPE	58419	-1.13201973631635	0.259981051218784	-0.0770535821724818	0.0680673487400652	0.938046459126983	-0.0922687172509218	61	59	0.747606726988186	1
seq.7849.3	QPCT	40877	-1.1319505179606	0.260010031290593	-0.295113899703496	0.260712721113634	0.68811679452357	-0.539274639582904	61	59	0.747606726988186	1
seq.3897.61	PDXP	31698	-1.13190916882016	0.260027344268566	-0.118780412500969	0.104938113209896	0.892495906556092	-0.164082542669737	61	59	0.747606726988186	1
seq.19446.1	GMPR2	37874	-1.13184478036828	0.260054305467459	-0.195675660055858	0.172882062496404	0.786459793810647	-0.346555082269503	61	59	0.747606726988186	1
seq.9115.78	ADAMDEC1	52775	-1.13184113502172	0.260055831932	-0.0889833892455686	0.0786182676103753	0.934876176362971	-0.0971528010923427	61	59	0.747606726988186	1
seq.13986.6	LANCL1	45283	-1.13135575891506	0.260259136051947	-0.170535460758844	0.150735486530234	0.920761616308366	-0.119100401638528	61	59	0.747684072417342	1
seq.2973.15	CD36	53053	-1.13029717999692	0.260702917738027	-0.111993198776961	0.0990829675229884	0.830580460290863	-0.26780816265398	61	59	0.747684072417342	1
seq.7104.71	CABP7	24453	1.13003160711851	0.260814335423155	0.0855844052993944	0.0757362933569867	1.06679392379877	0.0932815127814307	61	59	0.747684072417342	1
seq.12396.19	HIBCH	43482	-1.12957872105416	0.261004414904871	-0.374762811721344	0.331772195010546	0.790387816084312	-0.339367387097137	61	59	0.747684072417342	1
seq.3339.33	THBS2	129991	-1.12926693501676	0.261135330102836	-0.0991950996751561	0.0878402586662863	0.983268974683792	-0.0243419729685283	61	59	0.747684072417342	1
seq.3181.50	CTSS	37496	1.12897758286232	0.261256866731678	0.230701463422503	0.204345477646775	1.09934761195783	0.136647636289803	61	59	0.747684072417342	1
seq.10675.223	TMX2	34038	1.12886536466067	0.261304012420757	0.0802259018174865	0.0710677325471861	1.04735379991611	0.0667488722237952	61	59	0.747684072417342	1
seq.3310.62	FCGR2B	34044	1.12830546406857	0.261539329778495	0.256792047417334	0.227590892355837	0.861318209183254	-0.215381763190731	61	59	0.747684072417342	1
seq.15448.47	SQSTM1	47687	1.12827671401024	0.261551416977358	0.0779043882699976	0.0690472357557588	1.05712075247735	0.0801401818768135	61	59	0.747684072417342	1
seq.7014.27	LRRC19	42334	-1.12797759937227	0.261677194992987	-0.0837144463059889	0.0742164085107511	0.938126224064304	-0.0921460457286148	61	59	0.747684072417342	1
seq.6896.3	C1orf162	16886	-1.12779375001013	0.261754524852409	-0.085096439631842	0.0754539024809083	0.939478625724869	-0.0900677559259228	61	59	0.747684072417342	1
seq.4184.43	EIF4EBP2	12939	-1.12744492486461	0.261901290028026	-0.0843576953025023	0.0748220098756776	0.941565832904132	-0.086866125396854	61	59	0.747684072417342	1
seq.8055.33	DGCR2	60811	-1.12718792710274	0.262009456471674	-0.0864238608916083	0.0766720959421092	0.936764497674657	-0.09424169453849	61	59	0.747684072417342	1
seq.12367.52	TMEM57	76178	-1.12699400144162	0.262091097526187	-0.0825823077241804	0.0732766169283449	0.9362659922958	-0.095009638529542	61	59	0.747684072417342	1
seq.12537.88	PURA	34911	-1.12643370087931	0.262327079330952	-0.0831704310641443	0.0738351764504385	0.947906856074563	-0.0771827919677199	61	59	0.747947887020197	1
seq.3388.58	PAK7	80745	-1.1258702873804	0.262564522092671	-0.0853856208645749	0.0758396609464171	0.939257497536874	-0.0904073677934378	61	59	0.748215576351558	1
seq.15622.13	OPCML	38008	1.12497623409711	0.262941616912986	0.126040870002809	0.112038695736508	1.06768094641428	0.0944805929112355	61	59	0.748806375517322	1
seq.5834.18	IL9	15909	1.12427425180577	0.263237965140167	0.107583427095285	0.0956914444340322	1.13254773182699	0.179571854703253	61	59	0.748806375517322	1
seq.8305.18	SULF2	100455	1.12425588922639	0.263245720203477	0.13992036332571	0.124455975429216	1.06191410683686	0.0866670781458991	61	59	0.748806375517322	1
seq.19561.216	PLXND1	212007	1.12401723710322	0.263346524620731	0.104143069811055	0.0926525558268562	1.05398921685174	0.0758601071325296	61	59	0.748806375517322	1
seq.9886.28	XRCC4	38287	-1.12230986389989	0.264068490194754	-0.0820161918157528	0.0730780281398902	0.937794655153688	-0.0926560382697065	61	59	0.748833076016421	1
seq.8222.49	CDHR3	97977	-1.12219668910021	0.264116395166748	-0.0745773880328118	0.0664566102869265	0.948428471319951	-0.0763891224770127	61	59	0.748833076016421	1
seq.12016.60	CBL	99633	-1.12149977823767	0.264411519507607	-0.140135808577281	0.124953933381504	0.860385116805419	-0.216945526073305	61	59	0.748833076016421	1
seq.19557.3	KLB	119808	1.12120291367758	0.264537304158231	0.0898042199223502	0.0800963133673898	1.07965123266559	0.110565343717006	61	59	0.748833076016421	1
seq.3168.8	ADAMTS5	101718	-1.12092547497905	0.264654895635619	-0.0818657394283622	0.0730340609217508	0.937616880208628	-0.0929295516053816	61	59	0.748833076016421	1
seq.3422.4	CDC2 CCNB1	NA	-1.12074494467381	0.264731432409679	-0.0843036685542151	0.0752211008890622	0.93877148024689	-0.0911540812446088	61	59	0.748833076016421	1
seq.19567.1	EGFR	134277	1.11932331597477	0.265334679417836	0.116160660049673	0.103777575604698	1.06475920242608	0.0905271987655372	61	59	0.748833076016421	1
seq.13936.24	PGK2	44796	-1.1187442546666	0.265580670208538	-0.0865039908255479	0.0773224000612429	0.936177714720924	-0.0951456721193507	61	59	0.748833076016421	1
seq.12518.289	PBRM1	192948	-1.11832554465085	0.265758641324971	-0.0880836763660803	0.0787638955288109	0.975371390162158	-0.0359764393851392	61	59	0.748833076016421	1
seq.11215.6	CDH15	88916	-1.11715724172965	0.266255663930719	-0.0781786645789226	0.069980000718504	0.951421580262285	-0.0718433458280212	61	59	0.748833076016421	1
seq.9058.1	TIMM21	28202	-1.11686212099188	0.266381317468222	-0.0877517220045826	0.0785698792673266	0.939133997326615	-0.0905970760003091	61	59	0.748833076016421	1
seq.5704.74	GZMM	27545	-1.11682175780608	0.266398506112451	-0.0849702546947016	0.0760821985252328	0.938275436181616	-0.0919165984980967	61	59	0.748833076016421	1
seq.14067.6	PKP2	97415	1.11569648563638	0.266878014032686	0.0886742706638312	0.0794788473437313	1.10634040184808	0.145795346241235	61	59	0.748833076016421	1
seq.11308.8	CREB3L4	43432	1.11565085804841	0.266897469822062	0.208982124286655	0.187318570840543	1.10386268918674	0.142560724697934	61	59	0.748833076016421	1
seq.16610.13	LRP10	76193	1.11550883720325	0.266958034414777	0.20540836854133	0.184138719202189	1.08577358780613	0.118723294851475	61	59	0.748833076016421	1
seq.8352.26	SIGLEC12	64984	-1.11529842117488	0.267047783641884	-0.0717274068433679	0.0643123001714722	0.943396387182973	-0.0840640189331327	61	59	0.748833076016421	1
seq.5658.64	F13B	75511	-1.11483693743619	0.267244694957794	-0.146397148565514	0.131317095486795	1.03284305625163	0.0466210488115198	61	59	0.748833076016421	1
seq.8944.42	CREB3L3	49077	-1.11483252306825	0.267246579020538	-0.0893794876049648	0.0801730177004292	0.939067044614921	-0.090699932236695	61	59	0.748833076016421	1
seq.8941.4	NLGN3	93895	-1.11476132774032	0.267276966633978	-0.0867148709500241	0.0777878356489091	0.935444170959751	-0.096276541563444	61	59	0.748833076016421	1
seq.13387.55	EHF	34892	-1.11446243063834	0.267404568257134	-0.0791931404873657	0.0710594976647222	0.937041631040002	-0.0938149492859949	61	59	0.748833076016421	1
seq.9842.2	CTNNB1	85497	-1.1143602445392	0.267448202071545	-0.09769903691654	0.0876727587827216	0.931441603531089	-0.102462772244346	61	59	0.748833076016421	1
seq.7917.17	CPD	152931	-1.11414870392865	0.267538546394787	-0.130873179595496	0.117464732610663	0.837132603207901	-0.256471928697108	61	59	0.748833076016421	1
seq.10494.48	CALCA	15467	-1.11358783063081	0.267778185865925	-0.0904325834791951	0.0812083079499603	0.933316603103372	-0.0995615344467654	61	59	0.748833076016421	1
seq.7015.8	LILRB5	64126	-1.11356910036745	0.267786191161152	-0.215022486066484	0.193093078817948	0.829720671511153	-0.269302365236657	61	59	0.748833076016421	1
seq.15389.1	FXN	23135	-1.1135044063705	0.267813842590373	-0.0817629156389889	0.0734284616847607	0.936559902402985	-0.0945568226444313	61	59	0.748833076016421	1
seq.3807.1	FGF23	27954	-1.11286974012197	0.268085216278028	-0.0899310435117354	0.0808100357746085	0.934928508580866	-0.0970720446027871	61	59	0.748833076016421	1
seq.13724.27	FGF19	24003	-1.11274194503244	0.268139882667866	-0.121203100111661	0.108922918429328	0.760055262424004	-0.395823776427743	61	59	0.748833076016421	1
seq.13470.43	PTH1R	66361	-1.11265486043877	0.268177138937877	-0.107785796709821	0.096872624694522	0.846606555703416	-0.240236434669265	61	59	0.748833076016421	1
seq.6238.55	PSG8	47772	-1.11238543476484	0.268292426638513	-0.0945641680694809	0.0850102537430941	0.940272138322809	-0.0888497255573999	61	59	0.748833076016421	1
seq.4132.27	FST	38007	-1.11219886234344	0.268372281501973	-0.0798960981981124	0.0718361624914532	0.944330063702207	-0.0826368941573973	61	59	0.748833076016421	1
seq.8399.6	STK17B	42344	-1.11157359983074	0.268640020704197	-0.0860557196306817	0.077417923243036	0.936017716085562	-0.0953922588106211	61	59	0.748833076016421	1
seq.18276.34	TCL1B	14846	-1.11131469384641	0.268750939376301	-0.0872795742087841	0.0785372268467877	0.934621298794176	-0.0975461801813221	61	59	0.748833076016421	1
seq.4145.58	NTF3	29355	-1.11052940892149	0.269087560433916	-0.078826688041533	0.0709811801545056	0.942334492444364	-0.0856888429754425	61	59	0.748833076016421	1
seq.6213.10	CGB2	17374	-1.11027198982606	0.269197969757203	-0.0901366073748156	0.0811842577321405	0.935451452294311	-0.0962653119201322	61	59	0.748833076016421	1
seq.8772.5	EFNB2	36923	-1.11013795681587	0.269255470168222	-0.0865789576494671	0.077989368004131	0.935004251172735	-0.0969551703877508	61	59	0.748833076016421	1
seq.15404.3	IFNA21	21741	-1.11002608703415	0.269303469050943	-0.112597005362113	0.101436359629131	0.926441740624623	-0.110227839794722	61	59	0.748833076016421	1
seq.2843.13	SPINT2	28228	-1.10968265181374	0.269450860636597	-0.186011291401429	0.167625664055755	0.84895249545889	-0.236244267237818	61	59	0.748833076016421	1
seq.5620.13	PAM	108332	-1.10956514870314	0.269501302146364	-0.216949603153399	0.195526692062175	0.721536944988557	-0.470854827700786	61	59	0.748833076016421	1
seq.9049.2	SLC16A3	49469	-1.10936361820212	0.269587830055875	-0.0817680383657883	0.0737071569899733	0.93819740384467	-0.092036586235948	61	59	0.748833076016421	1
seq.19147.6	LGALS13	16119	-1.10907785582613	0.269710556351764	-0.0845646695381413	0.0762477305753715	0.941125212407274	-0.0875414151836943	61	59	0.748833076016421	1
seq.17455.42	FOLR1	29819	1.10885291621941	0.269807188417109	0.157546866357872	0.142080941532824	1.10958765652778	0.150023643778836	61	59	0.748833076016421	1
seq.3858.5	ACP1	18042	1.10860739033461	0.269912691626686	0.243948840719002	0.22004980559021	0.972938755650968	-0.039579101494037	61	59	0.748833076016421	1
seq.6570.1	COL13A1	69950	-1.10831570841669	0.270038065476131	-0.0765561811943933	0.0690743446231211	0.943043997885229	-0.0846030132233896	61	59	0.748833076016421	1
seq.12720.71	UBQLN4	63853	1.10812278975516	0.270121010071828	0.212950263273688	0.192172081688474	1.03155516810596	0.0448209793674528	61	59	0.748833076016421	1
seq.9613.16	C8orf33	24993	-1.10744538305689	0.270412398521411	-0.0889344529962021	0.0803059494913561	0.934792789186123	-0.0972814893990001	61	59	0.748833076016421	1
seq.6383.90	TLL1	114709	-1.1073238462376	0.270464701026273	-0.0768913812375789	0.0694389283666527	0.947340810336456	-0.0780445594486018	61	59	0.748833076016421	1
seq.6425.87	MMP19	57357	-1.10720773704131	0.270514674354267	-0.226244081794826	0.204337518810514	0.757660048763952	-0.400377417960633	61	59	0.748833076016421	1
seq.2644.11	PRKCA	76750	-1.10685844402018	0.270665048521292	-0.115004135053157	0.103901393782077	0.914610809600414	-0.128770124720449	61	59	0.748833076016421	1
seq.15544.25	KLK14	29122	-1.10657493447755	0.270787144907449	-0.136246806302147	0.123124789887341	1.14582786285608	0.196390325022339	61	59	0.748833076016421	1
seq.4707.50	YWHAB	YWHAE	YWHAG	YWHAH	YWHAQ	YWHAZ	SFN	NA	1.10630047374313	0.270905380754026	0.265493231008597	0.239982931680677	1.02845976681648	0.0404853569647692	61	59	0.748833076016421	1
seq.5117.14	ROBO3	148209	-1.10597963295894	0.271043642248163	-0.0932859211448069	0.0843468707423024	0.934607750932095	-0.0975670930100009	61	59	0.748833076016421	1
seq.2838.53	MMP17	66653	-1.10591227377804	0.271072675891008	-0.0999062417941306	0.0903383063584496	0.917408005303198	-0.124364598454151	61	59	0.748833076016421	1
seq.3423.59	CMA1	27325	-1.1057896291002	0.271125544633425	-0.0846236833172471	0.0765278323202459	0.937144734828044	-0.0936562165937026	61	59	0.748833076016421	1
seq.18317.111	ZFAND5	23132	-1.10564174119467	0.271189304553901	-0.0876030919896599	0.0792328009387586	0.935716328438174	-0.0958568659157841	61	59	0.748833076016421	1
seq.6518.85	GHRL	12911	-1.10548236518068	0.271258029071183	-0.130723992988106	0.118250636197838	0.894070538873517	-0.161539435661741	61	59	0.748833076016421	1
seq.9468.8	LMAN2	40229	1.10467972767942	0.271604318031635	0.59213003232629	0.536019642154714	1.00532757173155	0.00766565972413513	61	59	0.749392115183104	1
seq.15375.49	CPB1	47368	-1.10389042937739	0.271945150936268	-0.329718073587024	0.298687319694394	1.19370005155773	0.255440367177653	61	59	0.749409025388205	1
seq.4997.19	EIF4A3	46871	-1.10360180329613	0.272069858801843	-0.0802272219786422	0.0726958054427125	0.940987394249841	-0.0877526985807928	61	59	0.749409025388205	1
seq.3367.8	FETUB	42055	1.10334528330669	0.272180727738837	0.507959678355235	0.460381429132407	1.2231465821289	0.290597307085608	61	59	0.749409025388205	1
seq.8233.2	ITIH5	104576	-1.10333403948826	0.272185588077489	-0.0823499031860907	0.0746373267195544	0.930835907280576	-0.103401230667045	61	59	0.749409025388205	1
seq.11382.5	BLVRA	33428	-1.10253371513629	0.27253169699063	-0.166784451620332	0.151273788121494	0.767842117484346	-0.381118398183484	61	59	0.749667969569014	1
seq.2658.27	NTRK3	94428	-1.10228864303508	0.272637742057668	-0.0896494898889863	0.0813303216498199	0.927034604128902	-0.109304902451455	61	59	0.749667969569014	1
seq.16620.26	LY75	198311	-1.10211905390727	0.272711141654423	-0.114575388576791	0.103959175889932	0.902712409481835	-0.147661654798771	61	59	0.749667969569014	1
seq.12844.10	BAG4	49594	-1.10090064025104	0.273238883972559	-0.0859025631460281	0.0780293516101866	0.937359712858195	-0.0933253048802198	61	59	0.750402586931448	1
seq.2948.58	GHR	71500	1.10055906991016	0.273386958252031	0.218911809135426	0.198909640673168	1.04063542600345	0.0574647264475659	61	59	0.750402586931448	1
seq.7802.53	NSG1	20913	-1.10050522520288	0.273410305560787	-0.0847769636859004	0.0770345853380859	0.937707443047975	-0.092790210844218	61	59	0.750402586931448	1
seq.8960.3	ERAP2	110462	-1.09957595585986	0.273813458549441	-0.0947189885170753	0.0861413784216534	0.927867372468397	-0.108009490780675	61	59	0.751093617815464	1
seq.11217.16	CTBP1	47535	-1.09870336162867	0.274192398219844	-0.0835686397951746	0.0760611487265281	0.942293261881343	-0.085751967514149	61	59	0.751093617815464	1
seq.14636.25	HRSP12	14494	1.09858255361545	0.274244889854567	0.297203368581906	0.270533486631301	1.22400315446263	0.291607276103869	61	59	0.751093617815464	1
seq.11562.9	POLE2	59537	-1.0980606141905	0.274471754856474	-0.0857564132452577	0.0780980686648867	0.931657947268688	-0.102127719789816	61	59	0.751093617815464	1
seq.15372.43	BRD2	88061	-1.09802003499308	0.274489398357089	-0.0771313221104722	0.0702458239853141	0.943577367570743	-0.0837872800457187	61	59	0.751093617815464	1
seq.4453.83	LRRTM3	65896	-1.09718261469889	0.274853677011334	-0.0833219046521627	0.0759416924182942	0.930517231060714	-0.103895228927844	61	59	0.751093617815464	1
seq.3738.54	CSF1	60179	1.0968987271291	0.274977244247463	0.219281160773471	0.199910124198423	1.11856344478406	0.161647088207011	61	59	0.751093617815464	1
seq.2333.72	TGFB1	44341	-1.09578747963699	0.275461304493296	-0.089700842047125	0.0818597070271697	0.925400106793488	-0.111850829493527	61	59	0.751093617815464	1
seq.11481.25	HAVCR2	33394	1.09576656763468	0.27547041942105	0.0893319850444416	0.0815246492118054	1.08537598075309	0.118194887469173	61	59	0.751093617815464	1
seq.11293.14	LRRN1	80716	-1.09567087869029	0.275512130082043	-0.0827996608897091	0.0755698289514492	0.937875524251093	-0.0925316353260108	61	59	0.751093617815464	1
seq.4163.5	H2AFZ	13553	-1.09524593080783	0.275697416944291	-0.0859783741430386	0.0785014321665847	0.943215178712591	-0.0843411597787816	61	59	0.751093617815464	1
seq.6441.62	ADAMTS6	125273	-1.09467346988848	0.275947158952581	-0.116687665307663	0.106595864901659	0.943662859755807	-0.083656571564917	61	59	0.751093617815464	1
seq.6357.83	CELA3B	29263	1.09460687340581	0.275976222506041	0.0856374296966944	0.0782357865433809	1.08881185919229	0.122754685680423	61	59	0.751093617815464	1
seq.12573.80	TRIM3	80830	-1.09421695737897	0.276146429273242	-0.0874902304034191	0.0799569315878528	0.936240213704348	-0.0950493613843266	61	59	0.751093617815464	1
seq.3389.7	SERPINA5	45675	-1.09370816476665	0.276368637280253	-0.641080210725056	0.586152898348195	0.708131898557864	-0.497909989279199	61	59	0.751093617815464	1
seq.2192.63	CCL27	12618	-1.09352463046986	0.276448823603008	-0.0845704794885269	0.0773375168076361	0.939362303581509	-0.0902463951890637	61	59	0.751093617815464	1
seq.3212.30	ASAH2	85516	-1.09332056968673	0.276537996832609	-0.0918550422115256	0.0840147389139898	0.9082440799838	-0.138848037831351	61	59	0.751093617815464	1
seq.9177.6	FAM3B	25982	1.09314136166803	0.276616325948586	0.221033273015964	0.202200082044913	1.01133225572818	0.0162570476293424	61	59	0.751093617815464	1
seq.4567.82	SH2D1A	14187	-1.09288259122098	0.276729457632333	-0.0802045880468876	0.0733881102061311	0.938600335165503	-0.0914171193480323	61	59	0.751093617815464	1
seq.14090.23	DEF6	73910	-1.09264849820026	0.276831828128921	-0.0851408174055466	0.0779215068210731	0.9362251588526	-0.0950725602752391	61	59	0.751093617815464	1
seq.8803.61	PVRL1	57158	-1.09262892065653	0.27684039070881	-0.0820383826396993	0.0750834808494771	0.943238319883964	-0.0843057646278209	61	59	0.751093617815464	1
seq.8933.84	MEF2C	51221	-1.09234507842058	0.276964554601217	-0.0826731236797015	0.0756840721058936	0.938172968013912	-0.0920741624547842	61	59	0.751093617815464	1
seq.4140.3	IL7	20187	1.09158415291345	0.277297603363401	0.0859225247041784	0.0787136057947068	1.06235181834178	0.0872616216246035	61	59	0.751093617815464	1
seq.9306.7	DEFB118	13614	-1.09126764848087	0.277436215248114	-0.0910447732312374	0.0834302871142373	0.932752883414591	-0.100433180042035	61	59	0.751093617815464	1
seq.2737.22	NOV	39162	-1.09126722801211	0.277436399422564	-0.104348286482837	0.0956212042332846	0.908219665623021	-0.138886819202363	61	59	0.751093617815464	1
seq.2190.55	F11	70109	-1.09039246588888	0.277819746921243	-0.292023065444691	0.267814639756004	0.734631984079576	-0.444906386037375	61	59	0.751093617815464	1
seq.3835.11	TLR2	89838	1.08965176787312	0.278144628985087	0.133587371811528	0.122596388819041	1.73444430668787	0.794473516176204	61	59	0.751093617815464	1
seq.6439.59	C14orf93	58697	-1.08952707717894	0.278199346083214	-0.128904234802431	0.118312098434668	0.920110460296753	-0.120121026156567	61	59	0.751093617815464	1
seq.15319.226	CCNA1	52358	-1.08931360070765	0.2782930416204	-0.0876147589305638	0.0804311622232997	0.938026022410997	-0.0923001488177686	61	59	0.751093617815464	1
seq.8783.216	MAVS	56528	-1.08900431542327	0.278428826559182	-0.0864251815307226	0.0793616520216735	0.929677210410442	-0.105198204231662	61	59	0.751093617815464	1
seq.5858.6	YWHAZ	27745	1.08886958355795	0.278487991917734	0.30628047768522	0.28128297668526	1.11743045411585	0.160185044720136	61	59	0.751093617815464	1
seq.8059.1	THPO	37823	1.08843476057128	0.278678996645821	0.0797931168545062	0.0733099674367488	1.05075153957299	0.0714215703444559	61	59	0.751093617815464	1
seq.6291.55	CLSTN3	106098	1.08835414671399	0.27871441782089	0.366187409387558	0.336459791597404	1.18824197600161	0.24882865939597	61	59	0.751093617815464	1
seq.14597.5	SEMA6C	99686	-1.08831492918875	0.278731650853997	-0.0837806165348236	0.076981960173307	0.939807390767	-0.0895629815631317	61	59	0.751093617815464	1
seq.12847.27	RNGTT	68557	-1.08813657669966	0.278810032078945	-0.0877565460853779	0.0806484663455991	0.939292439110745	-0.0903536987007334	61	59	0.751093617815464	1
seq.7963.36	TTMP	24295	-1.08804566664966	0.278849990497491	-0.0856072733230174	0.0786798531964398	0.935546701018369	-0.096118422558725	61	59	0.751093617815464	1
seq.17776.15	PECR	32544	-1.08760154108941	0.279045257277502	-0.0869745006174402	0.0799690854890853	0.934585093317167	-0.0976020685651415	61	59	0.751231343455755	1
seq.3617.80	HGFAC	70682	-1.0864603216845	0.279547444328792	-0.365569547678379	0.336477587245507	0.653774990958269	-0.61313390455271	61	59	0.751781175250457	1
seq.4148.49	PAPPA	180973	1.0857865529346	0.279844224444157	0.198938652249957	0.183220773652315	1.03281110614654	0.046576419600106	61	59	0.751781175250457	1
seq.6715.63	ALPPL2	57377	-1.08543636504862	0.279998560046853	-0.0869394324986868	0.0800962961055687	0.934444684841145	-0.0978188298118641	61	59	0.751781175250457	1
seq.11356.19	DGCR14	52568	-1.08521255812067	0.2800972274314	-0.0732706096252902	0.0675172887348239	0.94376461848965	-0.0835010086916242	61	59	0.751781175250457	1
seq.5680.54	OBP2B	19457	-1.08490745565925	0.280231773262817	-0.0949323227621227	0.0875026918350717	0.919574695245693	-0.120961328206915	61	59	0.751781175250457	1
seq.19357.11	VAMP7	24935	-1.08488145131719	0.280243242863412	-0.0795439036400488	0.0733203646753032	0.940884480129116	-0.0879104922050834	61	59	0.751781175250457	1
seq.10974.20	SPINK7	9232	1.08484532906458	0.280259175654574	0.269089650361318	0.248044254007476	1.08976703506604	0.124019755849017	61	59	0.751781175250457	1
seq.8869.5	BTN2A1	59633	-1.08406731972051	0.280602491078502	-0.123125603541529	0.113577451604456	0.877733530639378	-0.18814507354813	61	59	0.751943780404263	1
seq.13959.7	LAP3	56166	-1.08368412691561	0.280771690474389	-0.258416073153586	0.238460697850297	0.523996831875437	-0.932370005741838	61	59	0.751943780404263	1
seq.5124.69	ICAM5	97116	-1.08359495995514	0.280811072352178	-0.0863853361588839	0.0797210575457642	0.936231899990996	-0.0950621724194671	61	59	0.751943780404263	1
seq.10772.21	CSGALNACT2	62572	1.08311632037304	0.281022535387414	0.125176316704789	0.115570520312792	1.71633566666383	0.779331730736054	61	59	0.751943780404263	1
seq.13657.2	PNKP	57076	-1.08307419415074	0.281041152000672	-0.0655320647712922	0.0605056099805586	0.953801059339705	-0.06823970982411	61	59	0.751943780404263	1
seq.11144.10	DEFB116	11544	-1.08203000828193	0.281502874485737	-0.086276922712257	0.0797361644796241	0.940233827592318	-0.0889085083551172	61	59	0.752253803827391	1
seq.2788.55	MMP3	53977	-1.08200643669186	0.281513303485511	-0.23519085553939	0.217365486529327	0.775643162618822	-0.366535006806898	61	59	0.752253803827391	1
seq.9028.5	MTPAP	66172	-1.08165898136494	0.281667062219016	-0.116699760251955	0.107889605007201	0.893094351943238	-0.163115496371746	61	59	0.752253803827391	1
seq.2962.50	PTHLH	20194	-1.0815069723263	0.281734348632208	-0.0746525026013899	0.0690263720083225	0.950422176035969	-0.0733595962025247	61	59	0.752253803827391	1
seq.16927.9	F13A1 F13B	NA	-1.0802219607659	0.282303597146204	-0.344352175684008	0.318779091882057	0.947818235652273	-0.0773176767613114	61	59	0.752270447008	1
seq.9204.33	POMC	29424	-1.0800652919505	0.282373054014311	-0.264024598934416	0.244452442738542	1.02737162986915	0.0389581403585325	61	59	0.752270447008	1
seq.10391.1	ANGPTL3	53637	1.07989391699093	0.282449044081563	0.377401099822896	0.34947979045433	1.13672732158267	0.18488622170587	61	59	0.752270447008	1
seq.17364.8	SNRPB2	25486	-1.07987947677225	0.28245544771916	-0.122074654367918	0.113044702667003	0.846072654898133	-0.241146537498943	61	59	0.752270447008	1
seq.4889.82	WNT7A	39005	-1.07972007084405	0.28252614425768	-0.0838484277853753	0.0776575614824208	0.936968905816197	-0.0939269233840263	61	59	0.752270447008	1
seq.9257.14	TACO1	32477	-1.07918868559188	0.282761901420499	-0.0786841050590125	0.0729104243859434	0.94086438625217	-0.0879413032629696	61	59	0.752270447008	1
seq.12398.15	PAX4	37833	-1.07863620913436	0.283007159210084	-0.0839850114968434	0.0778622215586887	0.94032786560667	-0.0887642236155473	61	59	0.752270447008	1
seq.8081.55	PLD5	61312	-1.07862029236592	0.28301422721577	-0.0827070168216307	0.0766785284932993	0.939024879017415	-0.0907647129832205	61	59	0.752270447008	1
seq.4156.74	TGFB2	47748	-1.07816924589701	0.283214569438188	-0.0901528534150623	0.0836166063520552	0.935560700973055	-0.0960968335626289	61	59	0.752270447008	1
seq.9853.3	IFIT2	54632	1.07815255868727	0.283221983296604	0.0946257236432487	0.0877665436869737	1.07193528978029	0.100217816307922	61	59	0.752270447008	1
seq.9313.27	CBLN1	21097	-1.07764223856132	0.283448774630871	-0.0955665725133027	0.0886811681035131	0.891570193258319	-0.165579709287023	61	59	0.752270447008	1
seq.2695.25	PECAM1	82522	-1.07607705827773	0.284145133363515	-0.0815088847872777	0.075746327049973	0.938969178577227	-0.0908502923262795	61	59	0.752270447008	1
seq.12698.72	KPNA4	57887	-1.07601629649386	0.284172190305351	-0.0769662818254694	0.0715289183595638	0.950614218355054	-0.0730681146684045	61	59	0.752270447008	1
seq.8978.30	MAP4K3	101316	-1.07575320315702	0.284289364939341	-0.0865648240712415	0.0804690367801826	0.937175892318569	-0.0936082517402842	61	59	0.752270447008	1
seq.13613.23	AK5	63333	1.07563095664454	0.284343821490058	0.0912261902238854	0.0848117931715798	1.09447042122176	0.130232965269603	61	59	0.752270447008	1
seq.19141.22	DAP	11165	-1.07502938308595	0.284611905683138	-0.0698872682953698	0.0650096354527102	0.945440259469996	-0.0809417949241988	61	59	0.752270447008	1
seq.12753.6	APBB2	83374	-1.07502229996612	0.284615063223932	-0.0817557359868609	0.0760502698310885	0.941598215721438	-0.0868165083388209	61	59	0.752270447008	1
seq.2480.58	TIMP3	24145	-1.07492473497825	0.284658558568065	-0.145972183007875	0.135797584945172	0.864942877687539	-0.209323237049102	61	59	0.752270447008	1
seq.16769.20	RAC3	21379	-1.07480277926649	0.284712933921468	-0.0807260202745226	0.0751077517027032	0.938796683474427	-0.0911153496852572	61	59	0.752270447008	1
seq.4891.50	GCG	20909	-1.07451965272969	0.284839196582161	-0.0847540757947005	0.0788762453803358	0.94433859122138	-0.0826238663458858	61	59	0.752270447008	1
seq.8923.94	GALNT16	63074	-1.0744265672811	0.2848807172016	-0.0821981061590204	0.0765041638601949	0.91784914781284	-0.123671034479029	61	59	0.752270447008	1
seq.11219.95	FGFBP3	27590	-1.0740750479254	0.285037549265649	-0.0843219396933443	0.078506562326547	0.939937876435226	-0.0893626873742921	61	59	0.752270447008	1
seq.12636.113	SMYD2	49688	1.07402413083879	0.285060271074597	0.0799095661668042	0.0744020212138033	1.05553637114155	0.0779762912018825	61	59	0.752270447008	1
seq.5654.70	TMX3	51872	1.07365500773847	0.285225029794423	0.272587241292174	0.253887179147375	1.12995782126907	0.176268921152277	61	59	0.752324319478001	1
seq.8810.26	HEPACAM	46026	-1.07279264366176	0.285610201647803	-0.0817763675697423	0.0762275618246364	0.934907324745182	-0.097104733905393	61	59	0.752441414653721	1
seq.5097.14	KIR3DS1	42475	-1.07262188934047	0.285686510686366	-0.0905308392112215	0.0844014466895573	0.937530926791845	-0.0930618127186279	61	59	0.752441414653721	1
seq.16856.79	MAPRE2	37031	-1.07258605888315	0.28570252486564	-0.0815786914016918	0.0760579449323044	0.937306866883241	-0.0934066426784613	61	59	0.752441414653721	1
seq.5604.30	HPSE	61149	-1.07166079912135	0.286116276311404	-0.086310922602859	0.080539404514586	0.936021903947301	-0.0953858040248383	61	59	0.753095924505961	1
seq.9937.7	GJA1	43008	-1.07138423472344	0.28624002809791	-0.0831424713280732	0.0776028511839497	0.939320963981518	-0.0903098869302631	61	59	0.753095924505961	1
seq.11591.43	PRC1	71607	-1.07045105142814	0.286657861550848	-0.0768577000306789	0.0717993596513728	0.941180142250049	-0.0874572131050084	61	59	0.753319850355775	1
seq.6965.19	CNTNAP2	148167	-1.07036301166833	0.28669730294201	-0.224745469346907	0.209971259186737	0.410152381741358	-1.28576808871895	61	59	0.753319850355775	1
seq.19131.184	TIAL1	41591	-1.06975286165246	0.28697074924657	-0.0783010532231207	0.0731954604002353	0.976859240234532	-0.0337774017272195	61	59	0.753319850355775	1
seq.3647.49	TLR4 LY96	NA	-1.06973394667007	0.286979229080321	-0.073126143923391	0.0683591879560543	0.947494244082087	-0.0778109157824736	61	59	0.753319850355775	1
seq.9855.10	RHOA	21768	-1.06958096933609	0.287047817115612	-0.197006468344485	0.184190326859284	0.819361185250235	-0.287428543750064	61	59	0.753319850355775	1
seq.9834.62	ADH1B	39855	1.06887786139098	0.287363202701921	0.0715970474757398	0.0669833758017656	1.05742415694241	0.0805541906956126	61	59	0.753767998229698	1
seq.8271.24	VSTM5	22377	-1.06813180477724	0.287698112274921	-0.0796122322911596	0.0745340902078681	0.939385513885945	-0.090210748690052	61	59	0.754099449014768	1
seq.17756.69	DCTD	20016	-1.0677127623887	0.287886340028828	-0.0816067766066326	0.0764313956724284	0.942559781304922	-0.0853439715118604	61	59	0.754099449014768	1
seq.7197.2	DNAJC15	16383	-1.06753464038763	0.287966375326075	-0.0797597870308132	0.0747140036616064	0.936872589458573	-0.0940752338275447	61	59	0.754099449014768	1
seq.2859.69	HDAC8	41758	1.06730784161371	0.288068304487414	0.073065293344236	0.0684575625657965	1.06827541356496	0.095283638187314	61	59	0.754099449014768	1
seq.15666.21	BMP2	44702	-1.06648925174764	0.288436404704288	-0.0818034373987008	0.0767034803816829	0.939577531518429	-0.0899158808502733	61	59	0.754330305997833	1
seq.7234.12	COLGALT2	72924	-1.06624369933026	0.288546886341697	-0.0888699240702809	0.0833486041944285	0.935395237848028	-0.0963520109568101	61	59	0.754330305997833	1
seq.3186.2	C2	83268	1.06614638037051	0.288590681151128	0.401959781028998	0.377021193740121	1.46594632135158	0.55183227718407	61	59	0.754330305997833	1
seq.19125.26	PRKAR2A	45518	1.0643739373754	0.289389097942515	0.08194147933411	0.076985612346133	1.05360185695876	0.075329793439448	61	59	0.755763720635649	1
seq.8328.9	ETNK1	50968	-1.06401677979437	0.289550165863467	-0.0809097221910654	0.0760417727685665	0.941614701835297	-0.0867912489170251	61	59	0.755763720635649	1
seq.7196.21	IFNW1	22319	-1.06375365102065	0.289668868585405	-0.0782396706531154	0.0735505542829829	0.950994529668601	-0.0724910524794204	61	59	0.755763720635649	1
seq.6450.8	FABP6	14371	-1.06336887485331	0.289842508669376	-0.0849672338954779	0.0799038188015413	0.933833816649897	-0.0987622614692456	61	59	0.755763720635649	1
seq.13403.5	ETV5	57838	-1.06309941843475	0.289964150026523	-0.0873467887905051	0.0821623897782858	0.938247009037875	-0.0919603088191861	61	59	0.755763720635649	1
[truncated: 3,213 more rows]
