# Supplementary material for: Cross-validation of SARS-CoV-2 responses in kidney organoids and clinical populations
Source: JCI Insight. 2021 Dec 22;6(24):e154882. doi: 10.1172/jci.insight.154882 (PMC8783682; doi:10.1172/jci.insight.154882)
Supplement: Supplemental data 3 [file jciinsight-6-154882-s187.txt]

AptName	gene	mass_Da	zscore	pvalue	beta	se	fc	log2fc	cases	controls	BHfdr	Bonn_pvalue
seq.9942.2	NXT1	15847	4.5696268	4.89E-06	0.898615619	0.196649674	1.962201683	0.972473335	61	59	0.01981218	0.025465492
seq.14151.4	ISG15	17888	4.476082124	7.60E-06	0.458261662	0.102380083	6.452939446	2.689956487	61	59	0.01981218	0.039624361
seq.13665.35	PPP2R3A	130278	4.301836321	1.69E-05	1.614469297	0.375297705	1.870834745	0.903682128	61	59	0.023204471	0.088285246
seq.13639.101	USO1	107895	4.290732204	1.78E-05	0.933153261	0.217481124	2.072287942	1.051224478	61	59	0.023204471	0.092817884
seq.19275.68	IDH3G	42794	4.120215382	3.79E-05	0.854431769	0.207375511	1.843650677	0.882565329	61	59	0.039456757	0.197283785
seq.7090.17	GALNT1	64219	4.011605112	6.03E-05	1.115448075	0.278055303	1.635931792	0.710112599	61	59	0.047882204	0.314321726
seq.10589.7	RAET1L	27509	3.99641702	6.43E-05	0.875309845	0.219023651	2.033223607	1.023768887	61	59	0.047882204	0.335175427
seq.12945.33	RAB18	22977	3.836334846	0.000124884	0.786191394	0.204932944	1.931591444	0.949789978	61	59	0.081341239	0.650895982
seq.10956.82	GCSH	18885	3.807358994	0.000140459	0.74075123	0.194557758	1.689973888	0.757000956	61	59	0.081341239	0.732071148
seq.5487.7	SLAMF7	37421	3.712292452	0.00020539	1.226660676	0.330432123	1.502732794	0.587588501	61	59	0.107049512	1
seq.9490.3	C4orf32	14653	3.65574242	0.000256439	1.648779281	0.451010791	1.436474256	0.522532137	61	59	0.113646068	1
seq.2697.7	PF4	10845	3.647754142	0.000264543	0.380855018	0.104408083	2.034644884	1.024777016	61	59	0.113646068	1
seq.14054.17	IL15RA	28233	3.623503521	0.000290639	0.820293432	0.226381298	1.431402568	0.517429473	61	59	0.113646068	1
seq.5879.51	DCTN2	44231	3.610790032	0.000305266	0.652033574	0.1805792	1.585493398	0.66493187	61	59	0.113646068	1
seq.7211.2	RNASE1	17644	3.575678605	0.000349321	0.380570776	0.106433161	1.757642624	0.813641762	61	59	0.115849272	1
seq.13583.19	APAF1	141840	3.562870444	0.000366822	1.519457649	0.426470082	1.412473689	0.498223994	61	59	0.115849272	1
seq.3293.2	CD5L	38088	-3.555078673	0.000377866	-0.421601814	0.118591416	0.601411313	-0.733576088	61	59	0.115849272	1
seq.17692.2	BTN3A3	65002	3.531914037	0.000412563	0.814742765	0.230680237	1.421257389	0.50716785	61	59	0.119460038	1
seq.19290.5	HPRT1	24579	-3.498266855	0.000468292	-0.769423954	0.219944328	0.485099674	-1.043646885	61	59	0.119940621	1
seq.12433.8	ARL11	21391	3.457933065	0.000544337	1.36020448	0.393357666	1.422391916	0.50831903	61	59	0.119940621	1
seq.12894.3	PAXIP1	121341	3.456944544	0.000546337	1.426943418	0.412775907	1.355034693	0.438329789	61	59	0.119940621	1
seq.18942.11	PSMB9	23264	3.4552906	0.0005497	1.131925912	0.327592103	2.194669967	1.134004004	61	59	0.119940621	1
seq.9023.9	CD34	40716	3.44318913	0.000574897	1.450059986	0.42113864	1.322480238	0.403246164	61	59	0.119940621	1
seq.6597.24	FAM174A	19954	3.427617822	0.000608902	1.7573215	0.512694703	1.397585265	0.482936303	61	59	0.119940621	1
seq.16322.10	PACAP	20694	3.427294472	0.000609628	0.565898385	0.165115192	1.657446194	0.728962037	61	59	0.119940621	1
seq.9025.5	AHSP	11840	3.420867282	0.000624218	1.13339946	0.331319331	1.506383534	0.591089135	61	59	0.119940621	1
seq.19233.75	ATOX1	7402	3.403412481	0.000665497	0.466585875	0.137093543	1.602480159	0.680306494	61	59	0.119940621	1
seq.14711.27	CST6	16511	3.390416394	0.000697865	0.709005113	0.209120365	1.462252121	0.548192082	61	59	0.119940621	1
seq.13961.18	KIF3A	80041	3.387987258	0.000704075	0.809210721	0.238847038	1.684826351	0.752599906	61	59	0.119940621	1
seq.9778.45	TMEM52B	20002	3.365007723	0.000765415	1.171100349	0.348023079	1.721193168	0.783409019	61	59	0.119940621	1
seq.2780.35	LTF	78182	-3.354347026	0.000795525	-0.328132573	0.097823085	0.536010824	-0.89966596	61	59	0.119940621	1
seq.7081.2	BTN3A1	57677	3.323247357	0.00088976	1.309859343	0.39415042	1.246420951	0.317791388	61	59	0.119940621	1
seq.10553.8	TOR1AIP2	51263	3.314344282	0.000918583	0.435007496	0.131249942	2.204385546	1.140376573	61	59	0.119940621	1
seq.6561.77	LOC652493	NA	3.314021994	0.000919643	0.397956456	0.120082624	2.092790996	1.065428239	61	59	0.119940621	1
seq.7953.20	SLAMF1	37231	3.310605453	0.000930944	1.128232689	0.340793461	1.341345377	0.423680758	61	59	0.119940621	1
seq.14337.1	TRAPPC3	20274	3.310467079	0.000931404	0.580643339	0.175396198	2.104970048	1.073799705	61	59	0.119940621	1
seq.7822.11	HRASLS2	17394	3.306142462	0.0009459	1.375496935	0.416042851	1.577123939	0.657296039	61	59	0.119940621	1
seq.12457.10	ADI1	21498	3.305602844	0.000947723	0.748832102	0.226534202	2.113031051	1.079313968	61	59	0.119940621	1
seq.18286.3	ZWINT	31293	3.297480573	0.000975564	1.537695721	0.466324422	1.261646396	0.33530762	61	59	0.119940621	1
seq.9068.17	JAKMIP3	98529	3.291620161	0.000996121	1.181505835	0.358943553	1.664041771	0.734691649	61	59	0.119940621	1
seq.19438.68	SYF2	28722	3.288471358	0.00100733	0.393935406	0.119792865	1.75266987	0.809554278	61	59	0.119940621	1
seq.13062.4	GMFG	16801	3.287386828	0.001011218	0.410427268	0.124849094	1.762039114	0.81724595	61	59	0.119940621	1
seq.4912.17	GOT1	46248	3.284450504	0.001021814	0.627682934	0.191107442	1.815545364	0.860402978	61	59	0.119940621	1
seq.18411.83	ARL15	22876	3.2748104	0.001057329	1.275918518	0.389615997	1.681792222	0.749999478	61	59	0.119940621	1
seq.12632.14	NAT1	33899	3.269827464	0.001076131	0.648139923	0.198218386	2.05746376	1.04086702	61	59	0.119940621	1
seq.3593.72	CASP3	31608	-3.267367189	0.001085528	-1.178034387	0.360545454	0.700224321	-0.514110923	61	59	0.119940621	1
seq.7200.4	LRFN2	84731	3.2660512	0.001090585	1.369640495	0.419356713	1.257526495	0.330588797	61	59	0.119940621	1
seq.14685.17	AKT2	55769	3.26243497	0.001104595	1.31337725	0.402575764	1.323198548	0.404029556	61	59	0.119940621	1
seq.5350.14	GPC6	62736	3.247259248	0.001165222	0.815297443	0.251072483	1.531523757	0.614967746	61	59	0.123941572	1
seq.5632.6	CRTAC1	71421	-3.23464505	0.00121794	-0.805676301	0.24907719	0.531164341	-0.912769797	61	59	0.126720432	1
seq.12392.30	ARL1	20418	3.228276771	0.001245384	1.284570144	0.397912024	1.339601887	0.421804314	61	59	0.126720432	1
seq.8918.64	PTK2B	115875	3.223965401	0.001264287	1.056737882	0.327775813	1.457213784	0.543212547	61	59	0.126720432	1
seq.11361.73	TYMP	49955	3.206383345	0.001344148	1.118851214	0.348944931	1.307003103	0.386262566	61	59	0.128170032	1
seq.19289.29	UROD	40787	-3.206049568	0.001345708	-0.924379317	0.288323464	0.652543134	-0.615854827	61	59	0.128170032	1
seq.13039.1	PPP1R8	38479	3.204595663	0.001352523	1.29693179	0.404709962	1.412058037	0.497799386	61	59	0.128170032	1
seq.8325.37	ADH4	40222	3.186209786	0.0014415	1.406070176	0.441298681	1.333673503	0.415405523	61	59	0.13382822	1
seq.12431.13	PELO	43359	3.17767891	0.001484591	1.283994843	0.404066893	1.291979573	0.369583261	61	59	0.13382822	1
seq.5383.14	TNFRSF13C	18864	3.173951038	0.001503791	1.249336589	0.393621885	1.312843167	0.392694581	61	59	0.13382822	1
seq.17490.4	SH3BGRL3	10438	3.155412319	0.001602714	0.625374716	0.198191125	1.377382806	0.461929573	61	59	0.13382822	1
seq.5001.6	SCGB2A1	10884	3.154934587	0.001605341	0.781746657	0.247785377	1.455693321	0.541706447	61	59	0.13382822	1
seq.4995.16	HPGD	28977	3.152952785	0.001616279	0.85808605	0.272153156	1.505947811	0.590671774	61	59	0.13382822	1
seq.9536.16	EDDM3A	17646	3.15133958	0.001625234	0.881319105	0.279664912	1.444672342	0.530742321	61	59	0.13382822	1
seq.11171.25	FLNA	280739	3.148088081	0.001643422	0.984539895	0.312742169	1.367734423	0.451788126	61	59	0.13382822	1
seq.5060.62	CD274	33275	3.145852458	0.001656035	1.043483489	0.331701344	1.437694116	0.523756761	61	59	0.13382822	1
seq.13605.16	ANXA10	37278	3.143178882	0.001671237	0.839669302	0.267140158	1.444120105	0.530190733	61	59	0.13382822	1
seq.11614.29	ERH	12259	3.139099637	0.001694678	0.49694163	0.158307058	1.20972522	0.274679388	61	59	0.13382822	1
seq.17816.58	NCALD	22245	3.133163042	0.001729334	1.420572586	0.453398871	1.392878894	0.478069826	61	59	0.134526661	1
seq.10557.6	TEX29	16649	3.123854095	0.001784989	0.600887764	0.192354619	1.609847601	0.68692412	61	59	0.134706799	1
seq.17346.61	FDCSP	9700	3.117939838	0.0018212	0.715029294	0.229327483	1.670956831	0.740674462	61	59	0.134706799	1
seq.6576.1	ART4	35878	3.106225788	0.00189492	0.719136438	0.231514541	1.468304905	0.554151586	61	59	0.134706799	1
seq.7127.3	APOA2	11175	3.101414176	0.001925987	1.341822685	0.432648659	1.701304848	0.766641673	61	59	0.134706799	1
seq.6984.6	IGSF8	65034	3.099307809	0.001939734	0.840221254	0.271099647	1.355002092	0.438295079	61	59	0.134706799	1
seq.8994.65	SLAMF8	31670	3.096303461	0.001959497	0.878338995	0.283673421	1.71538927	0.778536002	61	59	0.134706799	1
seq.17784.23	GMFB	16713	3.092594727	0.001984149	0.394195154	0.127464213	1.550247268	0.632498347	61	59	0.134706799	1
seq.15514.26	BCHE	68418	-3.09216372	0.001987032	-0.464812953	0.150319645	0.561159908	-0.833516156	61	59	0.134706799	1
seq.8951.162	CSPG4	250537	3.091777772	0.001989617	1.557563558	0.503776039	1.24949282	0.321342611	61	59	0.134706799	1
seq.14060.67	NCF4	39032	3.09170513	0.001990104	1.476468532	0.477558004	1.260918326	0.334474831	61	59	0.134706799	1
seq.17702.53	UGT1A1	59591	3.082753774	0.002050948	1.25130534	0.405905055	1.444675238	0.530745212	61	59	0.135106573	1
seq.11926.23	AAGAB	34594	3.075390187	0.002102273	0.813647694	0.264567305	1.371151755	0.455388253	61	59	0.135106573	1
seq.13719.19	PAK4	64072	3.070891375	0.002134208	0.833184122	0.271316703	1.439265037	0.525332285	61	59	0.135106573	1
seq.13424.51	AIFM1	66901	3.060575137	0.002209123	1.145013862	0.37411722	1.511751801	0.596221298	61	59	0.135106573	1
seq.9377.25	KITLG	30899	3.060070031	0.002212852	0.830382468	0.271360609	1.491813906	0.57706758	61	59	0.135106573	1
seq.12490.92	LAMTOR3	13623	3.059839758	0.002214554	0.940409597	0.307339492	1.423416829	0.509358198	61	59	0.135106573	1
seq.5034.79	PRSS2	26488	3.058409209	0.002225155	0.358859958	0.117335495	1.438224368	0.524288759	61	59	0.135106573	1
seq.10961.15	RARRES3	18179	3.057066323	0.002235148	1.638164119	0.535861491	1.25278353	0.325137151	61	59	0.135106573	1
seq.3347.9	ADRBK1	79574	-3.048289923	0.002301478	-1.58506997	0.519986619	0.771593792	-0.374086559	61	59	0.135106573	1
seq.3291.30	FCER2	36469	3.046280649	0.002316915	0.505596881	0.165971865	1.376970475	0.461497626	61	59	0.135106573	1
seq.11218.84	TPMT	28180	3.040843566	0.002359164	0.797818566	0.262367514	1.488660061	0.574014348	61	59	0.135106573	1
seq.13447.42	SPRN	14522	3.037870744	0.002382561	0.551999641	0.181706098	1.652042362	0.724250681	61	59	0.135106573	1
seq.19255.124	NXT2	16228	3.03583347	0.002398718	0.841162765	0.277078032	1.227312543	0.295502687	61	59	0.135106573	1
seq.17820.170	MLF1	30627	3.027486479	0.002465967	0.881323714	0.291107399	1.56809514	0.649013093	61	59	0.135106573	1
seq.12572.236	EFS	58815	3.027299861	0.002467491	1.027418689	0.339384513	1.293816888	0.371633449	61	59	0.135106573	1
seq.11636.33	TAGLN2	22391	3.024716772	0.002488661	1.503313519	0.497009681	1.440152343	0.526221432	61	59	0.135106573	1
seq.2652.15	PLAUR	36978	3.021589448	0.002514513	0.732361755	0.242376328	1.365750425	0.449693872	61	59	0.135106573	1
seq.12540.25	RHOG	21309	3.021017757	0.002519266	0.917685532	0.30376701	1.388220016	0.473236235	61	59	0.135106573	1
seq.17320.19	AASDHPPT	35776	-3.020542408	0.002523224	-0.724827162	0.239965895	0.554088398	-0.851811936	61	59	0.135106573	1
seq.8064.125	PVR	45303	3.018847755	0.00253738	1.091475934	0.361553819	1.418853566	0.504725702	61	59	0.135106573	1
seq.18386.36	GLRX	11776	3.018490121	0.002540377	0.873904307	0.289517034	1.656268864	0.727936886	61	59	0.135106573	1
seq.9199.6	UBE2G2	18566	3.007748019	0.002631913	0.809704002	0.269206063	1.412803007	0.498560319	61	59	0.137750022	1
seq.7955.195	ITIH1	101389	-3.004022614	0.002664355	-0.346064793	0.115200462	0.420285561	-1.250558202	61	59	0.137750022	1
seq.2700.56	PROS1	75123	-3.003450556	0.002669369	-0.429141412	0.142882796	0.565346151	-0.822793621	61	59	0.137750022	1
seq.5765.53	DEFB121	8456	2.988256946	0.002805736	1.236052481	0.413636613	1.403793642	0.489330875	61	59	0.142440491	1
seq.2943.5	CYP3A4	57343	2.987257903	0.002814921	0.638094167	0.213605316	1.565819077	0.646917526	61	59	0.142440491	1
seq.8057.78	USE1	29371	2.974624999	0.002933469	1.262640048	0.424470328	1.27505256	0.350556719	61	59	0.147011934	1
seq.2665.26	TNFRSF17	20165	2.970341226	0.002974691	0.464602763	0.156413936	1.713328588	0.776801863	61	59	0.14765801	1
seq.10825.12	VSIG10	59217	2.957556344	0.003100881	1.596024744	0.539643056	1.233030608	0.302208613	61	59	0.151697235	1
seq.13697.51	GPD1	37568	-2.956227236	0.003114276	-0.299915696	0.10145218	0.270512914	-1.886230629	61	59	0.151697235	1
seq.12583.77	ARAF	67585	2.947280062	0.003205827	1.586863834	0.538416371	1.249772414	0.321665402	61	59	0.154710842	1
seq.4976.57	CRK	33831	2.942286213	0.003257987	0.434492136	0.147671608	1.679504109	0.748035325	61	59	0.15531166	1
seq.5464.52	GRB2	25206	2.940401253	0.003277875	0.49414573	0.168053843	1.232070905	0.301085285	61	59	0.15531166	1
seq.3623.84	LY86	17906	2.928498622	0.003406033	0.673860131	0.230104302	1.553771271	0.635774141	61	59	0.156331079	1
seq.14670.1	SKIL	76976	2.926161543	0.003431727	1.387792862	0.474270761	1.310291926	0.389888272	61	59	0.156331079	1
seq.6991.24	FUT9	42071	2.925221684	0.003442109	1.334066618	0.456056587	1.275235086	0.350763229	61	59	0.156331079	1
seq.3504.58	HAMP	9408	2.924305337	0.003452259	0.362398462	0.123926342	1.48584963	0.571288121	61	59	0.156331079	1
seq.6408.2	INHBC	38238	2.920866111	0.003490598	0.28167113	0.096434112	1.483775901	0.569273214	61	59	0.156331079	1
seq.18907.97	KIR3DL1	49098	2.914972343	0.003557201	0.984661364	0.33779441	1.338333907	0.420438105	61	59	0.156331079	1
seq.18273.14	GAGE2D	12764	2.914398152	0.003563751	1.018757498	0.349560165	1.572419304	0.652985981	61	59	0.156331079	1
seq.11364.18	MFN1	84160	2.909771867	0.003616927	1.356375897	0.4661451	1.222187038	0.289465086	61	59	0.156331079	1
seq.10647.18	ASCC1	45509	2.909689739	0.003617877	0.599369567	0.205990886	1.60060718	0.678619286	61	59	0.156331079	1
seq.5340.24	CASP10	58951	2.908525703	0.003631373	0.768827938	0.264335961	1.402194827	0.487686817	61	59	0.156331079	1
seq.11263.57	CASQ1	45160	2.905405569	0.003667775	0.630396997	0.216973838	1.699513677	0.765121972	61	59	0.156331079	1
seq.11416.23	FBXL4	70097	2.904253164	0.003681304	0.679543742	0.233982268	1.620982878	0.696868852	61	59	0.156331079	1
seq.7962.11	SPINK8	10821	2.903572323	0.003689317	1.187244981	0.408891134	1.260032095	0.333460482	61	59	0.156331079	1
seq.12658.72	PANK3	41094	2.898603751	0.003748283	0.66891413	0.230771153	1.605440517	0.682969213	61	59	0.156796009	1
seq.12856.14	TMEM237	45526	2.895864075	0.003781161	1.436513835	0.496057065	1.197810026	0.260399113	61	59	0.156796009	1
seq.13614.6	CREBBP	265351	2.892468428	0.003822276	0.450624443	0.155792346	1.816416165	0.861094781	61	59	0.156796009	1
seq.10990.21	LRRK2	286103	2.889109534	0.003863345	1.186286072	0.410606125	1.255922415	0.328747344	61	59	0.156796009	1
seq.7932.23	SYT8	44138	2.885109159	0.00391278	1.220555247	0.423053403	1.258747957	0.331989437	61	59	0.156796009	1
seq.6390.18	NPS	10103	-2.884355738	0.003922154	-0.426441367	0.147846315	0.647036386	-0.628081251	61	59	0.156796009	1
seq.14070.56	ITSN1	195422	2.883344092	0.003934774	0.702725324	0.243718856	1.443593461	0.529664513	61	59	0.156796009	1
seq.7148.42	FAM173A	25130	2.878056304	0.004001337	1.281503816	0.445267111	1.228823124	0.29727727	61	59	0.156796009	1
seq.9197.4	LGALS9	39518	2.877331391	0.004010542	0.454823573	0.158071321	1.410653223	0.496363378	61	59	0.156796009	1
seq.9816.37	ISOC1	32237	-2.876497553	0.004021153	-1.273125186	0.442595609	0.792643603	-0.335255764	61	59	0.156796009	1
seq.4542.24	CLU	52495	2.875709151	0.00403121	0.818827891	0.284739467	1.349362684	0.432278171	61	59	0.156796009	1
seq.4900.8	C3	187148	-2.869037347	0.004117232	-0.450933371	0.15717236	0.211927057	-2.238360302	61	59	0.158034695	1
seq.3592.4	CAMK1	41337	2.868540893	0.004123699	0.90303812	0.314807476	1.364325319	0.448187691	61	59	0.158034695	1
seq.15633.6	RBP4	23010	2.865926733	0.004157905	0.739364506	0.257984441	1.276332794	0.35200455	61	59	0.158182474	1
seq.12704.26	SH2D3C	94411	2.85588174	0.00429175	1.32965259	0.465583911	1.217068564	0.283410445	61	59	0.162091295	1
seq.3466.8	PRKACA	40590	-2.850104618	0.004370485	-1.179997972	0.414019178	0.783077257	-0.352773446	61	59	0.163381699	1
seq.14684.17	CAPN2	79995	2.84878806	0.00438861	0.914244004	0.32092384	1.438710435	0.524776254	61	59	0.163381699	1
seq.15511.37	NPTXR	52846	2.842527478	0.004475737	0.451176635	0.158723755	1.389346526	0.474406476	61	59	0.165443565	1
seq.9255.5	IL17C	21765	2.839834212	0.004513699	0.643328248	0.226537255	3.208210682	1.681768886	61	59	0.165616478	1
seq.18817.50	CBX1	21418	2.837701393	0.004543967	0.85570889	0.301550012	1.297740976	0.376002456	61	59	0.165616478	1
seq.6941.11	SUMF1	40556	2.834633677	0.004587826	0.671024584	0.236723563	1.286890245	0.363889015	61	59	0.166053811	1
seq.14203.3	ANXA7	52739	-2.828877083	0.004671164	-0.589359613	0.208336946	0.707734586	-0.498719671	61	59	0.166775795	1
seq.13122.19	FLRT2	74049	-2.826917414	0.004699845	-0.402304657	0.142312136	0.545757926	-0.873666918	61	59	0.166775795	1
seq.18935.14	TLR5	97834	2.825468675	0.00472115	1.215576593	0.430221224	1.260345377	0.333819135	61	59	0.166775795	1
seq.9522.3	AIFM1	66901	2.824478198	0.004735767	0.893357219	0.316291066	1.303592348	0.382492789	61	59	0.166775795	1
seq.7748.11	NDUFV2	27392	2.819603957	0.004808295	0.711754101	0.252430523	1.458014662	0.544005227	61	59	0.168193525	1
seq.15570.99	CR2	112916	-2.814169921	0.004890337	-1.116010097	0.396568128	0.720116522	-0.473697727	61	59	0.16933928	1
seq.9926.4	S100P	10400	2.811933797	0.004924464	0.889542102	0.316345322	1.41152693	0.497256654	61	59	0.16933928	1
seq.8954.30	MAP4K1	91296	2.811016793	0.004938521	0.49350756	0.175561939	2.018619735	1.013369163	61	59	0.16933928	1
seq.10086.39	CBS	60587	2.805801387	0.005019162	0.878950489	0.313261834	1.260479519	0.333972677	61	59	0.170530014	1
seq.8221.19	MIF	12476	2.803745816	0.005051271	0.479811649	0.171132364	1.664929345	0.735460955	61	59	0.170530014	1
seq.6366.38	TXNDC15	39885	2.802463024	0.005071403	0.675165081	0.240918462	1.342974979	0.425432426	61	59	0.170530014	1
seq.18244.1	ANXA7	52739	-2.796533865	0.0051654	-0.580347231	0.207523763	0.711729875	-0.4905983	61	59	0.171684871	1
seq.3845.51	DYNLRB1	10922	-2.796144455	0.005171628	-1.402398959	0.501547392	0.797459937	-0.326516053	61	59	0.171684871	1
seq.8950.4	CLCA2	103941	2.788292941	0.005298661	1.278547974	0.458541481	1.27610495	0.351746985	61	59	0.174788731	1
seq.13104.32	EFNB1	38007	2.784327532	0.005363884	0.784273348	0.281674243	1.218737432	0.285387341	61	59	0.174969808	1
seq.3445.53	IL15RA	28233	2.783349644	0.005380079	1.181383359	0.424446624	1.177295266	0.235476194	61	59	0.174969808	1
seq.14593.152	FAM210A	30777	2.781226827	0.005415389	0.801021138	0.28801	1.393605993	0.478822733	61	59	0.174969808	1
seq.18226.148	COX5A	16762	2.777864168	0.005471749	0.443716101	0.159732829	2.313358771	1.209989026	61	59	0.174969808	1
seq.13103.125	CSH1 CSH2	NA	2.773979564	0.005537516	0.609679397	0.219785107	1.575653521	0.655950328	61	59	0.174969808	1
seq.5861.78	HAAO	32556	2.772920433	0.00555557	0.475642757	0.17153134	2.125040909	1.087490615	61	59	0.174969808	1
seq.17505.125	NAALADL1	80558	2.772861718	0.005556573	0.804675682	0.29019683	1.421820961	0.507739809	61	59	0.174969808	1
seq.6223.5	GUCA2B	12069	2.771917575	0.005572715	0.306576625	0.110600917	1.382320236	0.467091877	61	59	0.174969808	1
seq.6245.4	PVRL2	57742	2.766571698	0.005664913	0.634437686	0.229322698	1.3714773	0.455730743	61	59	0.176799549	1
seq.3379.29	PRKCI	68262	-2.757789974	0.005819357	-0.781261856	0.283292732	0.695408727	-0.524066922	61	59	0.180538636	1
seq.9213.24	FTCD	58927	-2.75332661	0.005899301	-0.592388783	0.215153836	0.359972244	-1.474042426	61	59	0.180875135	1
seq.10580.14	SFTA2	8396	2.753309404	0.005899611	1.300411164	0.472308402	1.191996976	0.253380576	61	59	0.180875135	1
seq.9535.14	NPHS2	42201	2.745094581	0.006049346	0.610129356	0.222261688	1.49509291	0.580235141	61	59	0.181736466	1
seq.2855.49	MAPK3	43136	-2.744149907	0.006066783	-0.687818101	0.25064888	0.597253815	-0.743583931	61	59	0.181736466	1
seq.14175.78	SCP2D1	17663	2.742536216	0.006096673	0.546290706	0.199191793	1.747459072	0.805258666	61	59	0.181736466	1
seq.15468.14	CFHR1	37651	-2.740949168	0.006126198	-0.288754407	0.105348326	0.611065216	-0.710601735	61	59	0.181736466	1
seq.9928.125	LECT1	37102	2.740685675	0.006131113	1.162777438	0.424265157	1.283469941	0.360049508	61	59	0.181736466	1
seq.3083.71	EDA2R	32759	2.740374667	0.006136918	0.506874588	0.184965433	1.370846061	0.455066572	61	59	0.181736466	1
seq.5605.77	MFNG	36202	2.738087734	0.006179759	0.809369088	0.295596477	1.464118542	0.550032365	61	59	0.181874036	1
seq.13948.50	GABBR2	105821	2.736410213	0.006211354	0.979553904	0.357970417	1.308429699	0.387836412	61	59	0.181874036	1
seq.17158.17	UBE2G1	19509	2.731764823	0.006299609	0.767904842	0.281102105	1.522788815	0.606715879	61	59	0.183274749	1
seq.7969.163	WFDC11	10340	2.730203747	0.006329519	1.031198613	0.377700241	1.932574733	0.950524205	61	59	0.183274749	1
seq.2846.24	RPS27A	17965	2.726638955	0.006398301	0.814257251	0.298630389	1.211976401	0.277361607	61	59	0.184242778	1
seq.14689.3	SEC13	35541	2.718755643	0.0065528	0.48919456	0.179933258	1.520213908	0.604274339	61	59	0.18537426	1
seq.4971.1	CTSZ	33868	2.717537343	0.006576973	0.33846884	0.12454984	2.202679557	1.139259629	61	59	0.18537426	1
seq.17348.5	SYNJ2BP	15928	2.716611573	0.006595396	1.026785909	0.377965668	1.309348865	0.388849542	61	59	0.18537426	1
seq.8337.65	PTPRU	162423	-2.715984295	0.006607905	-1.057841834	0.389487464	0.824769412	-0.277937267	61	59	0.18537426	1
seq.8589.13	CDCP1	92932	2.715607562	0.006615428	1.03203486	0.380038292	1.335819866	0.417725474	61	59	0.18537426	1
seq.16899.59	OSBPL9	83185	2.712759031	0.006672561	0.976081129	0.359811217	1.385983124	0.470909691	61	59	0.185975333	1
seq.14747.9	CRLF1	46302	2.705336156	0.00682353	1.33732848	0.494329874	1.200903659	0.264120418	61	59	0.189171481	1
seq.14204.55	FOXJ2	62395	2.700756325	0.0069182	0.641889862	0.23767041	1.474462968	0.560189589	61	59	0.190781274	1
seq.15323.112	AGO3	97360	-2.696058419	0.007016536	-1.146129174	0.425112885	0.795370244	-0.330301505	61	59	0.191407444	1
seq.14127.240	IFNB1	22294	2.694291113	0.007053853	1.134061421	0.420912728	1.228842861	0.297300442	61	59	0.191407444	1
seq.5392.73	FAS	37732	2.693225922	0.00707643	0.833132864	0.309343846	1.259618363	0.332986695	61	59	0.191407444	1
seq.14623.26	SUMO3	11637	2.692690438	0.007087804	0.310972218	0.115487549	1.338880821	0.421027546	61	59	0.191407444	1
seq.9246.1	LPAL2	14886	2.690615221	0.00713204	0.984814561	0.366018356	1.314437633	0.394445691	61	59	0.191609244	1
seq.10064.12	RBBP9	21000	2.682506566	0.007307272	1.059624384	0.395012783	1.141291059	0.190666764	61	59	0.195310258	1
seq.6280.11	PCDH8	113019	-2.679231813	0.007379129	-1.274831309	0.475819712	0.836249152	-0.257995252	61	59	0.196224589	1
seq.19279.42	RBP1	15850	2.677450243	0.007418487	0.443332821	0.165580228	1.864651447	0.898905978	61	59	0.196269819	1
seq.15606.19	KRT19	44106	2.674418369	0.0074859	0.450342677	0.168389016	1.516684945	0.600921431	61	59	0.19705308	1
seq.9484.75	DSG2	122294	2.672344579	0.007532326	0.644322492	0.241107564	1.238912298	0.309074063	61	59	0.197091871	1
seq.8791.151	CA5A	34750	2.668876666	0.007610539	1.562917169	0.585608615	1.495682485	0.580803941	61	59	0.197091871	1
seq.11571.75	KLRC3	27100	2.667717327	0.007636848	0.745536989	0.279466262	1.385585438	0.470495673	61	59	0.197091871	1
seq.15674.3	CD79A	25038	2.667638777	0.007638634	1.120907846	0.420187266	1.227022887	0.295162159	61	59	0.197091871	1
seq.9856.22	DHPS	40971	2.663242359	0.007739165	0.733290851	0.275337634	1.334509411	0.41630948	61	59	0.198702112	1
seq.10569.28	SCGB1A1	9994	2.655664995	0.00791522	0.817796136	0.307944013	1.19362007	0.255343699	61	59	0.200958745	1
seq.5128.53	SLAMF6	37345	2.653791056	0.00795931	0.526311421	0.198324363	1.410169231	0.495868308	61	59	0.200958745	1
seq.4282.3	RAN	24423	-2.652680312	0.007985546	-0.758485949	0.28593191	0.536172661	-0.899230436	61	59	0.200958745	1
seq.2614.28	EFNA4	22386	2.652097594	0.007999342	0.533691286	0.201233653	1.301701455	0.380398605	61	59	0.200958745	1
seq.7218.87	ATP1B2	33367	2.651233294	0.008019842	0.594902829	0.224387205	1.448119129	0.534180291	61	59	0.200958745	1
seq.9584.105	RNMTL1	47020	2.647965715	0.008097774	1.388419581	0.524334425	1.188034093	0.248576238	61	59	0.201940654	1
seq.10435.2	AGA	37208	2.644348138	0.008184842	1.013656046	0.383329272	1.278856288	0.35485415	61	59	0.202984733	1
seq.3363.31	CSK	50704	-2.641376167	0.008256999	-0.836079791	0.31653189	0.660970661	-0.59734186	61	59	0.202984733	1
seq.3026.5	CAST	76573	2.640707437	0.008273313	0.610391067	0.231146797	1.239282601	0.309505211	61	59	0.202984733	1
seq.12756.3	BACH2	92537	2.639621917	0.008299856	1.222530957	0.463146236	1.228957599	0.297435141	61	59	0.202984733	1
seq.12341.8	DUSP6	42320	2.638215121	0.008334369	1.277385232	0.484185395	1.223847253	0.291423508	61	59	0.202984733	1
seq.13686.2	IL5RA	47685	2.63313827	0.00845999	0.458446773	0.174106608	1.668044959	0.738158175	61	59	0.20408868	1
seq.5225.50	CSNK2A1 CSNK2B	NA	-2.631721576	0.008495345	-0.858355398	0.326157374	0.774146559	-0.369321375	61	59	0.20408868	1
seq.13377.3	CYB561D1	25424	2.631648645	0.008497169	0.556238957	0.211365206	1.660380974	0.731514306	61	59	0.20408868	1
seq.6414.8	OAF	30688	2.629802417	0.008543451	0.510283939	0.194038889	1.425896899	0.51186967	61	59	0.204259013	1
seq.5493.17	WNK3	198416	-2.626964054	0.008615043	-1.301294689	0.495360676	0.825748334	-0.276225942	61	59	0.204905078	1
seq.13073.14	ANP32A	28585	2.625621182	0.008649102	0.851186188	0.32418469	1.700740853	0.76616333	61	59	0.204905078	1
seq.15312.14	AGO1	97214	-2.617947976	0.008846029	-0.785893634	0.300194519	0.684570253	-0.546729492	61	59	0.208622188	1
seq.3152.57	TNFRSF1B	48291	2.616162999	0.00889241	0.744372262	0.284528243	1.21619154	0.282370459	61	59	0.208771346	1
seq.2960.66	CFP	51276	-2.612705026	0.008982879	-0.288795398	0.110535018	0.685376888	-0.545030553	61	59	0.209253443	1
seq.13589.10	APBB3	52585	2.611689641	0.0090096	0.621056309	0.237798665	1.189841268	0.250769122	61	59	0.209253443	1
seq.18943.4	PTGR2	38499	2.609999501	0.009054235	0.420174556	0.160986451	1.78071581	0.832457291	61	59	0.209253443	1
seq.14045.12	NCOA2	159157	2.609270915	0.009073538	1.2041279	0.461480597	1.190538726	0.25161455	61	59	0.209253443	1
seq.8518.55	ADM	20420	2.607396859	0.009123355	1.279249821	0.490623365	1.223348865	0.290835879	61	59	0.20947545	1
seq.12842.43	STX10	28114	2.597297158	0.00939606	0.700085834	0.269543988	1.47526516	0.560974284	61	59	0.21479063	1
seq.17164.15	ANXA4	35883	-2.59413572	0.009482904	-0.52162147	0.20107717	0.657138046	-0.605731624	61	59	0.21582925	1
seq.15580.2	EPHA7	112097	2.591652544	0.009551619	0.772897657	0.298225802	1.669629515	0.739528009	61	59	0.216447982	1
seq.6378.2	C5orf38	15091	2.588564161	0.009637699	0.65736717	0.253950503	1.370138425	0.454321656	61	59	0.216635206	1
seq.6402.8	PILRA	34005	2.586998396	0.009681604	0.168657805	0.065194399	1.473439759	0.559188078	61	59	0.216635206	1
seq.13700.10	ANXA2	38604	-2.586614085	0.009692408	-0.432862275	0.167347065	0.603596016	-0.728344812	61	59	0.216635206	1
seq.7863.50	PGRMC1	21671	2.585416623	0.009726139	0.365208153	0.141256983	1.555526032	0.637402539	61	59	0.216635206	1
seq.3317.33	HTRA2	48841	2.583496777	0.009780438	0.406336282	0.157281513	1.286837197	0.363829544	61	59	0.216917631	1
seq.12960.9	GCK	52191	2.581578642	0.009834958	0.593351481	0.22984056	1.508213354	0.592840529	61	59	0.217202549	1
seq.3324.51	LY9	72139	2.568879811	0.010202784	0.454601929	0.176965044	1.516210581	0.600470138	61	59	0.223869684	1
seq.10346.5	STAT3	88068	-2.568202147	0.010222752	-0.847523461	0.330006523	0.745453656	-0.423809429	61	59	0.223869684	1
seq.7886.26	SPTLC1	52744	2.562465599	0.010393188	0.987450844	0.385351844	1.281811313	0.358183908	61	59	0.226484123	1
seq.4906.35	F5	251703	-2.560578567	0.010449803	-0.862058983	0.336665703	0.520026895	-0.943341856	61	59	0.226484123	1
seq.12976.49	SORBS3	75341	2.559824591	0.010472501	1.124554755	0.439309302	1.204946747	0.268969387	61	59	0.226484123	1
seq.5723.4	INSL3	14502	2.555864921	0.010592423	1.314111721	0.514155388	1.180878966	0.239861103	61	59	0.228131025	1
seq.9107.59	ARMC10	37540	2.549330802	0.010792987	1.188950203	0.466377373	1.338073455	0.420157316	61	59	0.230939217	1
seq.15413.3	LCAT	49578	2.548460096	0.010819966	0.843538959	0.330999477	1.335476565	0.417354659	61	59	0.230939217	1
seq.19372.7	MDGA2	107436	2.547064557	0.010863333	0.767189012	0.301205169	1.413396051	0.499165783	61	59	0.230939217	1
seq.16593.3	FADD	23279	2.545886974	0.010900047	0.611459949	0.240175607	1.44281273	0.528884057	61	59	0.230939217	1
seq.11354.21	PLCB1	138567	-2.544264924	0.010950799	-0.973869933	0.382770648	0.692713713	-0.529668861	61	59	0.231075168	1
seq.19176.27	FAM49B	36748	2.540462384	0.0110706	0.337674796	0.132918636	1.348492937	0.431347965	61	59	0.231669854	1
seq.16760.2	IL26	19843	2.539698483	0.011094807	1.065950814	0.419715498	1.218059684	0.284584826	61	59	0.231669854	1
seq.12334.25	SHMT1	53083	-2.539146441	0.01111233	-0.489040004	0.192600157	0.28015258	-1.835715315	61	59	0.231669854	1
seq.13477.65	LTB4R	37557	2.535941467	0.011214548	1.023743204	0.403693546	1.283836215	0.360461163	61	59	0.232260476	1
seq.18429.10	CDH1	97456	2.535153084	0.01123982	0.371985081	0.146730816	1.482522716	0.568054211	61	59	0.232260476	1
seq.4775.34	GSN	85698	2.534078483	0.011274348	0.332222155	0.131101762	1.29861988	0.3769792	61	59	0.232260476	1
seq.12503.5	GPR68	41077	2.530830463	0.011379284	0.943225161	0.372693934	1.232565572	0.3016644	61	59	0.232360566	1
seq.3366.51	ECM1	60674	-2.53074944	0.011381912	-0.275905819	0.109021389	0.685167662	-0.545471033	61	59	0.232360566	1
seq.12659.13	OLA1	44744	-2.529516489	0.011421981	-0.728898926	0.288157412	0.629733287	-0.667187166	61	59	0.232360566	1
seq.12352.70	ARRDC3	46395	2.527567937	0.01148556	0.510706861	0.202054652	1.260408248	0.333891101	61	59	0.232360566	1
seq.11307.33	WWP1	105202	-2.5237996	0.011609409	-0.750479	0.297360773	0.727967186	-0.458054675	61	59	0.232360566	1
seq.3805.16	ESM1	20095	2.522443244	0.011654276	0.579484414	0.229731398	1.843749722	0.882642831	61	59	0.232360566	1
seq.3329.14	PGLYRP1	21731	2.522351488	0.011657316	0.560435772	0.222187818	1.195130129	0.257167711	61	59	0.232360566	1
seq.2647.66	GDI2	50663	-2.519841528	0.011740768	-0.207108034	0.082190896	0.405221045	-1.303218994	61	59	0.232360566	1
seq.11096.57	N6AMT1	22957	2.51903644	0.011767648	0.763026429	0.302904085	1.473202929	0.55895617	61	59	0.232360566	1
seq.7999.23	ENTPD1	57965	2.518144979	0.011797475	1.372616606	0.545090381	1.158005912	0.211642619	61	59	0.232360566	1
seq.3050.7	VWF	309265	-2.516911258	0.011838864	-0.417874366	0.166026659	0.46496954	-1.104791885	61	59	0.232360566	1
seq.15582.25	FCN1	35078	2.516318711	0.011858789	0.990703236	0.39371135	1.240307855	0.310698255	61	59	0.232360566	1
seq.14158.17	ANXA5	35937	2.515252122	0.011894729	0.401972901	0.159814158	1.913257659	0.936031175	61	59	0.232360566	1
seq.14254.27	PTPN4	105911	2.513492192	0.011954242	0.582995127	0.231946265	1.306672802	0.385897927	61	59	0.232360566	1
seq.12895.28	DGKB	90595	2.511738341	0.012013813	1.202905492	0.478913537	1.225846812	0.293778704	61	59	0.232360566	1
seq.12934.1	HERC5	116852	2.510154324	0.012067841	0.822806099	0.327791041	1.351090531	0.434124346	61	59	0.232360566	1
seq.8303.102	C12orf10	42477	-2.508607737	0.0121208	-0.432161931	0.172271625	0.58936642	-0.762763232	61	59	0.232360566	1
seq.15494.11	FGFBP1	26264	-2.505361426	0.012232632	-0.407654704	0.162712932	0.530085611	-0.915702715	61	59	0.232360566	1
seq.11708.2	LCN1	19250	2.504527241	0.012261516	0.383155629	0.152985211	1.496869175	0.581948137	61	59	0.232360566	1
seq.16837.20	CFLAR	55344	2.502598432	0.012328534	0.729122056	0.291346005	1.267661759	0.342169853	61	59	0.232360566	1
seq.19297.4	G6PD	59257	-2.50160238	0.012363269	-0.370196386	0.147983704	0.338039658	-1.564735584	61	59	0.232360566	1
seq.11320.29	CHFR	73386	2.500625102	0.012397434	1.274069145	0.509500262	1.171510495	0.228369879	61	59	0.232360566	1
seq.12332.7	EEF2K	82144	2.500327153	0.012407866	0.786430797	0.314531159	1.350445617	0.433435543	61	59	0.232360566	1
seq.19240.265	PDAP1	20630	-2.4992675	0.012445033	-0.874403316	0.349863836	0.817840676	-0.290108277	61	59	0.232360566	1
seq.7155.46	C4BPB	28357	2.499248093	0.012445715	1.0192929	0.407839823	1.221278779	0.28839256	61	59	0.232360566	1
seq.4272.46	GPI	63147	-2.497814187	0.012496168	-0.410264461	0.164249392	0.482560348	-1.05121872	61	59	0.232360566	1
seq.11241.8	ASL	51658	-2.496495831	0.012542714	-0.297670822	0.119235457	0.339937967	-1.55665659	61	59	0.232360566	1
seq.16597.11	GLRX5	16628	2.495483475	0.012578561	0.795125787	0.318625948	1.4527927	0.538828859	61	59	0.232360566	1
seq.19263.147	EIF4E	25097	-2.49496428	0.012596981	-0.298469938	0.119628942	0.531192585	-0.912693087	61	59	0.232360566	1
seq.17145.1	S100A8 S100A9	NA	-2.494410286	0.012616662	-0.306107531	0.122717394	0.326267011	-1.615874969	61	59	0.232360566	1
seq.9545.156	GZMK	28882	-2.489983	0.012774921	-0.985677274	0.395857029	0.765597789	-0.385341431	61	59	0.233900973	1
seq.10445.20	APOM	21253	2.489562106	0.012790057	0.675525183	0.271342973	1.140227686	0.189321937	61	59	0.233900973	1
seq.6392.7	WISP2	26825	2.487747334	0.012855503	0.322141113	0.12949109	1.477185239	0.562850751	61	59	0.234275808	1
seq.9087.8	NHLRC3	38283	2.483871991	0.012996252	1.242988465	0.500423721	1.202281904	0.265775211	61	59	0.235911148	1
seq.17436.193	CSNK1G2	47457	-2.482790696	0.013035766	-0.79847914	0.321605499	0.760771816	-0.394464294	61	59	0.235911148	1
seq.15435.4	PNP	32118	-2.476933602	0.013251655	-0.299483735	0.120909069	0.384426632	-1.37921981	61	59	0.238988329	1
seq.17150.8	HSPE1	10932	2.474186741	0.013353987	0.402972973	0.16287088	1.695230765	0.761481675	61	59	0.239261234	1
seq.10088.37	APRT	19608	-2.474063389	0.013358599	-0.565590676	0.228607997	0.624694224	-0.678777903	61	59	0.239261234	1
seq.13929.27	CROT	70178	-2.472525195	0.013416226	-1.029220365	0.416262842	0.845991661	-0.241284652	61	59	0.239470439	1
seq.9092.33	ANGPTL1	56720	2.469804703	0.013518683	1.109914942	0.449393809	1.214919151	0.28086031	61	59	0.240475691	1
seq.8219.14	ZG16	18147	-2.458601774	0.013947924	-0.78856986	0.320739157	0.590859992	-0.759111779	61	59	0.2461486	1
seq.14124.6	EFNA2	23878	2.458162127	0.013965011	0.813007177	0.330737818	1.210301714	0.27536674	61	59	0.2461486	1
seq.7810.20	C1QTNF5	25298	-2.457739785	0.013981444	-0.434078066	0.176616771	0.679372398	-0.55772549	61	59	0.2461486	1
seq.15455.40	ADAM15	92959	2.456583936	0.014026503	0.660675215	0.268940623	1.322267537	0.40301411	61	59	0.2461486	1
seq.18422.41	MVD	43405	2.452953943	0.014168848	0.875172811	0.356783222	1.262027502	0.33574335	61	59	0.247423579	1
seq.6424.2	RNASE13	17845	2.452313338	0.0141941	1.233512865	0.502999697	1.248011671	0.319631426	61	59	0.247423579	1
seq.3894.15	NAGK	37376	-2.448284882	0.014353811	-0.749790217	0.306251214	0.741085413	-0.432288267	61	59	0.248936548	1
seq.17404.5	ARL5B	20375	2.447465595	0.014386486	0.382506135	0.156286624	1.614851818	0.691401786	61	59	0.248936548	1
seq.17797.1	CUL1	89679	2.445865332	0.014450496	0.972855666	0.397755205	1.239024626	0.309204861	61	59	0.248936548	1
seq.7038.45	ST8SIA4	41295	2.445330532	0.014471944	0.499183621	0.204137484	1.412939037	0.49869922	61	59	0.248936548	1
seq.2579.17	MMP9	78458	-2.439603369	0.014703395	-0.186692207	0.076525639	0.729141281	-0.455729712	61	59	0.250290999	1
seq.2654.19	TNFRSF1A	50495	2.438673291	0.014741289	0.569716099	0.23361723	1.213684255	0.279393147	61	59	0.250290999	1
seq.12968.2	CSRP2	20954	2.436921033	0.014812914	1.226306263	0.503219532	1.197536511	0.260069642	61	59	0.250290999	1
seq.6510.56	RNF128	46521	2.436770905	0.014819065	1.299283289	0.533198786	1.156917277	0.210285711	61	59	0.250290999	1
seq.4961.17	ANXA2	38604	-2.435676215	0.014863983	-0.416206582	0.170879273	0.644585814	-0.633555656	61	59	0.250290999	1
seq.18914.188	PAFAH2	44036	2.43500123	0.014891739	0.731124782	0.300256432	1.260981822	0.334547478	61	59	0.250290999	1
seq.6962.5	HLA-DRB3	29962	2.433049595	0.01497225	0.501791771	0.206239845	1.427290116	0.513278612	61	59	0.250290999	1
seq.7161.25	H6PD	88893	-2.432889555	0.014978869	-0.950441672	0.390663715	0.796607978	-0.328058166	61	59	0.250290999	1
seq.8351.17	PRSS57	30334	2.43279251	0.014982884	0.233724666	0.096072585	1.754916648	0.811402509	61	59	0.250290999	1
seq.17696.1	TICAM2	26916	2.431406501	0.01504033	1.054589569	0.433736427	1.156868503	0.210224888	61	59	0.250447917	1
seq.4929.55	SHBG	43779	-2.4270932	0.015220345	-0.36527965	0.150500875	0.640465173	-0.642807974	61	59	0.251481842	1
seq.11270.17	CHCHD10	14149	2.426694043	0.0152371	0.403924867	0.166450677	1.415114752	0.500919046	61	59	0.251481842	1
seq.10006.25	ELK1	44888	2.425532907	0.01528593	0.748484109	0.308585427	1.432509671	0.518544879	61	59	0.251481842	1
seq.16288.17	EPHA4	109860	2.424750496	0.015318911	0.543509584	0.224150726	1.189257431	0.25006104	61	59	0.251481842	1
seq.8925.25	RRM2B	40737	-2.422587118	0.01541043	-0.876043249	0.361614756	0.798931376	-0.323856506	61	59	0.251481842	1
seq.11160.56	RNF122	17475	2.422363442	0.01541992	1.002975288	0.414048227	1.232185771	0.301219781	61	59	0.251481842	1
seq.19169.88	FIBP	41878	-2.42157053	0.015453602	-1.220503496	0.504013193	0.87999291	-0.184436195	61	59	0.251481842	1
seq.7057.18	SHISA3	25832	2.41989863	0.015524834	1.026590375	0.424228669	1.224294616	0.291950772	61	59	0.251481842	1
seq.13547.5	HTR7	53555	2.418671385	0.015577306	0.590648162	0.24420356	1.477584332	0.563240474	61	59	0.251481842	1
seq.13472.35	HDHD2	28536	-2.418396325	0.015589087	-0.375308596	0.155189037	0.206757148	-2.273990891	61	59	0.251481842	1
seq.4903.72	PPP3CA PPP3R1	NA	-2.416260132	0.015680854	-0.479103137	0.198282929	0.554790362	-0.849985369	61	59	0.251481842	1
seq.13713.164	SEC22A	34948	2.416246827	0.015681427	0.952833536	0.394344454	2.141610678	1.098696238	61	59	0.251481842	1
seq.19586.89	RAB3C	25952	-2.404173208	0.016209091	-0.579043617	0.240849376	0.683776836	-0.548402544	61	59	0.258109934	1
seq.12706.2	CDC42BPA	197307	2.400880549	0.016355675	0.401403069	0.167189938	1.52904601	0.612631819	61	59	0.258109934	1
seq.5798.3	BID	21995	2.400819968	0.016358382	0.611524081	0.254714676	1.450767546	0.536816377	61	59	0.258109934	1
seq.9326.33	ITIH2	106463	-2.400495643	0.016372886	-0.22688229	0.094514768	0.623084163	-0.682501046	61	59	0.258109934	1
seq.3616.3	GNS	62082	2.400095471	0.016390796	0.533680587	0.222358066	1.371225133	0.455465457	61	59	0.258109934	1
seq.12538.19	RGS7	57668	2.400071657	0.016391863	0.735029788	0.306253268	1.727405514	0.7886068	61	59	0.258109934	1
seq.6369.82	DEAF1	59327	2.396803661	0.016538783	0.711103051	0.29668807	1.505370882	0.590118971	61	59	0.25904281	1
seq.8076.4	SPACA3	23431	-2.396543927	0.01655051	-0.453610004	0.189276733	0.587621741	-0.767040322	61	59	0.25904281	1
seq.6555.58	STOML2	38534	2.393575082	0.016685066	0.866067504	0.361830097	1.254351638	0.326941842	61	59	0.259672869	1
seq.12730.3	NDC80	73913	2.3929405	0.016713951	0.87361849	0.365081576	1.269873634	0.344684941	61	59	0.259672869	1
seq.8969.49	CD14	40076	2.392363997	0.016740231	0.746033706	0.311839547	1.163311822	0.218237858	61	59	0.259672869	1
seq.10655.43	CLPB	78729	2.391157683	0.016795338	0.667798379	0.279278269	1.564252937	0.645473813	61	59	0.259754602	1
seq.12461.8	SIRT5	33881	2.389360417	0.016877736	0.46379104	0.194106773	1.411677725	0.49741077	61	59	0.260256685	1
seq.13636.20	NAP1L1	45374	-2.387950097	0.016942642	-1.161598899	0.486441865	0.836433941	-0.25767649	61	59	0.260486876	1
seq.12933.17	ENOX1	73348	2.381008723	0.017265303	1.106409356	0.464680933	1.13537723	0.183171713	61	59	0.263489346	1
seq.4931.59	F3	33068	2.380167975	0.017304748	0.475049214	0.199586423	1.305942104	0.38509094	61	59	0.263489346	1
seq.5226.36	CSNK2A2 CSNK2B	NA	-2.379072555	0.017356259	-1.163668798	0.489127074	0.858142533	-0.220710803	61	59	0.263489346	1
seq.3453.87	LYN	58574	-2.378010259	0.017406342	-0.838143727	0.352455892	0.78302603	-0.352867828	61	59	0.263489346	1
seq.18337.4	GMDS	41950	2.376863921	0.017460528	0.831381929	0.349781038	1.235550667	0.305154174	61	59	0.263489346	1
seq.18905.5	KRT16	51268	2.375457463	0.017527212	0.962266246	0.405086709	1.208690555	0.273444937	61	59	0.263489346	1
seq.9735.44	CD96	65634	2.375455393	0.017527311	1.151607764	0.484794523	1.186588802	0.246820073	61	59	0.263489346	1
seq.4237.70	LCMT1	38379	2.373387672	0.017625753	1.005058851	0.423470157	1.232295618	0.301348388	61	59	0.263489346	1
seq.16781.2	ENGASE	83987	-2.373366752	0.017626752	-1.389689062	0.585534899	0.881621447	-0.181768775	61	59	0.263489346	1
seq.19207.119	ADK	40545	-2.371004314	0.017739824	-1.081006646	0.455927743	0.853313879	-0.228851582	61	59	0.263489346	1
seq.11927.3	RBM28	85738	2.370637505	0.017757437	1.401501923	0.591191998	1.134467945	0.182015846	61	59	0.263489346	1
seq.5468.67	IL17RC	86240	2.370306186	0.01777336	0.519481057	0.219162005	1.560268447	0.641794269	61	59	0.263489346	1
seq.17778.19	RAB32	24997	-2.369019582	0.017835309	-0.866056011	0.365575708	0.712739481	-0.488553252	61	59	0.263489346	1
seq.17377.1	AKR1C3	36853	-2.368804358	0.017845691	-0.485410237	0.204917825	0.515747185	-0.955264053	61	59	0.263489346	1
seq.8018.43	VSIG2	34348	2.366078843	0.017977615	0.521400158	0.220364659	1.183567783	0.243142332	61	59	0.264483241	1
seq.6442.6	BAGE3	12112	-2.364658476	0.018046704	-0.397825766	0.168238149	0.704703621	-0.504911468	61	59	0.264483241	1
seq.3115.64	MAPK1	41390	-2.363326961	0.018111683	-1.20527672	0.509991525	0.870101864	-0.200743786	61	59	0.264483241	1
seq.14226.120	BHMT2	40354	2.363238932	0.018115986	1.022084022	0.432492884	1.215864579	0.281982552	61	59	0.264483241	1
seq.9869.28	NFKB1	105356	2.359101798	0.01831923	0.302846366	0.12837359	1.452820833	0.538856796	61	59	0.26631087	1
seq.19143.38	CYB5R2	31458	-2.358613248	0.018343362	-0.431655302	0.183012328	0.449723208	-1.152890759	61	59	0.26631087	1
seq.19555.1	SUMO2	10871	2.356713715	0.018437455	0.237379053	0.100724603	1.269807265	0.344609537	61	59	0.266889459	1
seq.16914.104	CD14	40076	2.355744482	0.018485628	0.604998862	0.256818541	1.175816706	0.233663181	61	59	0.266889459	1
seq.12818.159	SLC14A2	101209	2.354676699	0.018538827	0.919176685	0.390362161	1.216091759	0.28225209	61	59	0.266918144	1
seq.4481.34	C4A C4B	NA	-2.352614338	0.018641958	-0.285787822	0.121476698	0.647313122	-0.627464345	61	59	0.267080082	1
seq.7881.244	PARP16	36383	2.352402853	0.018652561	0.70460681	0.299526422	1.410110575	0.495808297	61	59	0.267080082	1
seq.19117.3	PPP1R14A	16693	2.345922856	0.018980035	0.984050243	0.41947255	1.276136244	0.351782363	61	59	0.269835404	1
seq.18931.40	SLIT3	167713	2.345445955	0.019004334	0.995069531	0.424256005	1.165120044	0.220478606	61	59	0.269835404	1
seq.7191.32	SLMAP	95198	2.343173407	0.019120494	0.95968298	0.409565497	1.159626776	0.213660551	61	59	0.269835404	1
seq.9243.10	LYG1	21431	2.342102436	0.019175451	0.542466325	0.231615115	1.319243993	0.399711414	61	59	0.269835404	1
seq.9016.12	NR1H2	50974	2.341115772	0.019226204	1.191537946	0.508961564	1.179488513	0.238161369	61	59	0.269835404	1
seq.9329.28	TREML1	32679	2.340471772	0.019259394	0.724248821	0.309445655	1.283189146	0.359733844	61	59	0.269835404	1
seq.12532.28	CDC34	26737	2.338091975	0.019382477	0.959242068	0.410267038	1.180229641	0.239067596	61	59	0.269835404	1
seq.18180.58	RTN4IP1	43590	2.337898248	0.019392527	0.785912273	0.336161881	1.285742099	0.362601288	61	59	0.269835404	1
seq.12333.87	RPIA	33269	-2.334841531	0.019551701	-0.668005748	0.286103249	0.661333429	-0.596550266	61	59	0.269835404	1
seq.13993.20	EPB41L1	98503	-2.33303241	0.019646444	-1.195537045	0.512439107	0.866300184	-0.207061071	61	59	0.269835404	1
seq.10372.18	STAT6	94135	-2.332925565	0.019652052	-1.177819085	0.504867838	0.885586657	-0.17529461	61	59	0.269835404	1
seq.14318.1	VPS29	20506	2.332311402	0.019684315	0.568695147	0.243833283	1.336326963	0.418273039	61	59	0.269835404	1
seq.9836.20	DCK	30519	2.331202223	0.019742699	1.025355276	0.439839695	1.261037454	0.334611125	61	59	0.269835404	1
seq.7939.1	PQLC2L	15626	2.331131783	0.019746412	0.875837505	0.375713424	1.203516935	0.267256443	61	59	0.269835404	1
seq.18385.4	PSMD10	24428	2.330786406	0.019764625	1.126509161	0.483317201	1.142302295	0.191944491	61	59	0.269835404	1
seq.7841.84	ESAM	41176	2.329825579	0.019815372	0.543060728	0.233090723	1.159639004	0.213675764	61	59	0.269835404	1
seq.18280.29	DTD2	18660	-2.329598245	0.019827395	-0.622619415	0.267264717	0.767438861	-0.381876273	61	59	0.269835404	1
seq.14186.13	RFFL	40514	2.329215564	0.019847649	0.765033477	0.328451127	1.223019104	0.290446939	61	59	0.269835404	1
seq.3365.7	DKK4	24876	-2.329145353	0.019851367	-0.641754515	0.275532188	0.71910066	-0.475734362	61	59	0.269835404	1
seq.4157.2	F2	70037	-2.327821117	0.019921604	-1.25950744	0.541067108	0.895043399	-0.159970456	61	59	0.269835404	1
seq.17802.4	NANS	40308	-2.32634574	0.020000114	-0.396990506	0.170649831	0.363271949	-1.460878127	61	59	0.269835404	1
seq.14284.23	EIF2AK4	186911	2.325886971	0.020024581	0.453227163	0.194862076	1.674701337	0.743903831	61	59	0.269835404	1
seq.13231.90		35941	2.323243174	0.020166093	0.47054629	0.202538544	1.400057019	0.485485583	61	59	0.269835404	1
seq.3887.90	KPNB1	97170	-2.322915361	0.0201837	-0.437226977	0.188223379	0.651068028	-0.6191198	61	59	0.269835404	1
seq.12940.35	ALDH3B1	51840	-2.321997688	0.02023306	-1.02366361	0.440854707	0.828085074	-0.272149103	61	59	0.269835404	1
seq.17411.55	UFD1L	34500	-2.321925059	0.020236971	-0.973997831	0.419478582	0.843404984	-0.245702547	61	59	0.269835404	1
seq.14326.4	UBE2E1	21404	2.321816238	0.020242833	0.338125429	0.145629711	3.336370299	1.73827942	61	59	0.269835404	1
seq.4771.10	SMPDL3A	51260	2.319382114	0.020374327	0.4139081	0.178456192	1.243218714	0.314080125	61	59	0.270895383	1
seq.6405.74	PSG2	37216	2.316599795	0.020525543	1.023850903	0.441962788	1.271164899	0.346151193	61	59	0.271635554	1
seq.13940.19	IFI16	88256	-2.316440487	0.02053423	-0.719131589	0.310446822	0.63448015	-0.656353066	61	59	0.271635554	1
seq.14663.44	RNF8	55518	2.312554089	0.020747168	0.63158533	0.273111592	1.319683428	0.400191891	61	59	0.273676731	1
seq.18277.28	TRIAP1	8786	2.311712165	0.020793551	1.029933306	0.44552835	1.192192015	0.253616615	61	59	0.273676731	1
seq.10760.107	GRIA4	100871	2.310033082	0.020886323	1.202143687	0.52040107	1.159754394	0.213819312	61	59	0.273941879	1
seq.3508.78	CCL22	10625	-2.308903528	0.020948935	-1.181200292	0.511584948	0.888169909	-0.171092401	61	59	0.273941879	1
seq.17513.11	ANXA11	54390	-2.308351543	0.020979592	-0.355175309	0.153865346	0.855539076	-0.225094345	61	59	0.273941879	1
seq.8428.102	NTM	37971	2.30755436	0.021023935	0.374107892	0.162123111	1.202024816	0.265466682	61	59	0.273941879	1
seq.18339.207	PSMB3	22949	2.303194285	0.021267914	0.697663855	0.302911421	1.282374973	0.358818175	61	59	0.275859146	1
seq.13422.66	ENOX2	70082	2.301403734	0.021368821	0.536347204	0.2330522	1.522209497	0.606166926	61	59	0.275859146	1
seq.3535.84	DKK1	28672	-2.301074804	0.021387403	-0.870021261	0.378093428	0.793005789	-0.334596698	61	59	0.275859146	1
seq.3448.13	INSR	156333	-2.300440332	0.021423286	-0.67756243	0.294535972	0.579342342	-0.787511984	61	59	0.275859146	1
seq.8089.173	NR4A1	64463	2.300220757	0.021435716	0.665581443	0.289355464	1.492926672	0.578143306	61	59	0.275859146	1
seq.17811.78	SULT1C2	34880	-2.298489972	0.021533918	-0.632194148	0.275047599	0.663541181	-0.591742089	61	59	0.27615121	1
seq.15414.316	LDHA	36689	-2.297954501	0.021564379	-0.240687098	0.104739714	0.346135052	-1.530593049	61	59	0.27615121	1
seq.9876.20	ALDOC	39456	-2.296179688	0.021665609	-0.276228667	0.120299238	0.466230554	-1.100884542	61	59	0.27676754	1
seq.12516.13	TEAD4	48329	-2.29429833	0.021773368	-1.253168883	0.546210084	0.87228514	-0.197128282	61	59	0.27746405	1
seq.15465.79	CNPY4	28310	2.291640306	0.021926408	0.541579922	0.236328503	1.231754905	0.300715217	61	59	0.278591771	1
seq.9532.5	WBP1L	37828	2.288813091	0.022090215	0.974781534	0.425889531	1.355321392	0.438635003	61	59	0.278591771	1
seq.5707.55	ELK3	44240	2.28853961	0.022106116	0.59486014	0.259930017	1.272669886	0.347858252	61	59	0.278591771	1
seq.19114.8	TK2	31005	2.288383957	0.022115171	0.980395905	0.428422819	1.259499234	0.332850245	61	59	0.278591771	1
seq.18179.56	SMS	41268	2.288070473	0.022133417	1.136473562	0.496695174	1.140129607	0.189197836	61	59	0.278591771	1
seq.13393.46	DERL1	28801	-2.287227018	0.022182576	-0.377587382	0.165085223	0.64755657	-0.626921864	61	59	0.278591771	1
seq.13689.2	ODC1	51148	2.283749153	0.022386278	1.034796657	0.4531131	1.180620673	0.239545509	61	59	0.280176444	1
seq.17347.80	AIDA	35023	-2.283239479	0.022416266	-0.409602287	0.179395237	0.557484946	-0.842995246	61	59	0.280176444	1
seq.12652.37	AHCYL1	58951	-2.280205754	0.022595488	-0.731512079	0.32080968	0.73600094	-0.442220486	61	59	0.280209693	1
seq.13735.1	RAP1GAP	73361	2.280064136	0.022603885	1.129304607	0.495295106	1.185730762	0.245776462	61	59	0.280209693	1
seq.14114.18	PIANP	30076	2.279332916	0.022647283	0.426053679	0.186920338	1.227626385	0.295871558	61	59	0.280209693	1
seq.12458.79	CHP1	22456	2.279307513	0.022648792	0.522651796	0.229302888	1.271722203	0.34678356	61	59	0.280209693	1
seq.7827.20	ADAM32	87948	2.278557099	0.022693407	0.733829818	0.322058999	1.412740207	0.498496189	61	59	0.280209693	1
seq.11573.3	SRSF6	39587	2.277749605	0.0227415	0.324318554	0.142385517	1.441570919	0.527641813	61	59	0.280209693	1
seq.11179.7	TSSK1B	41618	2.274889304	0.022912571	1.009531174	0.443771559	1.391120213	0.476247095	61	59	0.280765292	1
seq.13563.259	ACBD7	9790	2.274487022	0.022936721	1.214380871	0.533914179	1.173573963	0.230908769	61	59	0.280765292	1
seq.16765.52	PPBP	13894	2.274220362	0.022952741	0.635366372	0.279377664	1.471699053	0.557482686	61	59	0.280765292	1
seq.12530.14	CKS1B	9660	2.273400297	0.023002068	1.050910837	0.462263878	1.322461211	0.403225407	61	59	0.280765292	1
seq.15584.9	CFHR2	30651	2.271209556	0.023134295	0.321132603	0.141392767	1.426112443	0.512087737	61	59	0.281719501	1
seq.3030.3	CLEC4M	45350	2.268447546	0.023301943	0.85780303	0.378145411	1.160311766	0.214512498	61	59	0.282182491	1
seq.17204.17	PNMT	30855	2.267941599	0.023332766	1.181580235	0.520992355	1.145545538	0.19603481	61	59	0.282182491	1
seq.6612.90	BRICD5	28486	2.267279511	0.023373156	0.758585059	0.334579418	1.110430089	0.151118566	61	59	0.282182491	1
seq.17804.102	PNPO	29988	2.267022051	0.023388879	0.626749113	0.276463616	1.338818577	0.420960475	61	59	0.282182491	1
seq.3069.52	IGHM IGJ IGK@ IGL@	49440	2.265773459	0.023465257	0.386142893	0.170424316	1.166380054	0.222037954	61	59	0.282450163	1
seq.11516.7	FABP1	14208	2.263758652	0.023588963	0.27362471	0.120871856	1.269861979	0.344671699	61	59	0.282703926	1
seq.19364.163	PCNA	28769	-2.263663465	0.023594821	-1.066163688	0.470990368	0.839930318	-0.25165845	61	59	0.282703926	1
seq.4498.62	NCAM1	94574	2.261353965	0.023737347	0.56116643	0.248155061	1.268234926	0.342822013	61	59	0.283759295	1
seq.12812.25	ACYP2	11140	2.257248852	0.023992529	0.232283506	0.102905582	1.459916705	0.545886059	61	59	0.285892895	1
seq.5020.50	PGK1	44615	2.256058563	0.024066964	0.58295694	0.258396191	1.367147772	0.451169189	61	59	0.285892895	1
seq.2890.59	CCL28	14280	2.255114293	0.024126156	0.972918315	0.431427497	1.335589457	0.41747661	61	59	0.285892895	1
seq.17777.31	SDSL	34674	2.254969543	0.024135241	0.651625877	0.28897325	1.303621706	0.382525279	61	59	0.285892895	1
seq.5483.1	RGMA	49347	2.252708945	0.024277507	0.477403857	0.21192434	1.155454491	0.208460439	61	59	0.286925996	1
seq.15678.71	DKK2	28447	-2.251814495	0.024333997	-0.471926057	0.209575903	0.661528853	-0.596124013	61	59	0.286942973	1
seq.12391.27	PDZD7	111752	2.249565232	0.024476558	1.000803065	0.444887328	1.172184755	0.22919998	61	59	0.287532809	1
seq.11955.1	ARHGAP1	50436	2.249285262	0.024494353	0.64970974	0.288851641	1.140720328	0.189945127	61	59	0.287532809	1
seq.9870.17	WARS	53165	2.245862407	0.024712822	0.277571148	0.123592232	1.592446603	0.671244998	61	59	0.289110483	1
seq.18326.50	MAGEA8	35215	2.245443241	0.024739692	0.576732781	0.256845851	1.263632741	0.337577223	61	59	0.289110483	1
seq.3174.2	ADAMTS1	105358	-2.243690633	0.024852313	-0.435592546	0.194141091	0.258954569	-1.94922908	61	59	0.28977686	1
seq.12742.160	TMEM8B	51941	2.241968321	0.02496342	0.863596111	0.385195501	1.225883297	0.293821642	61	59	0.290422643	1
seq.13552.7	SWAP70	68998	-2.238134004	0.025212318	-1.059791264	0.473515555	0.870082025	-0.20077668	61	59	0.292665034	1
seq.9910.9	MTAP	31236	2.236179426	0.02534002	0.646231663	0.288989182	1.284683691	0.361413189	61	59	0.293493747	1
seq.11258.41	MADCAM1	40155	2.229165545	0.025802892	0.673391938	0.302082517	1.409092664	0.494766488	61	59	0.298192181	1
seq.18175.65	VAT1	41920	-2.228121011	0.025872447	-0.263417696	0.118224143	0.480370649	-1.05778009	61	59	0.298334494	1
seq.18868.7	CBX3	20811	2.227121655	0.025939144	0.843584235	0.378777798	1.110412603	0.151095847	61	59	0.298443312	1
seq.7959.34	CDH7	87086	2.22490898	0.026087349	0.508701236	0.228639122	1.27557046	0.351142592	61	59	0.299487365	1
seq.8046.9	LGALS1	14716	2.222511549	0.026248754	0.666961503	0.300093605	1.371639801	0.455901673	61	59	0.300015206	1
seq.9090.9	SYTL4	76024	-2.222262954	0.02626554	-0.530822045	0.238865542	0.659625873	-0.600280107	61	59	0.300015206	1
seq.16587.1	CSN2	25382	2.221075852	0.026345824	0.771810339	0.347493913	1.155206684	0.208150995	61	59	0.300015206	1
seq.5346.24	CPNE1	59059	-2.220294348	0.026398793	-0.670434883	0.301957659	0.765620105	-0.385299379	61	59	0.300015206	1
seq.5019.16	UCHL1	24824	2.219345707	0.026463214	0.449753958	0.2026516	1.38188377	0.466636276	61	59	0.300015206	1
seq.5526.53	TNFRSF18	26000	2.218152694	0.026544423	1.298518063	0.585405174	1.146112318	0.196748433	61	59	0.300015206	1
seq.2182.54	C4A C4B	NA	-2.216106164	0.026684232	-0.215229421	0.097120537	0.596558995	-0.745263279	61	59	0.300015206	1
seq.7934.11	NDRG4	38459	2.216073782	0.026686449	0.677439901	0.305693748	1.311025073	0.390695277	61	59	0.300015206	1
seq.17773.26	NAPG	34746	-2.21583258	0.02670297	-1.09097012	0.492352234	0.865369307	-0.208612143	61	59	0.300015206	1
seq.11556.19	ARFGAP1	44668	2.215745286	0.026708952	0.555990362	0.25092702	1.481703823	0.567257097	61	59	0.300015206	1
seq.17726.3	SAR1A	22367	-2.214857335	0.026769858	-0.855040665	0.386047738	0.845511787	-0.242103228	61	59	0.300052692	1
seq.19437.61	VEGFA	27042	-2.210328755	0.027082354	-0.863009551	0.390443978	0.803574073	-0.315497078	61	59	0.301609185	1
seq.9590.10	COX7A2L	12615	2.210048937	0.027101766	0.441321971	0.199688778	1.334224993	0.416001972	61	59	0.301609185	1
seq.12432.23	CACYBP	26210	-2.209911077	0.027111334	-0.569718109	0.257801373	0.802550808	-0.317335366	61	59	0.301609185	1
seq.14079.14	IL18R1	62304	2.209495469	0.027140197	0.614027149	0.277903783	1.259859175	0.33326248	61	59	0.301609185	1
seq.3292.75	CD48	27683	2.207563022	0.027274749	0.470462937	0.213114159	1.290754892	0.368215066	61	59	0.30245956	1
seq.17843.30	PPCS	34005	-2.204226721	0.027508403	-0.756064647	0.343006751	0.813103801	-0.298488556	61	59	0.303726962	1
seq.10506.53	PGRMC2	23818	2.203677371	0.027547042	0.851102687	0.38621928	1.296648297	0.374787216	61	59	0.303726962	1
seq.3378.49	KLK7	27525	-2.203438419	0.027563863	-0.597338292	0.271093708	0.29919048	-1.740863825	61	59	0.303726962	1
seq.12423.38	A1CF	65202	2.201068664	0.027731163	0.714347602	0.324545805	1.430544504	0.51656438	61	59	0.304575767	1
seq.19161.1	USP15	112419	2.200692947	0.027757768	0.248780963	0.113046649	1.265541254	0.339754537	61	59	0.304575767	1
seq.13983.27	CRYZ	35207	-2.198475776	0.027915219	-0.525723612	0.239130955	0.538149919	-0.893919956	61	59	0.305659918	1
seq.12732.13	MPP7	65524	2.196512135	0.028055308	0.789496892	0.359432065	1.235861617	0.305517209	61	59	0.30628653	1
seq.4706.17	EPB41	97017	-2.195671485	0.028115466	-0.493946345	0.224963683	0.487335875	-1.037011665	61	59	0.30628653	1
seq.15447.45	SORD	38325	-2.195207133	0.028148743	-0.446106166	0.203218256	0.575973948	-0.795924537	61	59	0.30628653	1
seq.15318.75	S100A10	11203	-2.194139862	0.028225356	-0.582779288	0.265607174	0.802398007	-0.317610071	61	59	0.306480327	1
seq.6285.71	MLEC	32234	-2.190400507	0.028495203	-0.453413318	0.207000188	0.749204311	-0.416568893	61	59	0.30876715	1
seq.11439.88	RHPN2	76993	2.188259499	0.028650705	0.748977603	0.342270925	1.505642588	0.590379341	61	59	0.309808041	1
seq.3298.52	CNTN4	113454	-2.187366426	0.028715785	-0.776451706	0.354971027	0.819558249	-0.287081605	61	59	0.309868886	1
seq.12509.115	COMMD1	21178	2.184860074	0.028899108	0.337501676	0.154472902	1.492069852	0.577315078	61	59	0.311202788	1
seq.13603.7	RFESD	17762	2.183026037	0.029033893	0.798521482	0.365786513	1.239713596	0.310006861	61	59	0.31144711	1
seq.7776.20	UNC5B	103638	2.182925353	0.029041308	0.463370665	0.212270504	1.229715267	0.298324307	61	59	0.31144711	1
seq.15383.200	EDN3	25454	2.179643962	0.029283863	1.084132068	0.497389522	1.155002915	0.207896493	61	59	0.313170622	1
seq.6371.50	ANGPTL7	40018	2.179127582	0.029322192	1.07582435	0.493694981	1.158693689	0.212499228	61	59	0.313170622	1
seq.18186.15	TARS	83435	-2.177935628	0.02941083	-0.788793067	0.362174647	0.792032525	-0.336368418	61	59	0.313474936	1
seq.17341.89	ACAT2	41351	-2.171626985	0.02988381	-0.937092523	0.431516338	0.463645636	-1.10890552	61	59	0.317602935	1
seq.7970.315	ART3	43923	2.17114782	0.02992	0.206079752	0.094917421	2.087558021	1.061816296	61	59	0.317602935	1
seq.9026.40	BTNL8	56748	-2.167670852	0.030183739	-0.903540214	0.416825374	0.799047456	-0.323646906	61	59	0.319751314	1
seq.13450.49	USP8	127523	-2.166412977	0.030279643	-0.787801961	0.363643483	0.820437439	-0.285534767	61	59	0.320116633	1
seq.18415.16	ARL6	21097	2.164381668	0.03043507	0.570019321	0.263363588	1.272521222	0.347689717	61	59	0.320456447	1
seq.12801.33	IRF2	39354	2.164217431	0.030447666	0.735599633	0.339891742	1.156400645	0.209641319	61	59	0.320456447	1
seq.12675.14	DARS	57136	-2.163584672	0.030496239	-0.552700168	0.255455761	0.588180315	-0.765669593	61	59	0.320456447	1
seq.10085.25	STAR	31914	2.162604538	0.030571609	0.528321142	0.244298545	1.253353002	0.325792801	61	59	0.320602064	1
seq.12774.12	HCN1	98796	2.158575415	0.030883122	0.930649988	0.431140826	1.1543529	0.207084341	61	59	0.323218536	1
seq.11918.54	STOX1	110962	2.154626552	0.03119107	1.063759822	0.493709604	1.132002722	0.178877427	61	59	0.325711953	1
seq.2837.3	MET	155541	-2.153505139	0.031279001	-0.321609913	0.149342533	0.71455237	-0.484888344	61	59	0.325711953	1
seq.10885.36	C6orf89	39870	2.153125168	0.031308843	1.096884705	0.50943843	1.146816685	0.1976348	61	59	0.325711953	1
seq.5963.9	DMKN	47082	2.152127123	0.031387343	0.818869257	0.380492978	1.184999445	0.244886383	61	59	0.325878156	1
seq.15688.30	LMAN1	57549	2.150242497	0.031536038	1.090294465	0.507056514	1.127081974	0.172592448	61	59	0.326546199	1
seq.5452.71	ASGR1	33186	2.148994629	0.031634826	0.340352721	0.158377651	1.348906678	0.431790541	61	59	0.326546199	1
seq.18947.3	LRRC3B	29275	2.148933836	0.031639645	0.79142094	0.368285392	1.221927805	0.289159049	61	59	0.326546199	1
seq.12417.46	TPRKB	19661	2.146462447	0.031836102	0.90985953	0.423887933	1.167561958	0.22349911	61	59	0.327924432	1
seq.12869.68	DDX6	54417	-2.144432178	0.031998274	-0.392818809	0.183180803	0.695184429	-0.524532326	61	59	0.328944784	1
seq.2911.27	MDK	15585	2.143600706	0.032064894	0.32733471	0.152703211	1.778174874	0.830397213	61	59	0.328980765	1
seq.4292.5	NAPA	33233	-2.142460274	0.032156462	-0.292694676	0.136616151	0.516391405	-0.953463106	61	59	0.329272064	1
seq.10672.75	SFTPB	42117	2.139179245	0.032421154	1.024509976	0.478926662	1.139497131	0.188397292	61	59	0.331280691	1
seq.4541.49	CDON	139147	-2.138456077	0.032479745	-1.16560954	0.545070601	0.887909809	-0.171514955	61	59	0.331280691	1
seq.2754.50	C3	187148	-2.133901528	0.032850842	-0.294725826	0.138115945	0.727722033	-0.458540604	61	59	0.333739952	1
seq.3431.54	EPHA1	108127	2.133295713	0.032900476	0.527837321	0.247428107	1.256335386	0.329221652	61	59	0.333739952	1
seq.8905.20	KCNMB3	31604	2.132615863	0.032956251	0.564883134	0.264878051	1.321493558	0.402169392	61	59	0.333739952	1
seq.11262.39	TRABD	42321	2.132363316	0.032976991	0.982925724	0.460956028	1.137519258	0.18589097	61	59	0.333739952	1
seq.9747.48	MARK3	84429	2.131480453	0.033049581	0.908083429	0.426034134	1.218918613	0.285601801	61	59	0.333826389	1
seq.2900.53	CCL14	10678	-2.130187573	0.033156131	-0.325037847	0.152586491	0.520991004	-0.940669632	61	59	0.334254841	1
seq.17796.15	IMPA1	30189	2.12894104	0.033259139	0.787086881	0.369708163	1.180015972	0.238806387	61	59	0.334646006	1
seq.15481.45	CAMP	19301	-2.127717953	0.033360476	-0.170243644	0.080012317	0.706271956	-0.501704283	61	59	0.335018879	1
seq.18243.9	CMPK1	22222	2.126399893	0.033469977	0.909406521	0.42767427	1.265143956	0.339301553	61	59	0.335472151	1
seq.19271.64	GNAI1	40361	-2.122755561	0.03377434	-0.873822367	0.411645308	0.840422082	-0.250814026	61	59	0.337304451	1
seq.9819.110	NUP210	205111	2.122661605	0.033782219	1.327573973	0.625428928	1.122636404	0.166890747	61	59	0.337304451	1
seq.9840.2	CDC42	21259	-2.121008734	0.033921067	-0.343495407	0.161949077	0.645588071	-0.631314175	61	59	0.337714314	1
seq.10036.201	ZHX3	104658	2.119624437	0.03403773	0.754812884	0.356106899	1.144233633	0.194381656	61	59	0.337714314	1
seq.19188.21	NAP1L4	42823	-2.119553368	0.034043729	-0.32207962	0.151956362	0.455825274	-1.133447176	61	59	0.337714314	1
seq.9964.10	MYZAP	54206	2.119094873	0.03408245	0.845989033	0.399221877	1.194755409	0.256715299	61	59	0.337714314	1
seq.12898.5	IL33	30759	2.117622359	0.034207063	0.885475364	0.418146021	1.124902831	0.169800387	61	59	0.338305906	1
seq.12574.36	EDN2	19960	2.112937279	0.034606137	0.283490612	0.134168967	1.215652982	0.281731459	61	59	0.341604515	1
seq.10451.11	NUCB1	53879	2.110430105	0.034821326	0.370415832	0.17551675	1.271396382	0.346413888	61	59	0.343078921	1
seq.9117.4	IL36G	18721	2.108300662	0.035004991	1.096256693	0.519971707	1.124969164	0.169885457	61	59	0.344237758	1
seq.3005.5	PTPN1	49967	2.106456613	0.035164708	0.638804241	0.303260099	1.660659293	0.731756115	61	59	0.344839097	1
seq.16892.23	ENPP2	98994	2.106067781	0.035198465	0.441647465	0.209702399	1.328900155	0.410232714	61	59	0.344839097	1
seq.3538.26	DDC	53926	-2.104741447	0.03531382	-0.857882944	0.407595406	0.862728892	-0.213020824	61	59	0.344882398	1
seq.9599.6	PIANP	30076	2.104169518	0.035363662	0.420994725	0.20007643	1.199366754	0.262272888	61	59	0.344882398	1
seq.10638.1	TINF2	50023	2.103736974	0.035401397	0.604248477	0.287226248	1.443230114	0.529301347	61	59	0.344882398	1
seq.10627.87	APLP2	86956	2.102379481	0.035520047	0.536623799	0.255245927	1.214812153	0.280733246	61	59	0.345392698	1
seq.3450.4	KLK6	26856	2.101408472	0.035605125	1.195457866	0.5688841	1.134881532	0.182541705	61	59	0.345575253	1
seq.13453.2	MRPL33	7619	2.096973887	0.035995887	0.298084984	0.14215007	2.028057156	1.020098312	61	59	0.348718519	1
seq.15641.20	TMEFF1	40934	2.09414172	0.036247358	0.657560033	0.313999777	1.15144131	0.203440877	61	59	0.350245199	1
seq.12761.12	APBB2	83374	2.093686957	0.036287876	0.976359174	0.466334841	1.159788883	0.213862214	61	59	0.350245199	1
seq.8932.1	ENTPD6	53246	2.089976791	0.036619885	0.687081378	0.328750721	1.113124862	0.154615432	61	59	0.352506528	1
seq.16320.139	CD320	28991	2.089559003	0.036657433	0.591785662	0.283210793	1.181791891	0.240976005	61	59	0.352506528	1
seq.9256.78	NPTX1	47122	2.087645869	0.036829791	0.591905998	0.283527971	1.187580571	0.248025396	61	59	0.352848488	1
seq.4141.79	CXCL10	10881	2.08757294	0.036836375	0.707533668	0.338926442	1.395875469	0.481170239	61	59	0.352848488	1
seq.10034.16	FRK	58254	2.086911989	0.036896091	0.705029571	0.337833878	1.242762813	0.313550977	61	59	0.352848488	1
seq.5437.63	FABP3	14858	2.085641379	0.03701112	0.525364057	0.251895682	1.165443696	0.220879308	61	59	0.35330029	1
seq.5581.28	FGL1	36379	2.08384785	0.037174009	0.255841012	0.122773365	1.294737788	0.372659952	61	59	0.353349652	1
seq.8403.18	FASN	273427	-2.083155922	0.037237013	-0.991037535	0.475738529	0.885429684	-0.175550354	61	59	0.353349652	1
seq.11448.34	GALK1	42272	2.082780744	0.037271214	0.439513686	0.211022541	1.666938939	0.737201258	61	59	0.353349652	1
seq.10752.8	CDYL2	56500	2.082247156	0.0373199	1.330453613	0.638950861	1.088461913	0.122290926	61	59	0.353349652	1
seq.14294.61	MBD1	66607	2.081859902	0.037355268	0.740587006	0.355733354	1.20805805	0.272689782	61	59	0.353349652	1
seq.6462.12	TIMP4	25503	-2.079023084	0.037615229	-0.603627343	0.290341819	0.571243808	-0.807821472	61	59	0.354522668	1
seq.9366.54	IL21R	59130	-2.079022118	0.037615318	-1.048319599	0.504236867	0.864340612	-0.210328145	61	59	0.354522668	1
seq.19264.6	RPA2	29247	2.077064638	0.037795594	0.885893384	0.426512188	1.185807871	0.245870278	61	59	0.355578764	1
seq.17332.3	ADPRHL2	38947	-2.075860644	0.037906842	-0.245491923	0.11826031	0.648778456	-0.624202183	61	59	0.355982808	1
seq.5006.71	MAPK13	42090	-2.072840536	0.038187123	-1.034056049	0.498859431	0.889184593	-0.169445144	61	59	0.357969933	1
seq.13669.6	FGFR3	87710	2.07071451	0.038385483	0.56207915	0.271442126	1.121773761	0.165781743	61	59	0.359030723	1
seq.15303.63	S100A5	10744	2.070152614	0.038438055	0.805160638	0.388937817	1.21420634	0.280013611	61	59	0.359030723	1
seq.6609.22	CNP	47579	-2.068882976	0.038557069	-0.347114763	0.167778829	0.712483233	-0.489072033	61	59	0.359492605	1
seq.3581.53	AHSG	39341	2.068154975	0.038625453	0.419026627	0.202608911	1.157365412	0.210844435	61	59	0.359492605	1
seq.19123.6	NFKBID	33481	2.065946189	0.038833561	0.713225346	0.345229392	1.415618107	0.501432121	61	59	0.360785239	1
seq.6480.1	CANT1	44840	2.065133374	0.038910382	0.436540778	0.21138624	1.232760583	0.301892638	61	59	0.360855717	1
seq.8039.41	FAM177A1	23757	-2.06352737	0.03906255	-0.602485688	0.291968838	0.817598297	-0.290535904	61	59	0.361481313	1
seq.17725.37	USH1C	62211	-2.062958719	0.03911655	-0.896615417	0.434625961	0.833804228	-0.262219406	61	59	0.361481313	1
seq.9044.1	CNTNAP5	145623	2.061947521	0.039212733	0.878756799	0.426178062	1.182817843	0.242227912	61	59	0.361728783	1
seq.5630.48	CD300A	33201	2.058557667	0.039536632	0.274861329	0.133521316	1.39267478	0.477858397	61	59	0.363510798	1
seq.16021.30	CDH8	88253	2.058466232	0.0395454	0.769334526	0.37374163	1.133794515	0.181159195	61	59	0.363510798	1
seq.15295.81	IGF2	20140	2.057444333	0.039643504	0.205291247	0.099779733	1.607926224	0.685201213	61	59	0.36377103	1
seq.6586.19	ADAM11	83418	2.056702495	0.039714852	0.790536811	0.384371008	1.216192333	0.2823714	61	59	0.363785252	1
seq.2997.8	JAM2	33207	2.055733685	0.039808193	0.28220331	0.137276201	1.236303993	0.306033529	61	59	0.363790289	1
seq.13130.150	HK2	102380	-2.055248601	0.039854999	-0.875430515	0.425948722	0.87145935	-0.198494724	61	59	0.363790289	1
seq.11128.29	TMEM132C	121787	2.05405954	0.039969929	0.315437627	0.153567908	1.4873029	0.572698492	61	59	0.364201524	1
seq.2637.77	MRC1	166012	2.053259783	0.040047389	0.392828072	0.191319226	1.230310387	0.29902233	61	59	0.364270492	1
seq.15482.12	A2ML1	161107	-2.049869125	0.040377204	-0.83468338	0.40718862	0.731737466	-0.450601967	61	59	0.365989984	1
seq.17441.4	ALPI	56812	2.048693922	0.040492054	0.208163543	0.101607927	1.722169009	0.784226732	61	59	0.365989984	1
seq.14708.59	C8G	22277	2.048450579	0.04051587	0.234821937	0.114633928	1.471834627	0.557615582	61	59	0.365989984	1
seq.11699.16	PTP4A2	19127	-2.048435866	0.04051731	-1.152595404	0.562670974	0.899241566	-0.153219371	61	59	0.365989984	1
seq.15573.110	NCAN	143093	2.046162599	0.040740376	0.646419933	0.315918165	1.276534981	0.352233073	61	59	0.367065578	1
seq.13078.3	CETN2	19738	2.045593644	0.040796367	0.562575108	0.275018017	1.184090899	0.243779837	61	59	0.367065578	1
seq.18222.34	SH3GLB2	43974	-2.045072956	0.040847666	-0.852578563	0.41689396	0.848205508	-0.237514244	61	59	0.367065578	1
seq.3848.14	GAPDH	36053	-2.043724446	0.040980777	-0.179975632	0.088062572	0.394625275	-1.341444732	61	59	0.367627897	1
seq.4499.21	PDGFA	24043	-2.042157647	0.041135896	-0.946448567	0.463455193	0.877072235	-0.189232428	61	59	0.368385379	1
seq.17757.86	CAB39	39869	-2.03632306	0.041717926	-0.350985149	0.172362213	0.697046478	-0.520673238	61	59	0.372683753	1
seq.19293.6	VPS26A	38170	-2.035836298	0.041766796	-0.226091364	0.111055768	0.572594916	-0.804413235	61	59	0.372683753	1
seq.6123.69	TP53	43653	2.034922693	0.041858652	0.81233023	0.399194639	1.793035544	0.842404087	61	59	0.372683753	1
seq.2212.69	PLAT	62917	-2.034493181	0.041901895	-0.603986176	0.29687304	0.82666898	-0.274618344	61	59	0.372683753	1
seq.7871.16	TMEM132A	110110	-2.032994894	0.042053039	-0.259458629	0.127623847	0.731990356	-0.450103454	61	59	0.373390866	1
seq.11348.132	P4HA2	60902	2.032036856	0.042149925	1.01504045	0.49951872	1.161329684	0.21577759	61	59	0.373614641	1
seq.5100.53	SCARB2	54290	-2.030279392	0.042328148	-0.822133818	0.404936296	0.83439353	-0.261200123	61	59	0.373995904	1
seq.16792.4	SIGLEC5	60715	2.030197665	0.042336451	0.170431282	0.083948122	1.259897268	0.333306101	61	59	0.373995904	1
seq.8368.102	TNFRSF1B	48291	2.027856185	0.042574928	0.860934224	0.424553886	1.108985852	0.14924096	61	59	0.374934219	1
seq.18888.37	FABP12	15565	2.027585978	0.042602521	0.95270816	0.469873125	1.205352239	0.269454806	61	59	0.374934219	1
seq.3029.52	CD209	45775	2.027038467	0.042658479	0.85479774	0.421697838	1.203944146	0.267768464	61	59	0.374934219	1
seq.12650.43	GNAI3	40532	2.024185548	0.042951064	0.878330491	0.433917974	1.188475121	0.249111703	61	59	0.376688374	1
seq.6231.46	STC2	33249	2.023684678	0.043002606	0.603626901	0.298281104	1.566353844	0.647410159	61	59	0.376688374	1
seq.17393.13	ACADS	44297	2.02210797	0.043165199	1.014037771	0.501475582	1.128706385	0.17467024	61	59	0.377478215	1
seq.17403.14	ACADSB	47485	2.021231369	0.04325582	1.07779214	0.533235411	1.131123927	0.177757001	61	59	0.377637074	1
seq.19614.8	TCN1	48207	-2.019901634	0.043393592	-0.201818387	0.099914958	0.529851981	-0.916338709	61	59	0.377734946	1
seq.10080.9	EIF2B1	33712	-2.019343896	0.043451488	-1.108033386	0.548709602	0.88099936	-0.182787124	61	59	0.377734946	1
seq.18458.4	PTGES2	41943	2.018461676	0.043543202	0.991508586	0.491219922	1.204046618	0.267891251	61	59	0.377734946	1
seq.13374.4	DEFB113	9640	2.017286138	0.043665661	0.488784923	0.242298261	1.297093029	0.375281955	61	59	0.377734946	1
seq.14028.22	PIK3C2A	190680	2.016780098	0.043718467	0.514346457	0.255033485	1.490396591	0.575696279	61	59	0.377734946	1
seq.10833.64	HHIP	78851	2.016724066	0.043724317	0.624985136	0.309901164	1.34326437	0.425743272	61	59	0.377734946	1
seq.8459.10	BMP6	57226	-2.016050047	0.043794743	-0.717627251	0.355957062	0.862438186	-0.213507038	61	59	0.377734946	1
seq.13460.4	CHAD	40476	-2.01512004	0.043892073	-0.64170525	0.318445173	0.744806661	-0.42506212	61	59	0.377734946	1
seq.19568.17	IL15	18086	2.014860219	0.043919297	0.784351188	0.389283177	1.155363524	0.208346854	61	59	0.377734946	1
seq.2731.29	POR	76690	-2.011621423	0.044259859	-0.864464148	0.429735008	0.865408851	-0.208546219	61	59	0.380036882	1
seq.16081.38	AKR1B10	36020	-2.010357843	0.044393329	-0.566986039	0.282032396	0.660789374	-0.597737607	61	59	0.380412512	1
seq.18397.5	AKR1C4	37067	2.009826248	0.044449582	0.776141665	0.386173514	6.977853123	2.802783231	61	59	0.380412512	1
seq.11196.31	COL6A3	343669	2.008925921	0.044544991	0.413347529	0.205755486	1.16513966	0.220502895	61	59	0.380604083	1
seq.8909.77	GNPDA1	32669	-2.00662194	0.044789933	-0.380389451	0.189567074	0.648746342	-0.624273596	61	59	0.381391874	1
seq.13089.6	HIF1A	92670	2.006161683	0.044839	0.668827782	0.333386779	1.291823485	0.369408953	61	59	0.381391874	1
seq.8780.2	PCDH10	112936	-2.005391181	0.044921244	-1.048206554	0.522694307	0.85137066	-0.232140722	61	59	0.381391874	1
seq.12543.76	ZNF560	91121	2.005310205	0.044929895	0.812693953	0.405270941	1.475003907	0.560718775	61	59	0.381391874	1
seq.3449.58	SERPINA4	48542	-2.004289291	0.04503908	-0.274655603	0.137033912	0.697899219	-0.518909377	61	59	0.381553508	1
seq.6255.74	CPXM1	81668	-2.003682735	0.045104057	-0.795257353	0.396897842	0.85337754	-0.228743954	61	59	0.381553508	1
seq.9901.28	EGLN1	46021	-2.003081362	0.045168556	-0.791307608	0.395045165	0.791855414	-0.336691063	61	59	0.381553508	1
seq.8269.327	ARSK	61450	-2.000549967	0.04544091	-0.43962212	0.219750632	0.80238176	-0.317639284	61	59	0.382826958	1
seq.12873.11	SPN	40322	2.000315466	0.04546621	1.182331963	0.59107275	1.109878753	0.15040208	61	59	0.382826958	1
seq.17691.1	TPP1	61248	1.998368412	0.045676734	0.480858432	0.240625517	1.218640066	0.285272078	61	59	0.383979251	1
seq.16919.1	DBI	10044	1.997274759	0.045795344	0.66201139	0.331457345	1.147473711	0.198461101	61	59	0.384356412	1
seq.13534.20	MYOM2	164896	1.995535095	0.04598455	0.28923953	0.144943344	2.047818706	1.034087999	61	59	0.385323917	1
seq.9887.40	RBBP6	201564	1.994435532	0.046104479	1.029844025	0.516358643	1.146376978	0.197081542	61	59	0.385693246	1
seq.3461.58	BCAN	99118	1.993737701	0.046180727	0.476447707	0.238972111	1.95738989	0.968931153	61	59	0.385693246	1
seq.9577.26	SYT2	46872	1.99222684	0.046346175	1.111113504	0.557724392	1.111803658	0.152902034	61	59	0.385693246	1
seq.3171.57	APP	86943	1.990331818	0.046554395	0.655289939	0.329236529	1.140607199	0.189802044	61	59	0.385693246	1
seq.12384.92	COPS7B	29622	1.990228308	0.046565791	1.011118135	0.508041279	1.184541659	0.244328938	61	59	0.385693246	1
seq.18930.28	SLIT2	169870	-1.989776832	0.046615525	-0.439137949	0.220697086	0.847441298	-0.238814658	61	59	0.385693246	1
seq.17721.82	GAS7	54371	1.988561802	0.046749591	0.634291784	0.318970114	1.236572431	0.306346747	61	59	0.385693246	1
seq.11157.35	MFF	38465	1.988477908	0.04675886	0.397834314	0.200069768	1.775529636	0.828249441	61	59	0.385693246	1
seq.2742.68	SIGLEC7	51143	1.988042434	0.046806997	0.411966278	0.207222075	1.105132754	0.144219684	61	59	0.385693246	1
seq.9557.5	MANSC1	46810	1.987922006	0.046820316	0.319545775	0.160743618	1.295496255	0.373504845	61	59	0.385693246	1
seq.6168.11	TP53	43653	1.987487474	0.046868403	0.746933457	0.375817944	1.205365034	0.26947012	61	59	0.385693246	1
seq.17329.2	BDH2	26724	-1.9866485	0.046961363	-0.214333602	0.107887028	0.542458616	-0.882415015	61	59	0.385693246	1
seq.19259.176	EIF2S1	36112	-1.985904554	0.047043923	-0.270376926	0.136147996	0.612209367	-0.707902977	61	59	0.385693246	1
seq.12746.4	CYTH4	45672	1.985718046	0.04706464	0.435106853	0.219118144	1.367138179	0.451159066	61	59	0.385693246	1
seq.6470.19	FBLN1	77214	1.983117458	0.047354311	0.630663084	0.318016001	1.145327122	0.195759712	61	59	0.386956374	1
seq.3285.23	C1R	80119	-1.982749636	0.047395402	-0.403389826	0.203449704	0.603250673	-0.729170476	61	59	0.386956374	1
seq.5465.32	HS6ST1	48226	1.982337274	0.047441505	0.35884949	0.181023429	1.279254655	0.355303483	61	59	0.386956374	1
seq.4867.15	VEGFA	27042	-1.980921543	0.047600073	-0.490925586	0.24782687	0.665325947	-0.587866797	61	59	0.38757601	1
seq.10438.19	CSF2RA	46207	1.979498916	0.047759862	0.91151377	0.460477024	1.165929149	0.221480121	61	59	0.38757601	1
seq.14260.112	NET1	67740	1.979060512	0.047809194	0.878337976	0.443815624	1.196635385	0.25898363	61	59	0.38757601	1
seq.3518.54	CPB2	48424	-1.978725333	0.047846939	-0.24158359	0.122090512	0.818008065	-0.289813028	61	59	0.38757601	1
seq.12562.1	PKN1	103932	1.978349572	0.047889284	0.90050415	0.45517949	1.609709417	0.686800278	61	59	0.38757601	1
seq.17676.13	TRIP10	68352	-1.977557077	0.047978696	-0.339281381	0.171565911	0.637755202	-0.648925333	61	59	0.387697614	1
seq.13577.25	U2AF2	53501	1.976435234	0.048105504	0.742182658	0.3755158	1.206571431	0.270913328	61	59	0.388120571	1
seq.3488.64	CAT	59756	-1.975236146	0.048241356	-0.226590931	0.114715869	0.713480116	-0.487054872	61	59	0.388615063	1
seq.12643.4	ARRB1	47066	-1.973462106	0.048442938	-0.463276795	0.234753327	0.807517515	-0.308434543	61	59	0.389636715	1
seq.8032.23	MCCD1	13259	1.971796052	0.048632893	1.076350747	0.545873264	1.217817745	0.28429824	61	59	0.389799072	1
seq.13435.31	IL20RB	35076	1.971565313	0.04865925	0.938884615	0.476212788	1.120809201	0.164540704	61	59	0.389799072	1
seq.9830.109	VAV3	97776	1.971318211	0.04868749	1.201175023	0.609325789	1.126341447	0.171644242	61	59	0.389799072	1
seq.5107.7	NOTCH1	272505	1.969104138	0.048941134	0.512166073	0.26010106	1.147574326	0.198587597	61	59	0.39119804	1
seq.19392.6	DDAH1	31122	-1.967937638	0.049075213	-0.288321295	0.146509366	0.57708152	-0.793152964	61	59	0.39119804	1
seq.9275.2	CTSL	37564	1.967831765	0.049087398	0.166624828	0.084674326	1.273386396	0.348670256	61	59	0.39119804	1
seq.17138.8	GSTA1	25631	-1.96629342	0.049264726	-0.320266095	0.162878079	0.643983106	-0.634905253	61	59	0.391360791	1
seq.16315.105	FLT1	150769	1.965879489	0.049312533	0.585549893	0.297856454	1.275123734	0.350637248	61	59	0.391360791	1
seq.17821.20	NMT2	56980	-1.965144646	0.049397499	-1.004074171	0.510941611	0.902549059	-0.147922742	61	59	0.391360791	1
seq.17447.52	SFRP4	39827	-1.965052396	0.049408174	-0.589118087	0.299797648	0.902258789	-0.148386803	61	59	0.391360791	1
seq.17224.12	OGN	33922	1.959509518	0.050053146	0.360310196	0.183877747	1.335462732	0.417339716	61	59	0.39586798	1
seq.7121.2	SYT7	45501	-1.956257598	0.050434816	-0.924934618	0.472808192	0.892227697	-0.16451616	61	59	0.397707273	1
seq.9226.6	TMUB2	33788	1.955760538	0.05049337	0.853731312	0.436521392	1.533053663	0.616408198	61	59	0.397707273	1
seq.16902.17	LAMP1	44882	1.955296264	0.050548112	0.554903059	0.283794875	1.257399353	0.330442926	61	59	0.397707273	1
seq.18882.7	CLSTN2	107006	-1.954933423	0.050590929	-0.665499595	0.340420593	0.710332581	-0.493433436	61	59	0.397707273	1
seq.11122.97	SPG21	34960	-1.952555186	0.050872326	-0.999717659	0.512004816	0.890570343	-0.167198525	61	59	0.399177657	1
seq.2609.59	CST3	15799	1.951463489	0.051001935	0.544735837	0.279142213	1.154566448	0.207351206	61	59	0.399177657	1
seq.17712.7	IDI1	26319	1.951414685	0.051007736	0.28801684	0.147593867	2.037290238	1.026651525	61	59	0.399177657	1
seq.18172.71	ASF1A	22969	1.948750497	0.051325228	0.423808309	0.217476947	0.641705599	-0.640016524	61	59	0.400091187	1
seq.2728.62	LAMA1 LAMB1 LAMC1	NA	-1.948545987	0.051349668	-0.410819074	0.210833656	0.556878525	-0.844565437	61	59	0.400091187	1
seq.6368.9	CSTL1	16989	1.947757999	0.051443927	0.661640568	0.339693416	2.025934779	1.01858773	61	59	0.400091187	1
seq.13642.90	IFIT3	55985	1.946946986	0.051541091	0.848668147	0.435896896	1.239246282	0.30946293	61	59	0.400091187	1
seq.15565.102	MUC16	1519175	-1.946895329	0.051547285	-0.610907376	0.313785424	0.733871823	-0.446399989	61	59	0.400091187	1
seq.8343.224	PAPOLG	82803	1.946174328	0.051633803	0.56886101	0.292297047	1.185477784	0.245468626	61	59	0.400091187	1
seq.3340.53	THBS4	105869	-1.945941119	0.051661813	-0.253889068	0.130471095	1.252469408	0.324775365	61	59	0.400091187	1
seq.13098.93	FIGF	40444	1.942009312	0.052135973	0.239208369	0.123175707	1.339945293	0.422174099	61	59	0.40282209	1
seq.7625.27	YWHAQ	27764	1.941736432	0.052169016	0.365517621	0.188242655	1.210524347	0.275632096	61	59	0.40282209	1
seq.9322.15	RCN1	38890	1.936733757	0.052777897	0.252661319	0.130457435	1.172368165	0.229425698	61	59	0.406304001	1
seq.8248.222	SIGLEC14	43970	1.936226211	0.052840002	0.182733415	0.094376067	1.231655714	0.300599034	61	59	0.406304001	1
seq.19175.18	MARCKSL1	19529	-1.935864835	0.052884258	-0.382593072	0.197634187	0.65339363	-0.613975706	61	59	0.406304001	1
seq.5687.5	PRKCSH	59425	1.935477101	0.052931776	0.552356999	0.285385448	1.291141346	0.368646946	61	59	0.406304001	1
seq.2580.83	MPO	83869	-1.933844404	0.053132261	-0.156359791	0.080854381	0.77613629	-0.365618082	61	59	0.407243156	1
seq.3853.56	MDH1	36426	-1.932924413	0.05324551	-0.130135293	0.067325599	0.34771213	-1.524034699	61	59	0.407511891	1
seq.15576.158	RNASE3	18385	1.931657086	0.053401845	0.296828879	0.15366541	1.275261777	0.350793424	61	59	0.408109113	1
seq.12522.6	RAD23B	43171	1.930875082	0.053498502	0.297276234	0.15395933	1.050949944	0.071693957	61	59	0.408249186	1
seq.8760.10	DCUN1D5	27508	1.929576443	0.05365934	0.681828075	0.353356343	1.151066773	0.202971527	61	59	0.408877894	1
seq.4407.10	MST1	80320	-1.927408799	0.053928704	-0.219797924	0.114038041	0.709704588	-0.494709461	61	59	0.410152683	1
seq.8874.53	CLN5	41497	1.926964731	0.053984025	0.380407199	0.197412642	1.441860057	0.527931147	61	59	0.410152683	1
seq.4548.4	FUT3	42117	-1.925153517	0.054210155	-0.867536977	0.450632622	0.893242922	-0.162875519	61	59	0.411074138	1
seq.11067.13	BGLAP	10963	1.924644972	0.054273789	0.609733341	0.31680302	1.292684655	0.370370378	61	59	0.411074138	1
seq.3201.49	KLK5	32020	-1.923950926	0.054360735	-0.893341101	0.464326345	0.871258108	-0.198827918	61	59	0.411074138	1
seq.19341.36	ACBD6	31151	1.923007775	0.054479073	0.207508324	0.107908208	1.284366432	0.361056865	61	59	0.411074138	1
seq.15417.3	SERPINB5	42100	-1.922352883	0.05456137	-0.927392554	0.482425762	0.890427974	-0.167429177	61	59	0.411074138	1
seq.15602.43	IL6R	51548	1.922216424	0.054578531	0.358374903	0.186438373	1.144476779	0.194688192	61	59	0.411074138	1
seq.2813.11	AGRP	14440	1.919365708	0.054938068	0.243990336	0.127120296	1.327450702	0.408658284	61	59	0.413185005	1
seq.7140.1	CELA2A	28888	1.916547635	0.055295426	0.224456838	0.117115189	2.181804376	1.125521753	61	59	0.414824066	1
seq.5491.12	SPOCK2	46779	1.91639229	0.055315181	0.182564431	0.095264645	1.501730166	0.58662561	61	59	0.414824066	1
seq.16907.3	CADM2	47554	1.91317602	0.055725522	0.525186201	0.274510132	1.1175916	0.160393082	61	59	0.417300894	1
seq.11287.14	CYB5A	15330	1.909550555	0.056191107	0.379528428	0.198752752	1.154684897	0.207499207	61	59	0.420183712	1
seq.18917.53	AMY2A	57707	1.907799696	0.05641711	0.385940888	0.202296336	1.132970699	0.18011055	61	59	0.421069999	1
seq.7266.4	SERPINA9	46557	1.907381473	0.056471207	0.947019625	0.496502476	1.145866141	0.19643852	61	59	0.421069999	1
seq.15594.47	HTRA1	51287	1.906345375	0.056605411	0.219978597	0.115392835	1.555791831	0.637649037	61	59	0.421467716	1
seq.2950.57	IGFBP4	27934	-1.905548434	0.056708818	-0.178762587	0.093811621	0.840019374	-0.251505492	61	59	0.421635318	1
seq.16809.1	NME4	20659	1.904478545	0.056847888	0.35930335	0.188662325	1.25200442	0.324239656	61	59	0.422067228	1
seq.2826.53	EDA	41294	-1.898980586	0.057567029	-0.828665447	0.436373838	0.81019356	-0.303661478	61	59	0.426798511	1
seq.9880.33	TDO2	47872	1.897740477	0.057730278	0.686959813	0.361988281	1.16471211	0.219973398	61	59	0.426907943	1
seq.8888.33	SMIM9	10777	1.897624185	0.057745606	1.11315037	0.58660212	1.107678056	0.147538627	61	59	0.426907943	1
seq.12499.108	SH3GL2	39962	-1.896091947	0.057947887	-0.340135539	0.179387682	0.67025255	-0.577223291	61	59	0.42777045	1
seq.5701.81	CLEC3B	22537	-1.895137216	0.058074225	-0.1845265	0.097368411	0.644801505	-0.633072984	61	59	0.42777045	1
seq.9248.36	MYDGF	18795	1.894268521	0.058189377	0.484359792	0.255697535	1.229838503	0.298468879	61	59	0.42777045	1
seq.10889.2	MRAP2	23548	1.894259532	0.05819057	0.946380879	0.499604655	1.132777529	0.179864553	61	59	0.42777045	1
seq.8906.60	LRTM2	41158	1.890443806	0.058698629	0.766946709	0.405696645	1.164623254	0.219863331	61	59	0.430244686	1
seq.4126.22	BPI	53900	-1.888731764	0.05892778	-0.225166097	0.119215498	0.627669688	-0.671922556	61	59	0.430244686	1
seq.9837.60	NQO1	30868	-1.888668393	0.058936276	-0.258571311	0.136906676	0.646359393	-0.62959153	61	59	0.430244686	1
seq.15402.2	ID1	16133	1.888086346	0.05901436	1.00212045	0.530759863	1.13368983	0.181025982	61	59	0.430244686	1
seq.11480.1	ALDH3A1	50395	-1.887881835	0.059041816	-0.513524913	0.272011152	0.874702337	-0.193135947	61	59	0.430244686	1
seq.9793.145	IGDCC4	134210	-1.887104281	0.059146301	-0.519016224	0.275033144	0.769486465	-0.378032145	61	59	0.430244686	1
seq.14066.49	MAGI2	158754	1.886854781	0.059179861	0.544510195	0.28858087	1.257385986	0.330427589	61	59	0.430244686	1
seq.3822.54	MAPKAPK3	42987	-1.886577009	0.059217242	-0.873867453	0.463202641	0.846029132	-0.241220753	61	59	0.430244686	1
seq.12603.87	PABPC4	70783	-1.886184583	0.059270085	-0.417573251	0.221385147	0.920074079	-0.120178072	61	59	0.430244686	1
seq.14115.34	ADM	20420	1.884948834	0.059436746	0.311623996	0.165322257	1.548067467	0.630468348	61	59	0.43085441	1
seq.3441.64	GSK3A GSK3B	NA	-1.883148778	0.059680208	-0.503115223	0.267167007	0.747427884	-0.419993708	61	59	0.432018397	1
seq.7779.86	CHST11	41555	1.879667333	0.06015343	0.935685383	0.497793076	1.17334113	0.230622514	61	59	0.43401015	1
seq.12350.86	ETS2	53001	1.878906215	0.0602573	0.979708473	0.521424893	1.131962464	0.178826119	61	59	0.43401015	1
seq.12693.2	SH3BGRL	12774	1.878826321	0.060268212	0.303267559	0.161413301	1.102378057	0.140619076	61	59	0.43401015	1
seq.3864.5	RPS7	22127	-1.878678247	0.06028844	-0.973188006	0.518017392	0.909762899	-0.136437494	61	59	0.43401015	1
seq.11572.4	DNM2	98064	-1.877804995	0.060407847	-0.878761661	0.4679728	0.878327328	-0.187169402	61	59	0.434084578	1
seq.5864.10	ALDOA	39420	-1.876796547	0.060545984	-0.15437431	0.082254153	0.519915586	-0.94365069	61	59	0.434084578	1
seq.3294.55	CFC1	24612	1.87608551	0.060643539	0.310966754	0.165752975	1.642675857	0.716047827	61	59	0.434084578	1
seq.10816.150	PILRA	34005	1.875726315	0.060692871	0.318349009	0.169720394	1.114986235	0.157025899	61	59	0.434084578	1
seq.18342.2	PSAT1	40423	-1.87556376	0.060715207	-0.18017365	0.09606373	0.509546038	-0.972715594	61	59	0.434084578	1
seq.6289.78	ARHGAP36	61664	1.873810069	0.060956608	0.309118701	0.164968001	1.221444104	0.288587844	61	59	0.434918012	1
seq.14687.6	PLIN3	47075	1.873505096	0.06099867	0.974457113	0.520125147	1.101158124	0.139021652	61	59	0.434918012	1
seq.3810.50	FGR	59479	-1.872044878	0.061200395	-0.696702647	0.372161296	0.805189479	-0.312599774	61	59	0.435599062	1
seq.10041.3	HNF4A	52785	1.871444757	0.06128346	0.426964821	0.228147168	1.182209781	0.241486061	61	59	0.435599062	1
seq.5617.41	NPFF	12440	1.870789356	0.061374284	1.126961052	0.602398687	1.091241358	0.125970229	61	59	0.435599062	1
seq.7206.20	FBP1	36842	-1.870398544	0.061428494	-0.151245171	0.080862537	0.55058418	-0.860964937	61	59	0.435599062	1
seq.9271.101	STIM1	77423	1.869692096	0.061526588	0.847146074	0.453093895	1.113636341	0.155278196	61	59	0.435606318	1
seq.9917.16	KIRREL2	75092	1.869187935	0.061596672	0.831029567	0.444593907	1.126768623	0.172191295	61	59	0.435606318	1
seq.10643.16	OLFM3	54930	1.868282582	0.061722693	0.75840954	0.405939416	1.226696903	0.294778826	61	59	0.435906066	1
seq.13067.5	PRKG1	76364	1.867384253	0.061847947	0.532512665	0.285165018	1.241673685	0.312286079	61	59	0.436179376	1
seq.5343.74	CPE	53151	1.86648304	0.061973815	0.616505107	0.330303086	1.184142235	0.243842382	61	59	0.436179376	1
seq.9744.139	DNAJA4	44798	-1.866206676	0.062012455	-0.646560704	0.346457181	0.834159246	-0.261605265	61	59	0.436179376	1
seq.4471.50	TGM3	76632	-1.86323621	0.062429041	-0.292226469	0.156838123	0.102954931	-3.279915167	61	59	0.43802514	1
seq.13105.7	SNAP25	23315	1.863137279	0.062442955	0.540318684	0.290004763	1.737256569	0.796810836	61	59	0.43802514	1
seq.13109.82	NEGR1	38719	1.86098546	0.06274623	0.322020156	0.173037438	1.19837766	0.261082635	61	59	0.438125305	1
seq.10734.339	GAL3ST2	46110	1.860181922	0.062859792	0.536951096	0.288655152	1.112074452	0.153253378	61	59	0.438125305	1
seq.11277.23	ATF6	74585	-1.860169131	0.062861601	-0.517966598	0.278451346	0.730222263	-0.453592441	61	59	0.438125305	1
seq.13572.43	PSMD11	47464	-1.859701899	0.062927713	-0.561040723	0.301683148	0.795699831	-0.329703803	61	59	0.438125305	1
seq.12479.50	PRKAR1B	43073	1.859002738	0.06302675	0.339169117	0.182446809	1.722474384	0.784482528	61	59	0.438125305	1
seq.3469.74	RPS6KA3	83736	-1.858737749	0.06306432	-0.894800021	0.481401974	0.886818048	-0.173289964	61	59	0.438125305	1
seq.17849.6	DRG1	40542	-1.858443556	0.063106052	-0.962417437	0.517862075	0.909991801	-0.136074548	61	59	0.438125305	1
seq.13126.52	DSC2	99962	1.858276772	0.063129721	0.212092532	0.114133984	1.327558474	0.408775407	61	59	0.438125305	1
seq.13671.40	ELANE	28518	-1.855763467	0.06348728	-0.219132258	0.118081998	0.77160664	-0.374062536	61	59	0.440020882	1
seq.15556.49	AMY2B	57710	1.852176272	0.064000515	0.23037635	0.124381439	1.208024962	0.272650266	61	59	0.442988955	1
seq.4482.66	C5 C6	NA	-1.847988828	0.064603959	-0.288199899	0.155953269	0.687429562	-0.540716201	61	59	0.446096143	1
seq.2755.8	C3	187148	-1.847873783	0.064620604	-0.216822375	0.117336139	0.744333598	-0.425978736	61	59	0.446096143	1
seq.14048.7	IL1RAP	65418	1.847264305	0.064708844	0.389876229	0.211056007	1.138784602	0.187494891	61	59	0.446114409	1
seq.14674.63	PACSIN3	48487	-1.846390239	0.064835563	-0.815199125	0.441509659	0.875450826	-0.19190195	61	59	0.446394199	1
seq.9053.16	CRIP2	22493	-1.845615148	0.064948105	-1.094546126	0.593052201	0.888285852	-0.170904082	61	59	0.446394199	1
seq.17755.5	UGDH	55024	-1.845214312	0.065006369	-0.248289081	0.134558397	0.713049032	-0.487926809	61	59	0.446394199	1
seq.14283.12	RAB14	23897	1.843289207	0.065286796	0.690431441	0.374564902	1.154366747	0.207101646	61	59	0.447729975	1
seq.13097.11	BCL2L2	20746	1.840800383	0.065650817	0.797719578	0.433354744	1.135616491	0.183475704	61	59	0.448821611	1
seq.12469.19	MAPRE1	29999	1.840711559	0.065663839	0.285348676	0.155020853	1.554565318	0.636511236	61	59	0.448821611	1
seq.12422.143	ALOX15B	75857	-1.840435573	0.065704315	-0.667960841	0.36293628	0.609821279	-0.713541602	61	59	0.448821611	1
seq.13497.34	EIF3J	29062	-1.837900158	0.066077119	-0.776164627	0.42231055	0.866834448	-0.206171607	61	59	0.450777413	1
seq.5637.81	NTNG1	60541	1.8372707	0.066169943	0.749659035	0.408028624	1.135042721	0.182746599	61	59	0.45082058	1
seq.11441.11	PYGL	97149	-1.836159643	0.066334049	-0.275903344	0.150261087	0.540190847	-0.8884589	61	59	0.451348649	1
seq.2796.62	FGA FGB FGG	NA	-1.835004711	0.066504991	-0.207176039	0.112902184	0.755660931	-0.40418906	61	59	0.451592808	1
seq.3182.38	ENTPD1	57965	-1.834746744	0.066543223	-0.843890871	0.459949513	0.897397397	-0.156181096	61	59	0.451592808	1
seq.15530.33	EPHB4	108270	1.833134845	0.06678252	0.428631863	0.233824514	1.140442294	0.189593448	61	59	0.452627433	1
seq.15466.30	COL9A1	91869	-1.832129611	0.066932113	-0.672387403	0.366997727	0.625961497	-0.675854175	61	59	0.45305217	1
seq.9713.67	PDGFRL	41861	-1.831352844	0.067047895	-0.389893402	0.212899116	0.59996004	-0.73706168	61	59	0.453247249	1
seq.19225.11	BLNK	50466	-1.829726175	0.067290895	-0.983407352	0.537461487	0.899715912	-0.152458557	61	59	0.453835664	1
seq.17806.6	SDCBP	32444	-1.829152357	0.067376787	-0.492023559	0.268989927	0.827301333	-0.273515188	61	59	0.453835664	1
seq.17344.23	STOML1	42968	1.829022996	0.067396163	1.004159635	0.549014221	1.116435008	0.158899269	61	59	0.453835664	1
seq.12697.30	PIP4K2A	46225	-1.827144953	0.067677978	-0.78118848	0.42754598	0.968444667	-0.046258473	61	59	0.454300785	1
seq.7788.1	ATP5J	12588	1.825968959	0.067854938	0.249011773	0.136372402	1.840718636	0.88026912	61	59	0.454300785	1
seq.13733.5	IL12B	37169	-1.825077844	0.067989283	-0.84806858	0.464675292	0.886777956	-0.173355188	61	59	0.454300785	1
seq.8990.42	ATP1B3	31513	1.824699721	0.068046355	0.462787733	0.25362405	1.133337897	0.180578055	61	59	0.454300785	1
seq.10054.3	GAN	67638	1.824275906	0.068110371	1.047110503	0.573986917	1.104470872	0.143355372	61	59	0.454300785	1
seq.19277.4	TSTD1	12530	1.823779082	0.068185478	0.215024694	0.117900625	0.794657244	-0.331595372	61	59	0.454300785	1
seq.4230.1	EIF4G2	102362	-1.82355728	0.06821903	-0.717469728	0.393445128	0.84733635	-0.238993335	61	59	0.454300785	1
seq.18299.13	CAPNS1	28316	-1.823493054	0.068228748	-0.289787815	0.158919067	0.675797005	-0.565338138	61	59	0.454300785	1
seq.5481.16	RASA1	116403	1.823269729	0.068262549	0.472901519	0.259370027	1.287995976	0.365128086	61	59	0.454300785	1
seq.15506.34	LRP12	94984	1.822778935	0.068336879	0.463134034	0.254081296	1.183687412	0.243288144	61	59	0.454300785	1
seq.3708.62	A2M	163291	-1.822035814	0.068449552	-0.233613193	0.128215478	0.647047556	-0.628056345	61	59	0.454470144	1
seq.12851.5	POLM	54816	1.821309791	0.068559779	0.77936181	0.427912821	1.123562013	0.168079754	61	59	0.45462286	1
seq.4469.78	CHST15	64926	-1.819388858	0.068852125	-0.854753591	0.469802586	0.885793597	-0.174957527	61	59	0.455977944	1
seq.2636.10	LTBR	46709	1.818262935	0.069023955	0.803396438	0.441848328	1.135883991	0.183815498	61	59	0.455977944	1
seq.9970.7	UBXN4	56778	1.817965532	0.069069401	0.234316444	0.128889377	1.378538212	0.463139259	61	59	0.455977944	1
seq.12001.7	TJP1	195459	1.816510355	0.069292121	0.869281231	0.478544605	1.098108048	0.135020015	61	59	0.455977944	1
seq.3290.50	CD109	161689	-1.816370607	0.069313541	-0.805109592	0.443251828	0.824619421	-0.278199656	61	59	0.455977944	1
seq.12714.38	AP1G2	87117	1.815445656	0.06945545	0.322615246	0.177705813	1.450722705	0.536771786	61	59	0.455977944	1
seq.16926.44	ALPL	57305	1.815085688	0.069510742	0.471845079	0.259957468	1.216210206	0.282392601	61	59	0.455977944	1
seq.5275.28	VAV1	98314	-1.815085099	0.069510833	-0.816785498	0.449998459	0.866582852	-0.206590406	61	59	0.455977944	1
seq.9340.17	FKBP14	24172	1.814820434	0.069551509	1.183495746	0.65212829	1.090763962	0.12533894	61	59	0.455977944	1
seq.11510.31	APOL1	43974	-1.813699412	0.069724016	-0.175081601	0.096532865	0.413326671	-1.274645636	61	59	0.456051616	1
seq.8957.72	ERLEC1	54858	1.813610277	0.069737747	0.628147935	0.346352214	1.157562816	0.211090485	61	59	0.456051616	1
seq.10048.7	CBFB	21508	1.809968123	0.070300731	0.549312255	0.303492779	1.176220063	0.234158004	61	59	0.459157153	1
seq.4967.1	C1QBP	31362	1.808944797	0.07045958	0.606928417	0.335515168	1.225770795	0.293689236	61	59	0.459294298	1
seq.18896.23	HS6ST3	54844	1.808489523	0.070530346	0.492728738	0.272453189	1.219696924	0.286522704	61	59	0.459294298	1
seq.2515.14	GFRA2	51544	-1.808131118	0.070586096	-0.756154742	0.418196852	0.885413077	-0.175577413	61	59	0.459294298	1
seq.12689.56	ARPC1B	40950	-1.806238126	0.070881152	-0.275541137	0.152549729	0.610728083	-0.711397909	61	59	0.460639108	1
seq.17739.1	HADH	34294	-1.805373815	0.071016206	-0.367383096	0.203494197	0.770611481	-0.375924414	61	59	0.460942048	1
seq.7976.19	FRRS1L	37270	1.804720284	0.071118464	0.788879403	0.437120041	1.137619652	0.186018292	61	59	0.461031636	1
seq.4831.4	SELL	42187	1.80257807	0.071454504	0.268578108	0.148996658	1.148406395	0.19963327	61	59	0.462634625	1
seq.4979.34	DPT	24005	1.800668026	0.07175522	0.2231465	0.123924286	1.279712214	0.355819408	61	59	0.464005219	1
seq.11436.6	INA	55391	1.797256384	0.072294927	0.743720888	0.413809011	1.131351717	0.178047508	61	59	0.466433282	1
seq.18884.22	DNAJB4	37807	-1.796721139	0.072379901	-0.83394473	0.464148115	0.888020182	-0.17133563	61	59	0.466433282	1
seq.15436.40	RAMP1	16988	1.796599777	0.07239918	0.699135577	0.389143751	1.216172385	0.282347737	61	59	0.466433282	1
seq.6384.19	WFDC3	24687	1.795882263	0.072513244	0.495054275	0.275660763	1.174387733	0.231908804	61	59	0.466591392	1
seq.11237.49	PCOLCE	47972	1.7924072	0.073067762	0.343430355	0.191602865	1.167087368	0.222912565	61	59	0.469579749	1
seq.3079.62	RARRES2	18618	1.789091834	0.073600027	0.291400388	0.162876149	1.371134217	0.4553698	61	59	0.472417908	1
seq.4913.78	CCL16	13600	-1.788006845	0.073774903	-0.252050714	0.140967421	0.670243898	-0.577241914	61	59	0.472756938	1
seq.13107.9	LYPD3	35971	-1.786382345	0.074037372	-0.477196097	0.267129877	0.622244947	-0.684445484	61	59	0.472756938	1
seq.16859.100	SH3GLB1	40796	1.786203283	0.07406635	0.528343624	0.295791431	1.166410914	0.222076124	61	59	0.472756938	1
seq.13525.17	KCNG4	58979	1.785286282	0.074214893	0.644185969	0.360830627	1.194751239	0.256710264	61	59	0.472756938	1
seq.17729.20	UBE2S	23845	1.784929728	0.074272716	0.644345163	0.360991894	1.224330403	0.291992943	61	59	0.472756938	1
seq.12621.55	PPP2R1A	65309	1.783723847	0.074468549	0.945838409	0.530260562	1.093657922	0.129161558	61	59	0.472756938	1
seq.15559.5	ANTXR2	53666	1.78371697	0.074469667	0.648086419	0.363334784	1.079669651	0.110589956	61	59	0.472756938	1
seq.5744.12	MENT	36769	1.783369029	0.074526251	0.62590859	0.350969754	1.08727505	0.120716948	61	59	0.472756938	1
seq.8080.24	MSMP	14993	1.782233613	0.074711144	0.193731665	0.108701611	1.293555998	0.37134251	61	59	0.472756938	1
seq.8011.96	PAPL	50480	-1.781394127	0.074848087	-0.697925406	0.391786071	0.501399282	-0.995968164	61	59	0.472756938	1
seq.3419.49	CAMK2D	56369	-1.780549758	0.074986034	-0.868979856	0.488040198	0.882586752	-0.180190002	61	59	0.472756938	1
seq.3057.55	WISP1	40331	1.780541183	0.074987436	0.448492932	0.251885739	1.268592	0.34322815	61	59	0.472756938	1
seq.9758.17	RPS4X	29598	-1.780069248	0.075064629	-0.606683594	0.340820221	0.849940797	-0.234565742	61	59	0.472756938	1
seq.18376.19	MYL3	21932	1.779977989	0.075079563	0.487641133	0.27395908	4.727131501	2.240964999	61	59	0.472756938	1
seq.6453.70	LILRB4	49356	1.779535087	0.075152078	0.322303201	0.181116519	1.151094562	0.203006355	61	59	0.472756938	1
seq.3332.57	HFE2	45080	1.77884823	0.075264647	0.531520035	0.298800103	1.090378143	0.124828548	61	59	0.472756938	1
seq.10702.1	COL28A1	116657	1.777783361	0.075439442	0.614349301	0.345570396	1.10122003	0.139102757	61	59	0.472756938	1
seq.13529.39	NAP1L2	52542	1.77772375	0.075449237	0.683956503	0.384737225	1.221154217	0.288245407	61	59	0.472756938	1
seq.9333.59	ERP27	30480	1.777609694	0.07546798	0.760736726	0.42795487	2.269909378	1.182634701	61	59	0.472756938	1
seq.3364.76	CTSV	37329	-1.777252344	0.075526731	-0.532371738	0.299547636	0.663258672	-0.592356461	61	59	0.472756938	1
seq.15607.56	PKLR	61830	-1.77574769	0.075774513	-0.562384319	0.31670283	0.723777729	-0.466381379	61	59	0.472756938	1
seq.3035.80	IL19	20452	-1.775227833	0.075860276	-0.752140612	0.423686807	0.87132231	-0.198721612	61	59	0.472756938	1
seq.13720.95	PRTN3	27807	1.775175794	0.075868865	0.244530255	0.137749881	1.094256493	0.129950944	61	59	0.472756938	1
seq.17683.2	COMMD9	21819	-1.774814181	0.075928574	-0.888468996	0.500598319	0.896165109	-0.158163538	61	59	0.472756938	1
seq.3839.60	AIP	37636	-1.773429792	0.076157516	-0.918551434	0.517951958	0.911298146	-0.134004963	61	59	0.472756938	1
seq.5708.1	LEAP2	8814	1.773407419	0.076161221	0.189421125	0.106811962	1.567924487	0.648856079	61	59	0.472756938	1
seq.9829.91	SULT2A1	33780	1.77326961	0.076184042	0.876198107	0.494114432	1.08924545	0.123329087	61	59	0.472756938	1
seq.8631.13	ERMAP	52605	1.773217947	0.076192599	0.839198711	0.47326315	1.120744889	0.16445792	61	59	0.472756938	1
seq.2829.19	IL27 EBI3	NA	1.772318628	0.076341681	0.40496789	0.228496098	1.453701407	0.539730967	61	59	0.473118716	1
seq.13510.7	ATP2A3	109256	1.770358663	0.076667411	0.833502783	0.470810125	1.115168039	0.157261119	61	59	0.474573097	1
seq.9315.16	MUL1	39800	-1.769269639	0.076848888	-0.433923456	0.245255696	0.787940698	-0.343841041	61	59	0.474992333	1
seq.12617.2	STK24	49308	-1.768797476	0.076927678	-0.266584456	0.150715081	0.546193157	-0.872516856	61	59	0.474992333	1
seq.6361.49	PTPRR	73834	1.768313297	0.077008542	0.533844977	0.301895019	1.190774654	0.251900419	61	59	0.474992333	1
seq.5689.1	DEFB112	12991	1.766551442	0.077303379	0.468021	0.264934827	1.603907593	0.681591025	61	59	0.476247296	1
seq.9877.28	CRKL	33777	1.765430163	0.077491498	0.278923407	0.157991754	1.332008822	0.413603638	61	59	0.476708082	1
seq.5202.4	PPID	40764	-1.764388556	0.077666584	-0.854799031	0.484473235	0.895970997	-0.158476063	61	59	0.476708082	1
seq.12415.122	EDF1	16369	1.764049339	0.077723673	0.728858606	0.413173594	1.305236979	0.384311766	61	59	0.476708082	1
seq.13125.45	VTN	54306	-1.763928445	0.077744027	-0.575734507	0.326393346	0.81084416	-0.302503433	61	59	0.476708082	1
seq.2877.3	UBE2I	18007	-1.761078722	0.07822508	-0.309524943	0.17575872	0.864258479	-0.210465243	61	59	0.478583681	1
seq.15612.5	LIN7B	22896	-1.761028635	0.078233556	-0.645775881	0.366703794	0.856843911	-0.222895679	61	59	0.478583681	1
seq.2889.37	CTF1	21227	1.76037833	0.078343681	0.92015145	0.522700964	1.134761154	0.182388669	61	59	0.478695505	1
seq.19280.29	UBE2D3	16687	1.759582331	0.078478649	0.503762188	0.286296458	1.21913975	0.285863512	61	59	0.478713289	1
seq.19587.12	KPNA1	60222	1.759278078	0.078530288	1.023113412	0.581552982	1.103573464	0.142182672	61	59	0.478713289	1
seq.10907.116	NTM	37971	1.758122784	0.07872662	0.311843542	0.177373017	1.166192309	0.221805713	61	59	0.479349465	1
seq.6086.15	CHRDL2	47495	-1.756824527	0.078947723	-0.490167454	0.279007634	0.731458243	-0.451152587	61	59	0.480134811	1
seq.12692.56	DOT1L	164856	1.756238371	0.079047715	0.834458969	0.475139926	1.13562478	0.183486234	61	59	0.480182626	1
seq.12529.32	FKBP6	37214	1.755080602	0.079245522	0.634036207	0.3612576	1.169623993	0.226044811	61	59	0.480823818	1
seq.17680.12	EPHB1	109885	1.752939179	0.079612448	0.375800781	0.21438324	1.221144725	0.288234193	61	59	0.481890916	1
seq.3893.64	MSLN	68986	-1.752441358	0.079697945	-0.880085667	0.502205488	0.92068363	-0.1192226	61	59	0.481890916	1
seq.10910.6	CEACAM4	25909	1.75243417	0.07969918	0.598466579	0.341505883	1.598856441	0.677040408	61	59	0.481890916	1
seq.8021.59	MRPL14	15948	1.751898723	0.079791224	0.409670772	0.233843867	1.26467744	0.338769467	61	59	0.481890916	1
seq.3427.63	CSNK2A1	45144	-1.749618063	0.080184241	-0.758659451	0.433614323	0.887694924	-0.171864148	61	59	0.483704008	1
seq.6925.26	SNX8	52569	-1.74852333	0.080373449	-0.900193923	0.514830947	0.908106594	-0.139066444	61	59	0.484284876	1
seq.5460.60	DDX19B	53927	-1.747307501	0.080584013	-1.042612448	0.596696602	0.92963597	-0.105262203	61	59	0.484992926	1
seq.5264.65	CALR	48142	1.746580968	0.080710051	0.676113037	0.38710661	1.184765048	0.244600985	61	59	0.485191218	1
seq.3197.70	IDE	117968	-1.745494619	0.080898808	-0.969123176	0.555214073	0.916664034	-0.125535026	61	59	0.485206645	1
seq.3381.24	LYN	58574	-1.745143601	0.080959876	-0.235343919	0.134856478	0.54058973	-0.887393991	61	59	0.485206645	1
seq.18215.5	THG1L	34831	-1.744608875	0.081052975	-0.904797684	0.518624946	0.906313371	-0.141918126	61	59	0.485206645	1
seq.18332.17	CPLX1	15030	1.744425086	0.081084994	0.473727063	0.271566298	1.685814352	0.75344567	61	59	0.485206645	1
seq.3855.56	PRDX1	22110	-1.743044898	0.081325773	-0.302839892	0.173741877	0.709387287	-0.495354619	61	59	0.48570727	1
seq.18347.15	LAMA2 LAMB1 LAMC1	NA	-1.742767395	0.081374254	-0.400733724	0.229941026	0.812335195	-0.299852943	61	59	0.48570727	1
seq.15470.11	HEXB	63111	-1.742344244	0.081448226	-0.346202149	0.198699052	0.597978323	-0.741834907	61	59	0.48570727	1
seq.5486.73	ICAM2	30654	1.740664466	0.08174241	0.442106548	0.253987231	1.290238029	0.367637246	61	59	0.486298112	1
seq.17380.2	UBE2K	22407	1.740359253	0.081795956	0.184271835	0.105881492	1.17507732	0.232755689	61	59	0.486298112	1
seq.4135.84	IGHE IGK@ IGL@	47019	-1.740181147	0.081827215	-0.826109991	0.474726434	0.912577211	-0.131981468	61	59	0.486298112	1
seq.12738.43	NISCH	166629	-1.73678885	0.082424448	-0.863962336	0.497448113	0.90936847	-0.137063112	61	59	0.489287938	1
seq.6440.31	MFAP5	19612	1.736258973	0.082518054	0.481345357	0.277231314	1.288795191	0.366023016	61	59	0.489287938	1
seq.15422.12	PMP2	14909	1.735667377	0.082622665	0.64120352	0.36942765	1.209802656	0.274771733	61	59	0.489351511	1
seq.3413.50	BCL2A1	20132	1.734103365	0.082899745	0.550103571	0.317226517	1.155722	0.20879441	61	59	0.490435265	1
seq.11101.18	TLR4	95680	-1.732118556	0.083252456	-0.39732844	0.229388709	0.585667829	-0.771845446	61	59	0.491963493	1
seq.4559.64	KYNU	52352	-1.730866078	0.083475653	-0.832207945	0.480804353	0.91126269	-0.134061094	61	59	0.492394558	1
seq.4905.63	COTL1	15945	1.730649208	0.083514349	0.581159718	0.335804457	1.046066499	0.064974567	61	59	0.492394558	1
seq.9963.19	PCDHB10	87621	1.72998762	0.083632487	0.824699027	0.476708051	1.119115372	0.162358774	61	59	0.49248675	1
seq.7110.2	DNAJB11	40514	1.729096275	0.083791866	0.622458735	0.359990791	1.153957199	0.206589715	61	59	0.49248675	1
seq.6458.6	RPN1	68569	1.728970924	0.083814299	0.215821234	0.12482641	1.212031159	0.277426788	61	59	0.49248675	1
seq.10058.1	RAD23A	39609	1.728447924	0.08390795	0.291825758	0.168836882	0.966465456	-0.049209927	61	59	0.49248675	1
seq.13495.48	HCAR2	41850	1.727683152	0.084045046	0.599483241	0.346986796	1.376524819	0.461030622	61	59	0.492696879	1
seq.11428.31	PDLIM1	36072	1.727194083	0.084132813	0.525270582	0.304117868	1.294995889	0.372947518	61	59	0.492696879	1
seq.5116.62	ROBO2	151200	-1.726456761	0.084265272	-0.475735331	0.275555891	0.840819754	-0.25013153	61	59	0.49291874	1
seq.13631.1	RBBP5	59153	-1.725355267	0.084463468	-0.854316385	0.495153897	0.917338797	-0.124473438	61	59	0.493452579	1
seq.15306.20	IGJ	18099	-1.724878008	0.08454946	-0.258856867	0.150072565	1.203818927	0.267618405	61	59	0.493452579	1
seq.2828.82	SPINT1	58398	-1.724372818	0.084640561	-0.499706086	0.28979005	0.716427529	-0.481107321	61	59	0.493452579	1
seq.4217.49	HSD17B10	26923	-1.723683138	0.084765061	-0.83583995	0.484915082	0.912854214	-0.13154362	61	59	0.493626253	1
seq.12411.60	MAX	18275	-1.721049599	0.085241824	-0.900060076	0.522971608	0.925906653	-0.111061343	61	59	0.49500409	1
seq.10716.35	PSMD5	56196	1.720992237	0.085252233	0.983288187	0.571349577	1.090513151	0.125007169	61	59	0.49500409	1
seq.4155.3	TNC	240853	-1.72080297	0.085286583	-0.34071218	0.197996044	0.715421616	-0.483134385	61	59	0.49500409	1
seq.5825.49	IFNGR1	54405	1.719606192	0.08550405	0.532773454	0.309822945	1.123127286	0.16752144	61	59	0.495351033	1
seq.19335.2	HN1	16015	1.719428146	0.085536441	0.411501106	0.239324398	1.239588793	0.309861616	61	59	0.495351033	1
seq.7923.41	SEMA4C	92623	1.718780416	0.085654363	0.833501771	0.484937903	1.133685341	0.18102027	61	59	0.495483395	1
seq.12438.127	MPG	32869	-1.718011643	0.085794492	-0.802905711	0.467345908	0.899819588	-0.152292323	61	59	0.495531624	1
seq.4187.49	PGD	53140	-1.717259099	0.085931842	-0.186362086	0.108522986	0.259206078	-1.947828547	61	59	0.495531624	1
seq.12627.97	ATG7	77960	1.716885615	0.086000074	0.793365219	0.46209556	1.140290885	0.189401899	61	59	0.495531624	1
seq.19615.213	NT5C3A	37948	1.716512107	0.086068354	0.513798843	0.299327247	2.280126081	1.189113602	61	59	0.495531624	1
seq.19183.164	RPL12	17819	1.715715775	0.086214076	0.258451484	0.150637703	1.436273001	0.522329997	61	59	0.495531624	1
seq.19154.41	SERPINE2	44002	-1.715611616	0.086233151	-0.233656012	0.136194002	0.97733654	-0.033072664	61	59	0.495531624	1
seq.9839.148	TIRAP	23883	-1.714963977	0.086351832	-0.975301023	0.568700588	0.917977206	-0.123469765	61	59	0.495667122	1
seq.18184.28	GMPS	76715	-1.712877143	0.086735144	-0.874507006	0.510548587	0.906474461	-0.141661721	61	59	0.496964834	1
seq.17775.8	TAGLN3	22473	1.712695298	0.086768611	0.613864223	0.358419985	1.185100183	0.245009023	61	59	0.496964834	1
seq.16308.14	BTLA	32834	1.710941767	0.087091863	0.724016608	0.423168469	1.131899664	0.178746078	61	59	0.498268707	1
seq.9764.79	HNRNPF	45672	-1.710021916	0.08726182	-0.240566227	0.140680201	0.763279006	-0.389717585	61	59	0.498693649	1
seq.6406.3	NMES1	9617	-1.707596254	0.087711284	-0.443319154	0.259615909	0.839288063	-0.252762033	61	59	0.500213467	1
seq.2797.56	APOB	515605	-1.707483116	0.087732293	-0.355088563	0.207960219	0.943543514	-0.083839042	61	59	0.500213467	1
seq.6035.2	ST6GAL1	46605	-1.706848203	0.08785027	-0.95363471	0.558710908	0.922492249	-0.116391306	61	59	0.500213467	1
seq.3283.21	TGFBI	74681	-1.706518134	0.087911653	-0.248894634	0.145849393	0.941530159	-0.086920787	61	59	0.500213467	1
seq.16823.75	APOL3	44278	1.705460376	0.088108596	0.457038101	0.267985177	1.116490945	0.15897155	61	59	0.500576639	1
seq.6948.82	FIG4	103635	1.704641268	0.08826135	0.701173712	0.411332123	1.698679923	0.764414036	61	59	0.500576639	1
seq.2597.8	VEGFA	27042	-1.70462916	0.088263609	-0.471183127	0.27641386	0.835117294	-0.259949254	61	59	0.500576639	1
seq.8255.34	MRVI1	97957	-1.703485331	0.088477281	-0.615421524	0.361271984	0.901314087	-0.149898155	61	59	0.500931518	1
seq.6389.57	CUEDC2	32009	-1.70311569	0.08854642	-0.680853968	0.399769652	0.88166446	-0.181698389	61	59	0.500931518	1
seq.6447.73	PTX3	41976	1.702751854	0.088614516	0.41104788	0.241402104	1.258316904	0.331495307	61	59	0.500931518	1
seq.5404.53	TNFRSF21	71845	1.70193492	0.088767569	0.312596483	0.183671231	1.143930583	0.193999508	61	59	0.501253053	1
seq.17405.2	UCHL5	37607	1.700803834	0.088979829	0.990466643	0.582352076	1.103819411	0.142504161	61	59	0.501907867	1
seq.12399.194	CCDC50	35822	1.698353881	0.089440991	0.336780206	0.198298017	1.207392657	0.271894932	61	59	0.503658046	1
seq.12338.27	EGFLAM	111271	-1.698129224	0.089483375	-0.732244431	0.431206542	0.93038711	-0.104096985	61	59	0.503658046	1
seq.19377.14	OLFM2	51386	-1.697462758	0.089609206	-0.370267339	0.218129875	0.729281329	-0.455452635	61	59	0.503822204	1
seq.19206.20	NUDT1	22520	1.696004525	0.089885023	0.36092739	0.212810393	1.054864316	0.077057441	61	59	0.504552699	1
seq.8992.1	TMEM2	154374	1.695247497	0.09002848	0.702703219	0.414513645	1.161861007	0.21643749	61	59	0.504552699	1
seq.8296.117	KDELC2	58572	-1.694810371	0.090111399	-0.863881486	0.509721619	0.919488865	-0.121095992	61	59	0.504552699	1
seq.7156.2	FUT10	56094	1.694653868	0.090141102	0.925235634	0.545973223	1.097291743	0.133947154	61	59	0.504552699	1
seq.5004.69	MAPK11	41357	1.694221709	0.090223161	0.516110779	0.304630011	1.260846004	0.33439208	61	59	0.504552699	1
seq.5542.22	NRP1	103134	-1.692544841	0.090542138	-0.255096368	0.150717642	0.783126315	-0.352683068	61	59	0.505306816	1
seq.19617.5	PTGR1	35870	-1.692263086	0.090595823	-0.326001713	0.192642453	0.756074629	-0.403399452	61	59	0.505306816	1
seq.5748.20	ASAH1	44660	1.691984848	0.090648863	0.686348371	0.405646878	1.113440691	0.155024713	61	59	0.505306816	1
seq.6054.6	NXPH3	28127	1.691108962	0.090815994	0.840643708	0.497096122	1.109005579	0.149266623	61	59	0.505697606	1
seq.8261.51	STOM	31731	1.690585926	0.090915915	0.811448183	0.479980444	1.111883217	0.153005267	61	59	0.50571371	1
seq.14341.8	FAM69C	46420	1.690030229	0.091022172	0.617343026	0.365285198	1.208035915	0.272663346	61	59	0.505764988	1
seq.13011.20	RPS10	18898	1.687575126	0.091492817	0.692516179	0.410361689	1.101226948	0.13911182	61	59	0.507001393	1
seq.19190.4	UBE2L6	17769	1.686929765	0.091616858	0.364712575	0.216199028	1.216526032	0.282767192	61	59	0.507001393	1
seq.2970.60	AREG	27895	-1.686846892	0.091632796	-0.803906576	0.476573529	0.908827487	-0.137921626	61	59	0.507001393	1
seq.5661.15	IL18	22326	-1.686841726	0.09163379	-0.498091995	0.295280812	0.71912401	-0.475687516	61	59	0.507001393	1
seq.11102.22	REG4	18230	-1.686249609	0.091747732	-0.29431761	0.174539765	1.804725921	0.851779755	61	59	0.507093512	1
seq.13088.397	BTC	19746	-1.685729923	0.091847831	-0.867279061	0.514482806	0.916023649	-0.126543249	61	59	0.507108998	1
seq.15336.7	SELM	16232	1.682471588	0.09247743	0.185140181	0.110040599	1.532566363	0.615949546	61	59	0.50835061	1
seq.13947.371	NUDT12	52076	-1.682224375	0.092525339	-0.882022686	0.524319288	0.907163483	-0.140565528	61	59	0.50835061	1
seq.2677.1	EGFR	134277	-1.68218843	0.092532307	-0.236577777	0.140636906	0.446417802	-1.163533535	61	59	0.50835061	1
seq.4122.12	DDR1	101128	1.681990044	0.09257077	0.197587563	0.117472492	1.35745014	0.440899208	61	59	0.50835061	1
seq.6262.14	IL17RB	55885	1.681812266	0.092605249	0.768186853	0.456761357	1.097265382	0.133912495	61	59	0.50835061	1
seq.7655.11	NPPB	14726	-1.681540792	0.09265792	-0.30320479	0.180313669	0.486195754	-1.0403908	61	59	0.50835061	1
seq.10606.34	TOR1AIP1	66248	1.680827569	0.092796412	0.24257562	0.144319158	1.216640772	0.282903257	61	59	0.508575078	1
seq.9849.13	APEX1	35555	-1.67960409	0.093034371	-0.153103766	0.091154675	0.667883887	-0.582330786	61	59	0.508859078	1
seq.15491.20	CD248	80859	1.679293683	0.093094821	0.419448719	0.249776869	1.120550929	0.16420822	61	59	0.508859078	1
seq.15300.66	CCDC134	26561	1.67905601	0.093141128	0.78962693	0.47028028	1.113937964	0.15566889	61	59	0.508859078	1
seq.8299.66	LILRA4	55165	1.677704482	0.093404804	0.635563903	0.378829472	1.186028387	0.24613854	61	59	0.509260722	1
seq.12456.5	PFKFB3	59609	1.677677555	0.093410063	0.649862709	0.387358529	1.128200233	0.17402314	61	59	0.509260722	1
seq.14157.21	YWHAE	29174	1.676915144	0.093559076	0.244766616	0.145962434	1.165297141	0.220697877	61	59	0.509540132	1
seq.12619.14	PPM1A	42448	1.676269863	0.093685345	0.672663429	0.401285881	1.096534724	0.132951499	61	59	0.509695218	1
seq.5108.72	NOTCH3	243631	1.675700029	0.093796964	0.32902584	0.196351277	1.203004005	0.266641445	61	59	0.509770363	1
seq.6919.3	HBZ	15637	1.674887362	0.093956334	0.519843518	0.310375211	1.158280935	0.211985214	61	59	0.510104595	1
seq.5351.52	HNRNPA2B1	37430	-1.673067063	0.094314095	-0.210069163	0.12555932	0.542313331	-0.882801461	61	59	0.511514111	1
seq.17808.37	NIT2	30608	-1.671371596	0.094648303	-0.241080948	0.144241381	0.602904099	-0.729999556	61	59	0.512793091	1
seq.7766.25	ZP4	59400	1.670163226	0.094887074	0.37909266	0.226979408	1.26691054	0.341314656	61	59	0.513147293	1
seq.3405.6	UFC1	19458	1.669903379	0.094938482	0.174215196	0.104326512	1.230957972	0.299781505	61	59	0.513147293	1
seq.15343.337	KNG1	71957	-1.669546899	0.095009044	-0.641655991	0.38432942	0.880723526	-0.183238891	61	59	0.513147293	1
seq.15441.6	GM2A	20838	1.668411162	0.095234134	0.605099068	0.362679825	1.129237601	0.175349073	61	59	0.513830545	1
seq.9094.5	CLEC4C	25038	1.667511177	0.095412804	0.943890401	0.566047421	1.099009292	0.136203585	61	59	0.514262186	1
seq.5229.90	IMPDH1	55406	-1.665277945	0.095857317	-0.753902788	0.452718893	0.891099132	-0.166342159	61	59	0.515199176	1
seq.18242.8	SPA17	17406	-1.665170014	0.095878841	-0.925510767	0.555805569	0.915260309	-0.127745977	61	59	0.515199176	1
seq.15533.97	MSR1	49762	1.665148198	0.095883193	0.274967829	0.165131145	0.951081506	-0.072359111	61	59	0.515199176	1
seq.11178.21	SVEP1	390170	-1.664067627	0.096098916	-0.522346826	0.313897595	0.825657357	-0.276384899	61	59	0.515681479	1
seq.2474.54	APCS	25387	-1.663467038	0.096218984	-0.144391768	0.086801701	0.696618447	-0.521559417	61	59	0.515681479	1
seq.19166.15	RPS19	16060	-1.662946148	0.096323216	-0.520037534	0.31272061	0.853415801	-0.228679273	61	59	0.515681479	1
seq.9229.9	CTRL	28002	1.662718894	0.096368718	0.751667068	0.452071045	1.126843977	0.172287774	61	59	0.515681479	1
seq.9826.135	FHIT	16858	-1.662033674	0.096506023	-0.258428656	0.155489423	0.671092306	-0.575416878	61	59	0.515886555	1
seq.11986.30	PSMD1	105836	1.659259093	0.097063594	0.543386406	0.327487376	1.248142223	0.319782335	61	59	0.518335506	1
seq.8975.26	RQCD1	33631	-1.657412318	0.097436143	-0.620984495	0.374671099	0.847510588	-0.238696703	61	59	0.51946333	1
seq.15386.7	FABP4	14719	1.656952478	0.097529083	0.153517273	0.092650378	1.235175929	0.304716543	61	59	0.51946333	1
seq.12900.29	ACACB	276541	1.656731402	0.097573791	0.727658095	0.439213076	1.061069775	0.08551953	61	59	0.51946333	1
seq.12867.40	DYNLT3	13062	1.655872462	0.097747649	0.829607615	0.501009368	1.128590021	0.174521498	61	59	0.519857907	1
seq.19196.73	HOPX	8260	1.654878745	0.097949097	0.197104673	0.119105205	1.486371558	0.571794801	61	59	0.520398258	1
seq.16803.4	CALB2	31540	1.65387157	0.09815361	0.366451083	0.221571668	1.870480116	0.90340863	61	59	0.520953784	1
seq.5354.11	KRT18	48058	1.652792087	0.098373185	0.669849698	0.405283703	1.264292145	0.338329871	61	59	0.521234134	1
seq.7147.35	WFDC8	27824	-1.652628744	0.098406444	-0.838098322	0.507130428	0.924476519	-0.113291418	61	59	0.521234134	1
seq.3879.50	CDC37	44468	-1.65177776	0.098579864	-1.007280366	0.609815915	0.931406527	-0.102517103	61	59	0.52162259	1
seq.11120.49	NAT14	21650	1.650748656	0.098789908	0.762160757	0.46170612	1.122389354	0.16657323	61	59	0.522203855	1
seq.12500.88	UBA2	71224	1.64981799	0.098980168	0.430452392	0.260909018	1.217797094	0.284273775	61	59	0.522381671	1
seq.17450.51	HARS	57411	-1.649603784	0.099024001	-0.210296526	0.127483053	0.543937508	-0.878487181	61	59	0.522381671	1
seq.13632.10	ZYX	61277	1.648769804	0.099194803	0.285781328	0.173330035	1.415784466	0.501601651	61	59	0.522753605	1
seq.4152.58	KLKB1	71370	-1.647672374	0.09941992	-0.190462011	0.115594589	0.714835658	-0.484316494	61	59	0.523111974	1
seq.12718.43	PIN4	13810	-1.647459963	0.099463539	-0.602345486	0.365620713	0.935921452	-0.095540639	61	59	0.523111974	1
seq.12694.28	DIMT1	35236	-1.646689936	0.099621794	-0.835823803	0.507578133	0.916650426	-0.125556443	61	59	0.523416118	1
seq.13698.28	KIAA0319L	115658	1.645304807	0.099906969	0.974083265	0.592038181	1.083733684	0.116010274	61	59	0.524034214	1
seq.8837.8	MFAP3L	45380	1.645142036	0.099940524	0.864885761	0.525721027	1.104575449	0.143491967	61	59	0.524034214	1
seq.10945.11	STX6	29176	1.64444703	0.100083897	0.553629935	0.336666323	1.135791062	0.183697464	61	59	0.524258565	1
seq.18831.6	LRIG1	119113	-1.643217375	0.100337966	-0.475006185	0.289070814	0.829925857	-0.268945638	61	59	0.524918724	1
seq.6117.4	PCSK2	70565	1.64286266	0.100411352	0.420040969	0.255676253	1.160144838	0.214304929	61	59	0.524918724	1
seq.14149.9	IL36B	18522	-1.64155862	0.100681509	-0.701267732	0.427196278	0.715389593	-0.483198964	61	59	0.52577336	1
seq.19197.95	ACAT1	45200	-1.641100331	0.10077659	-0.318227167	0.193910854	0.400036455	-1.321796617	61	59	0.52577336	1
seq.10044.12	WNT10A	46444	1.639365452	0.101137172	0.538732635	0.328622659	1.104390755	0.143250716	61	59	0.526937576	1
seq.10053.5	ILK	51419	-1.639054353	0.101201941	-0.959247658	0.585244569	0.930393712	-0.104086749	61	59	0.526937576	1
seq.10948.14	PLD3	54705	-1.63848967	0.101319587	-0.259508032	0.158382464	0.748275441	-0.41835867	61	59	0.527023641	1
seq.7128.9	VWA2	82012	-1.63796904	0.101428152	-0.786466822	0.480147551	0.909930811	-0.136171245	61	59	0.527062343	1
seq.9449.150	C4BPA	67033	-1.637326589	0.101562248	-0.1985689	0.121276294	0.791510617	-0.337319393	61	59	0.527233503	1
seq.5753.21	FAM19A1	14901	1.635783877	0.101884827	0.681219158	0.416448143	1.159132685	0.21304572	61	59	0.527973872	1
seq.10809.14	KLRB1	25415	1.635331111	0.101979655	0.516470585	0.315820192	1.049188602	0.069274039	61	59	0.527973872	1
seq.17786.5	GGPS1	34871	-1.635192184	0.102008766	-0.813950583	0.497770593	0.911817422	-0.13318312	61	59	0.527973872	1
seq.18950.13	RAC2	21429	-1.632917743	0.102486298	-0.374923349	0.229603329	0.816581612	-0.292331013	61	59	0.529861676	1
seq.19249.18	KARS	68048	-1.631443613	0.102796749	-0.223870052	0.137222059	0.6077151	-0.718532955	61	59	0.529861676	1
seq.12831.21	TESC	24750	1.631245674	0.102838491	0.408626301	0.250499546	1.113281911	0.154818966	61	59	0.529861676	1
seq.4460.8	PDPK1	63152	-1.630753432	0.102942357	-0.788014798	0.483221303	0.910442681	-0.135359903	61	59	0.529861676	1
seq.9759.13	IDO1	45326	1.630512427	0.102993241	0.798535064	0.48974485	1.15514347	0.208072047	61	59	0.529861676	1
seq.13229.20	MDM4	54864	1.630175224	0.103064469	0.737818714	0.452600864	1.089122342	0.123166022	61	59	0.529861676	1
seq.17828.3	S100A14	11662	-1.630077408	0.103085138	-0.829351699	0.508780562	0.907269152	-0.140397488	61	59	0.529861676	1
seq.14098.28	CARS	85473	-1.627868966	0.103552673	-0.833471968	0.512001878	0.919603098	-0.120916768	61	59	0.531740426	1
seq.18235.16	PGP	34006	-1.6254778	0.10406079	-0.509469625	0.313427612	0.847798397	-0.238206856	61	59	0.533823661	1
seq.8360.169	NCR1	34481	1.624275702	0.104316981	0.349584064	0.215224585	1.187157393	0.247511219	61	59	0.534541562	1
seq.10339.48	ENO2	47269	-1.623733783	0.104432638	-0.721418304	0.444295926	0.877762812	-0.188096946	61	59	0.534541562	1
seq.11368.32	AK2	26478	1.623378988	0.104508414	0.260439035	0.160430212	1.237162886	0.307035459	61	59	0.534541562	1
seq.15610.72	LAP3	56166	-1.622563042	0.104682846	-0.524546095	0.323282413	0.73004277	-0.453947108	61	59	0.534908819	1
seq.2753.2	C1QA C1QB C1QC	NA	-1.621705512	0.104866418	-0.164237034	0.101274265	0.754715194	-0.405995775	61	59	0.535322008	1
seq.15524.30	PGAM2	28766	-1.620238881	0.105180972	-0.33458031	0.206500606	0.759584335	-0.396717941	61	59	0.535424899	1
seq.18318.98	SH3GL3	39285	-1.620030731	0.105225676	-0.417429154	0.257667429	0.782761094	-0.353356045	61	59	0.535424899	1
seq.9216.100	PLXNB2	205127	-1.619830315	0.105268732	-0.221611157	0.136811341	0.589310102	-0.762901099	61	59	0.535424899	1
seq.10447.18	PABPC3	70031	1.619696489	0.105297491	0.311457251	0.192293589	1.236053651	0.305741364	61	59	0.535424899	1
seq.3042.7	MB	17184	1.618827412	0.105484402	0.104933319	0.064820572	2.088003589	1.062124192	61	59	0.535502626	1
seq.2571.12	IGFBP3	31674	-1.618670093	0.105518265	-0.469378194	0.289977677	0.784763869	-0.349669475	61	59	0.535502626	1
seq.9185.15	TFF1	9150	1.616449209	0.105997226	0.16229391	0.10040149	1.393030937	0.478227298	61	59	0.536759995	1
seq.9832.33	HGD	49964	-1.616323362	0.106024418	-0.227032124	0.140462069	0.753206391	-0.408882853	61	59	0.536759995	1
seq.4194.26	ANP32B	28788	-1.615989789	0.106096521	-0.168579193	0.104319467	0.606143545	-0.722268606	61	59	0.536759995	1
seq.5462.62	FCN3	32903	-1.615613214	0.106177965	-0.312663748	0.193526362	0.897719335	-0.155663627	61	59	0.536759995	1
seq.11659.31	CLINT1	68259	-1.614880167	0.106336648	-0.338979823	0.209910203	0.927445115	-0.108666187	61	59	0.537041288	1
seq.8828.21	ESRP1	75585	-1.612411906	0.106872336	-0.895040275	0.555094063	0.927849454	-0.108037352	61	59	0.539224215	1
seq.10798.4	CD300E	22918	1.611749393	0.107016485	0.676725595	0.419870234	1.14523149	0.195639245	61	59	0.539429321	1
seq.11135.5	MRPL55	15128	1.611169123	0.107142866	0.730469223	0.453378365	1.167566644	0.2235049	61	59	0.539544557	1
seq.5110.84	NRXN1	50424	1.609621994	0.107480404	0.845204129	0.525094794	1.072660181	0.101193102	61	59	0.540721876	1
seq.4984.83	ESD	31463	-1.606934396	0.10806876	-0.304652242	0.189585986	0.683540975	-0.548900272	61	59	0.543157548	1
seq.7167.102	VAPA	27893	1.605829924	0.108311284	0.227101647	0.141423225	1.343761034	0.426276601	61	59	0.543475027	1
seq.12557.18	NOVA1	51727	1.60569712	0.108340474	0.689114543	0.429168449	1.228917392	0.29738794	61	59	0.543475027	1
seq.16323.8	NRXN3	180599	1.602996383	0.108935453	0.571287539	0.356387291	1.078330044	0.108798811	61	59	0.544538952	1
seq.13628.58	GRB14	60988	1.602983837	0.108938222	0.797762421	0.497673403	1.12931886	0.175452884	61	59	0.544538952	1
seq.5494.52	SNRPF	9725	1.602871064	0.108963123	0.759857253	0.474060123	1.103298443	0.141823094	61	59	0.544538952	1
seq.18887.7	ENTPD2	53665	-1.602837763	0.108970477	-0.270062753	0.168490385	0.572988732	-0.803421328	61	59	0.544538952	1
seq.15315.64	CUTC	29341	-1.602092019	0.109135263	-0.893514972	0.557717635	0.930621525	-0.103733539	61	59	0.544840028	1
seq.16847.39	RAB3B	24758	-1.601565067	0.109251821	-0.760449905	0.474816741	0.908013327	-0.139214623	61	59	0.544899991	1
seq.4318.12	PTPN6	67561	-1.601008175	0.109375109	-0.739539836	0.461921337	0.90736392	-0.140246801	61	59	0.544993371	1
seq.18324.61	SUOX	60283	1.599454187	0.10971972	0.44648908	0.279150902	1.238990869	0.309165556	61	59	0.546188331	1
seq.11669.39	SLCO5A1	91864	1.598723827	0.109881981	0.653521511	0.408776988	1.17933909	0.23797859	61	59	0.546474126	1
seq.2381.52	C5	188305	-1.597420506	0.110172005	-0.145762994	0.091248982	0.602890028	-0.730033229	61	59	0.546978121	1
seq.4969.2	CA1	28870	1.597282072	0.110202845	0.149959959	0.093884456	1.223670504	0.291215137	61	59	0.546978121	1
seq.3196.6	HAPLN1	40166	-1.596775057	0.110315858	-0.497478699	0.311552148	0.846667658	-0.240132315	61	59	0.546978121	1
seq.6415.90	CPN2	60557	-1.596383915	0.110403105	-0.140970517	0.08830615	0.911911001	-0.133035065	61	59	0.546978121	1
seq.17829.2	TREX2	25922	1.595123397	0.110684644	0.854090252	0.535438358	1.090452612	0.124927075	61	59	0.5478522	1
seq.12729.12	PSMG3	13104	-1.59402584	0.110930247	-0.822875024	0.516224394	0.921604843	-0.117779797	61	59	0.548546916	1
seq.9038.12	JTB	16358	1.592848513	0.111194179	0.372714794	0.233992618	1.155606915	0.208650742	61	59	0.548625011	1
seq.6372.7	YBX2	38518	-1.592812781	0.111202197	-0.446941534	0.280598912	0.863997093	-0.210901637	61	59	0.548625011	1
seq.19287.59	DENR	22092	-1.592237914	0.111331257	-0.624456443	0.3921879	0.930272613	-0.10427454	61	59	0.548625011	1
seq.4160.49	MMP2	73882	-1.59200103	0.111384473	-0.244443726	0.153544955	0.791907552	-0.336596076	61	59	0.548625011	1
seq.9045.3	SLC27A2	70312	1.591610054	0.11147235	0.544668813	0.342212473	1.116783451	0.159349469	61	59	0.548625011	1
seq.8786.6	FAM171B	92181	-1.590900304	0.111632014	-0.826069452	0.519246524	0.900910879	-0.150543698	61	59	0.548676532	1
seq.3198.4	IDS	61873	-1.590483016	0.111725971	-0.320466904	0.201490302	0.797179333	-0.327023786	61	59	0.548676532	1
seq.9543.131	COG8	68424	1.590160493	0.111798633	0.676566599	0.425470638	1.142897363	0.19269585	61	59	0.548676532	1
seq.2514.65	EFNB3	35835	-1.589574685	0.111930707	-0.779554227	0.490416861	0.912389974	-0.132277501	61	59	0.548807944	1
seq.9951.36	FBXL4	70097	1.588581736	0.112154854	0.610680562	0.384418723	1.534367948	0.617644489	61	59	0.549390132	1
seq.17153.46	KIR2DL3	37886	1.587912295	0.112306173	0.26202881	0.165014662	1.126052111	0.171273594	61	59	0.549614811	1
seq.11243.90	ADGRF1	101365	1.586943347	0.112525476	0.405463986	0.255499976	1.255836923	0.328649135	61	59	0.55007111	1
seq.15523.9	ALAD	36295	-1.586568131	0.11261049	-0.727142144	0.458311326	0.87551475	-0.19179661	61	59	0.55007111	1
seq.13076.4	FXR1	69721	1.585952475	0.112750091	0.941969693	0.593945726	1.075750408	0.105343387	61	59	0.550237335	1
seq.4811.33	ITIH4	103357	-1.584882067	0.112993132	-0.148263013	0.093548294	0.621816461	-0.685439285	61	59	0.550584977	1
seq.18886.28	DSCAML1	224463	-1.584708399	0.113032603	-0.939439789	0.592815555	0.920687884	-0.119215933	61	59	0.550584977	1
seq.8094.20	CISD2	15278	-1.583202434	0.113375332	-0.721025063	0.455421902	0.925465742	-0.111748507	61	59	0.551738777	1
seq.14021.81	MED4	29745	1.580305481	0.114036925	0.785248809	0.496896846	1.107713697	0.147585046	61	59	0.553512364	1
seq.16918.198	TLR3	103829	-1.5799324	0.114122348	-0.635378602	0.402155562	0.890735788	-0.166930534	61	59	0.553512364	1
seq.15560.52	TCN2	47535	1.578655862	0.114415014	0.179201399	0.113515176	1.319191366	0.399653862	61	59	0.553512364	1
seq.15596.7	HEXIM1	40623	-1.578430477	0.114466748	-0.653510635	0.414025606	0.879278302	-0.185608228	61	59	0.553512364	1
seq.9444.70	DGCR6	24989	1.578178711	0.11452456	0.802995763	0.508811681	1.102082457	0.140232169	61	59	0.553512364	1
seq.18194.18	FABP9	15093	1.57767709	0.114639812	0.498069523	0.315698013	1.212811568	0.278355419	61	59	0.553512364	1
seq.6448.36	SEMA3C	85207	-1.576828457	0.114835002	-0.692803501	0.439365169	0.895204548	-0.159710729	61	59	0.553512364	1
seq.11360.39	RRM1	90070	-1.57643405	0.114925806	-0.618546034	0.392370384	0.901264617	-0.149977343	61	59	0.553512364	1
seq.16617.14	CASP14	27680	-1.576416811	0.114929777	-0.370977419	0.235329525	0.167344114	-2.579110283	61	59	0.553512364	1
seq.13093.6	SECTM1	27039	1.575956638	0.115035797	0.260034098	0.165000795	1.219251071	0.28599524	61	59	0.553512364	1
seq.9897.9	MCM6	92889	1.575729814	0.115088084	0.641453915	0.407083695	1.429975762	0.515990693	61	59	0.553512364	1
seq.19631.13	KNG1	71957	-1.575430461	0.115157118	-0.650013432	0.412594175	0.899952844	-0.152078687	61	59	0.553512364	1
seq.16302.11	BPIFA2	27011	1.575145083	0.11522296	0.397146934	0.252133558	1.181735579	0.24090726	61	59	0.553512364	1
seq.4960.72	ANXA1	38714	-1.575129413	0.115226576	-0.207236522	0.131567934	0.680870867	-0.55454689	61	59	0.553512364	1
seq.3866.7	SBDS	28764	-1.573913619	0.115507421	-0.81859876	0.520103995	0.919302759	-0.121388024	61	59	0.554350532	1
seq.16591.71	CHIA	52271	1.573323588	0.11564391	0.859472547	0.546278308	1.105057819	0.144121856	61	59	0.554494995	1
seq.10608.9	HTN1	6963	1.572806866	0.115763545	0.784654007	0.498887704	1.087109912	0.120497811	61	59	0.554558454	1
seq.4314.12	DCTPP1	18681	-1.572277561	0.115886195	-0.266662731	0.169602834	0.712950673	-0.488125831	61	59	0.554636223	1
seq.8252.2	NOTUM	55699	1.571518701	0.116062214	0.615542209	0.391686213	1.102891956	0.141291466	61	59	0.554910991	1
seq.16551.14	STAT5B	89866	1.570790671	0.11623128	0.747486878	0.475866639	1.095991852	0.132237072	61	59	0.554910991	1
seq.3351.1	CAMK2B	72678	-1.570502456	0.116298263	-0.703922789	0.44821502	0.882152776	-0.180899564	61	59	0.554910991	1
seq.8606.39	GPNMB	63923	-1.570196185	0.116369477	-0.771877745	0.491580448	0.912135081	-0.132680602	61	59	0.554910991	1
seq.6605.17	IGFALS	66035	-1.569442759	0.116544807	-0.148874548	0.094858221	0.655166457	-0.610066598	61	59	0.555171187	1
seq.7989.5	C1orf226	29057	-1.568961753	0.116656851	-0.137452178	0.087607093	0.668631189	-0.580717442	61	59	0.555171187	1
seq.17512.2	NMI	35057	-1.568589607	0.116743596	-0.363874505	0.231975594	0.936072438	-0.095307918	61	59	0.555171187	1
seq.18232.42	PIP4K2B	47378	-1.566998567	0.117115027	-0.735747083	0.469526328	0.933922117	-0.098625851	61	59	0.556429826	1
seq.14091.42	CBR3	30850	-1.566436117	0.117246553	-0.756126577	0.48270502	0.909339799	-0.137108598	61	59	0.556547391	1
seq.3312.64	FCGR1A	42632	-1.565979078	0.117353515	-0.622093598	0.39725537	0.861472064	-0.215124082	61	59	0.556548245	1
seq.4297.62	SPON1	90973	-1.564320406	0.117742342	-0.606689431	0.387829392	0.935131541	-0.096758778	61	59	0.55752943	1
seq.17677.47	CD160	19810	1.564184065	0.117774348	0.16615086	0.106222064	1.174463587	0.232001984	61	59	0.55752943	1
seq.3852.19	DNAJB1	38044	-1.563510747	0.11793251	-0.749906241	0.479629733	0.911210714	-0.134143385	61	59	0.557771544	1
seq.15513.108	PRSS8	36431	1.561872859	0.118317943	0.412068643	0.263829825	1.091872563	0.126804483	61	59	0.559087145	1
seq.3316.58	SERPIND1	57071	-1.56062042	0.118613338	-0.187596721	0.120206501	0.619598054	-0.690595482	61	59	0.559975287	1
seq.4500.50	CLEC11A	35695	-1.559676401	0.118836372	-0.699579083	0.448541174	0.919850328	-0.120528961	61	59	0.560034141	1
seq.15347.12	HPX	51676	1.558831533	0.119036259	0.302619672	0.194132378	1.031242373	0.04438345	61	59	0.560034141	1
seq.12854.3	TEAD3	48676	-1.558613966	0.119087776	-0.664243349	0.426175668	0.917163052	-0.124749857	61	59	0.560034141	1
seq.17370.186	ABHD10	33933	-1.558518264	0.119110442	-0.488075611	0.313166436	0.943131878	-0.084468577	61	59	0.560034141	1
seq.5691.2	CRISPLD2	55920	-1.55829616	0.119163059	-0.45591842	0.292574949	0.536622259	-0.898021196	61	59	0.560034141	1
seq.13268.45	WNT5A	42339	1.556960436	0.119479879	0.164444714	0.10561907	1.713122593	0.776628396	61	59	0.560630235	1
seq.15503.20	LEFTY2	40920	-1.556753545	0.11952901	-0.761724073	0.489302931	0.916190953	-0.126279778	61	59	0.560630235	1
seq.17467.1	DHRS9	35227	1.556228924	0.119653666	0.390105303	0.250673469	1.176862708	0.234946026	61	59	0.560630235	1
seq.7790.21	LIF	22008	-1.555949271	0.119720156	-0.511031938	0.328437403	0.912299189	-0.13242106	61	59	0.560630235	1
seq.5980.55	BOLA3	12114	1.551337835	0.120820744	0.281340514	0.18135348	1.444222301	0.530292825	61	59	0.564615266	1
seq.12690.33	10-Sep	52593	1.551315053	0.120826201	0.849752183	0.547762481	1.074878881	0.104174104	61	59	0.564615266	1
seq.9296.15	PTPRD	214760	1.55102317	0.120896131	0.935330935	0.60304124	1.056231856	0.078926559	61	59	0.564615266	1
seq.3521.16	CGA TSHB	NA	-1.549923991	0.121159761	-0.772326743	0.498299753	0.918173169	-0.123161821	61	59	0.565339903	1
seq.16900.29	MDGA1	105790	-1.547432	0.12175911	-0.300028626	0.193888084	0.782459695	-0.353911655	61	59	0.567628337	1
seq.8967.6	DUSP26	23946	1.546672238	0.121942301	0.727569419	0.470409568	1.128612208	0.174549861	61	59	0.567974327	1
seq.11185.145	GCH1	27903	-1.545147861	0.122310502	-0.739973934	0.478901698	0.907113123	-0.14064562	61	59	0.569180659	1
seq.5065.8	CD83	23042	-1.544597198	0.122443724	-0.412139983	0.266826836	0.84938265	-0.235513456	61	59	0.569292321	1
seq.4996.66	HRG	59578	-1.543671809	0.122667859	-0.21046423	0.13634001	0.891533235	-0.165639514	61	59	0.569714455	1
seq.17460.51	MX1	75520	1.543320081	0.122753134	0.486089925	0.314963779	1.414413077	0.500203519	61	59	0.569714455	1
seq.12646.2	RPE	24928	-1.542398405	0.122976809	-0.506791098	0.328573407	0.848057417	-0.23776615	61	59	0.570063335	1
seq.5475.10	PRKCB	76869	-1.542109218	0.123047055	-0.713929805	0.462956707	0.886115737	-0.174432951	61	59	0.570063335	1
seq.17794.6	PMM2	28082	-1.540201504	0.123511243	-0.397650771	0.258181004	0.693174318	-0.528709892	61	59	0.570773464	1
seq.9207.60	CRYZL1	38697	1.540087783	0.123538957	0.533260681	0.346253433	1.806541345	0.853230273	61	59	0.570773464	1
seq.5201.50	PDE9A	68493	1.539989489	0.123562916	0.513766229	0.333616712	1.121945819	0.166003007	61	59	0.570773464	1
seq.19584.33	FGF9	23441	1.539449527	0.123694591	0.223962983	0.145482511	1.368229434	0.452310171	61	59	0.570773464	1
seq.12329.21	RPS6KA1	82723	1.538124538	0.124018167	0.478030738	0.310788058	1.256632363	0.329562641	61	59	0.570773464	1
seq.6385.63	VWA1	46804	1.537610869	0.124143788	0.41269121	0.268397693	1.141767219	0.191268547	61	59	0.570773464	1
seq.11105.171	ENO1	47169	-1.53760642	0.124144877	-0.146166395	0.095060994	0.578138244	-0.790513586	61	59	0.570773464	1
seq.19250.50	MYCBP	11967	-1.537443622	0.124184711	-0.306826837	0.199569488	0.788160388	-0.343438851	61	59	0.570773464	1
seq.7928.183	TPST1	42188	1.537144708	0.124257877	0.79924146	0.519951997	1.049945093	0.070313884	61	59	0.570773464	1
seq.5095.21	KIR2DL4	41487	-1.536991262	0.124295449	-0.758723219	0.493641856	0.918228022	-0.123075635	61	59	0.570773464	1
seq.18327.6	SNX5	46816	-1.536285727	0.124468318	-0.580714255	0.377998861	0.795815602	-0.329493912	61	59	0.571025283	1
seq.19237.17	DDT	12712	1.535383112	0.12468975	0.636416486	0.414500121	1.1919509	0.253324808	61	59	0.571025283	1
seq.3728.52	SCT	13016	-1.535197565	0.124735306	-0.723156834	0.471051316	0.912290844	-0.132434258	61	59	0.571025283	1
seq.19448.104	UPP1	33934	-1.534980875	0.124788526	-0.645319873	0.420409064	0.90259557	-0.147848397	61	59	0.571025283	1
seq.12721.4	TAX1BP1	90877	1.533429162	0.125170148	0.437979121	0.285620707	1.130526393	0.176994673	61	59	0.572269133	1
seq.6207.10	PSAP	58113	1.532631569	0.125366659	0.320680864	0.209235455	1.112311527	0.153560903	61	59	0.572665228	1
seq.18842.24	UBE2D2	16735	1.528939242	0.126279507	0.768512509	0.502644244	1.093378056	0.128792326	61	59	0.575548926	1
seq.3187.52	CRISP3	27630	-1.528710022	0.126336347	-0.458931659	0.300208445	0.65245496	-0.61604978	61	59	0.575548926	1
seq.18830.1	ITLN1	34962	1.528294718	0.126439381	0.280333293	0.183428817	1.463428944	0.549352698	61	59	0.575548926	1
seq.12682.5	CCBL2	51400	-1.52808492	0.126491455	-0.456489379	0.298732992	0.742527004	-0.4294846	61	59	0.575548926	1
seq.5412.53	CD27	29137	-1.527848771	0.12655009	-0.189340519	0.123926217	0.741363303	-0.431747391	61	59	0.575548926	1
seq.7933.75	ADAM22	100433	-1.525990457	0.127012241	-0.362538763	0.237576035	0.815385285	-0.294446174	61	59	0.576589972	1
seq.15457.14	ANPEP	109540	1.525624652	0.127103369	0.126826892	0.083131124	1.420854665	0.506758993	61	59	0.576589972	1
seq.9742.59	DDX39B	48991	-1.525594533	0.127110874	-0.277274614	0.181748563	0.686819198	-0.541997729	61	59	0.576589972	1
seq.18833.76	PEA15	15040	1.524693261	0.127335623	0.346170551	0.22704275	1.549482778	0.63178672	61	59	0.57710719	1
seq.15367.38	BPIFB1	52442	-1.522891125	0.127785947	-0.277816213	0.182426839	0.821262888	-0.284083989	61	59	0.57809687	1
seq.8479.4	MMP10	54151	-1.522449713	0.127896436	-0.407498903	0.267660009	0.820338003	-0.285709631	61	59	0.57809687	1
seq.12442.4	RHOD	23413	1.522156699	0.127969822	0.671495318	0.4411473	1.130539561	0.177011478	61	59	0.57809687	1
seq.9986.14	NPW	18048	1.52196032	0.128019023	0.239942278	0.157653438	1.542436634	0.625211222	61	59	0.57809687	1
seq.18236.3	HSPC159	18986	1.521603048	0.128108573	0.399828541	0.262767968	1.29814961	0.376456662	61	59	0.57809687	1
seq.9574.11	BIN1	64699	-1.520851203	0.128297182	-0.336836623	0.221479013	0.795106592	-0.330779813	61	59	0.578447156	1
seq.3396.54	REN	45057	1.519839966	0.128551202	0.177550921	0.116822116	1.959219385	0.970278954	61	59	0.578887129	1
seq.9843.5	ACTN1	103058	-1.519578668	0.128616903	-0.279941368	0.184223018	0.700788772	-0.512948434	61	59	0.578887129	1
seq.15516.12	SAA4	14747	-1.517335184	0.129182079	-0.110092747	0.072556643	0.566662707	-0.819437836	61	59	0.5807293	1
seq.12569.25	CCT5	59671	-1.517069894	0.129249038	-0.291546076	0.192177089	0.734523576	-0.445119297	61	59	0.5807293	1
seq.5250.53	IMPDH2	55805	1.515698452	0.129595619	0.432807812	0.285550078	1.250255649	0.322223123	61	59	0.581193708	1
seq.13522.20	VSNL1	22142	1.515366365	0.12967965	0.805924696	0.531834885	1.126946249	0.172418706	61	59	0.581193708	1
seq.12653.13	CSNK1G2	47457	-1.515337601	0.129686931	-0.776761002	0.512599306	0.918311936	-0.122943797	61	59	0.581193708	1
seq.3758.68	PROC	52071	-1.513153106	0.130240773	-0.729702842	0.482239926	0.924755489	-0.112856136	61	59	0.583174319	1
seq.9916.146	LRRC4B	76434	1.511625987	0.130629037	0.395550662	0.261672309	1.084153271	0.116568731	61	59	0.584410764	1
seq.3640.14	LRPAP1	41466	-1.50937293	0.131203507	-0.603348425	0.399734494	0.894706153	-0.160514157	61	59	0.586477424	1
seq.5749.53	CLPS	11954	1.507628295	0.131649687	0.302006182	0.200318728	1.579846639	0.659784518	61	59	0.58685091	1
seq.11130.158	CACNB4	58169	-1.507397191	0.131708878	-0.788891268	0.523346649	0.9283567	-0.10724886	61	59	0.58685091	1
seq.9932.49	SEMA4F	83511	1.507388837	0.131711018	0.751762247	0.4987182	1.081952306	0.113636904	61	59	0.58685091	1
seq.6521.35	NPTX2	47042	1.507284694	0.131737699	0.442876602	0.293824122	1.195548425	0.257672567	61	59	0.58685091	1
seq.5650.9	PDIA6	48121	1.506782159	0.131866504	0.220631913	0.146425886	1.702089883	0.767307224	61	59	0.58685091	1
seq.8310.6	ZG16B	22739	1.506285963	0.13199378	0.395307462	0.262438522	1.102663522	0.14099262	61	59	0.58685091	1
seq.7223.60	S100A13	11471	1.505968604	0.132075234	0.894828745	0.594188181	1.076509165	0.106360602	61	59	0.58685091	1
seq.7945.10	SEMA6A	114395	-1.505462971	0.13220509	-0.794420566	0.527691867	0.92477408	-0.112827133	61	59	0.586927538	1
seq.17819.30	FAHD1	24843	-1.504770849	0.132383001	-0.191811608	0.127468982	0.687283778	-0.541022188	61	59	0.587167642	1
seq.8840.61	C1S	76684	1.504376362	0.132484487	0.197283606	0.131139794	1.330402719	0.411863022	61	59	0.587167642	1
seq.17510.7	SRP14	14570	1.503628259	0.132677111	0.450907251	0.299879474	1.142894594	0.192692354	61	59	0.587470058	1
seq.8660.5	OLFML3	46010	-1.502938364	0.132854939	-0.392755785	0.261325278	0.820509955	-0.285407257	61	59	0.587470058	1
seq.17154.2	PTGES3	18697	1.502799065	0.132890867	0.634381999	0.422133613	1.114383764	0.156246143	61	59	0.587470058	1
seq.3192.3	CNDP2	52878	-1.502089796	0.13307392	-0.482706929	0.321356906	0.866696788	-0.206400736	61	59	0.587678331	1
seq.3179.51	CTSA	54466	1.501161781	0.133313723	0.320357621	0.213406459	1.085743328	0.118683088	61	59	0.587678331	1
seq.15693.9	PGR	98981	-1.500990521	0.133358013	-0.17268608	0.115048082	0.918617869	-0.122463248	61	59	0.587678331	1
seq.9959.60	TMEM59L	37619	1.500511039	0.133482076	0.180979517	0.12061192	1.512847306	0.597266382	61	59	0.587678331	1
seq.14229.5	MOCS3	49669	1.500435017	0.133501754	0.746823853	0.497738219	1.08691198	0.120235113	61	59	0.587678331	1
seq.2612.5	EIF5	49223	-1.499948236	0.133627812	-0.904001789	0.602688658	0.945194749	-0.081316481	61	59	0.587697905	1
seq.11716.28	LRIT2	60168	1.499547259	0.133731718	0.67673646	0.451293853	1.1400776	0.189132026	61	59	0.587697905	1
seq.2833.20	KLK4	27032	-1.498329565	0.134047646	-0.639968595	0.427121382	0.912282156	-0.132447996	61	59	0.588590002	1
seq.5854.60	MAPT	78928	-1.496840653	0.134434726	-0.756913159	0.505673839	0.924113149	-0.113858588	61	59	0.589780589	1
seq.16872.248	GSTZ1	24212	-1.49635761	0.13456049	-0.361903221	0.241856104	0.712510889	-0.489016032	61	59	0.589780589	1
seq.3234.23	CCDC80	108174	-1.495982293	0.13465827	-0.706182407	0.472052651	0.933673094	-0.099010586	61	59	0.589780589	1
seq.15637.38	SORCS3	135755	-1.494197975	0.135123882	-0.675466348	0.452059472	0.906433943	-0.141726208	61	59	0.591066014	1
seq.3867.49	SEZ6L2	97560	-1.493988724	0.135178567	-0.672146525	0.449900668	0.910172027	-0.135788847	61	59	0.591066014	1
seq.6606.61	KISS1	14705	-1.493352074	0.135345051	-0.177820016	0.119074409	0.589474508	-0.76249867	61	59	0.59129791	1
seq.10903.50	STX8	26907	1.492227953	0.135639397	0.200750634	0.134530809	1.135338219	0.183122142	61	59	0.591508019	1
seq.18432.32	RALB	23409	-1.491514689	0.135826418	-0.36707965	0.246111991	0.810524088	-0.303073033	61	59	0.591508019	1
seq.18821.9	C4A C4B	NA	-1.491303757	0.135881763	-0.215432096	0.144458897	0.85859531	-0.219949803	61	59	0.591508019	1
seq.14131.37	EFNB2	36923	1.490727392	0.136033081	0.166328497	0.111575394	1.23613667	0.30583826	61	59	0.591508019	1
seq.12436.84	GSTO1	27566	1.49071067	0.136037474	0.338704562	0.227210128	1.243170137	0.314023753	61	59	0.591508019	1
seq.3320.49	IGFBP7	29130	-1.490571308	0.136074082	-0.238201245	0.159805334	0.829819548	-0.269130452	61	59	0.591508019	1
seq.17333.20	ACADM	46588	-1.48921465	0.136430854	-0.445047208	0.298846918	0.879479272	-0.185278519	61	59	0.592564677	1
seq.17675.17	ACOT13	14960	-1.488422162	0.136639596	-0.22596501	0.151815134	0.619682041	-0.690399936	61	59	0.592977162	1
seq.3896.5	PGAM1	28804	-1.48794642	0.136765024	-0.109357875	0.073495842	0.509422665	-0.973064945	61	59	0.59302771	1
seq.15472.16	LRP11	53311	1.484592188	0.137651886	0.254039682	0.171117485	1.140118181	0.189183377	61	59	0.596377083	1
seq.19120.33	DAO	39474	-1.482959086	0.138085281	-0.269224031	0.181545151	0.495129628	-1.014121813	61	59	0.597757879	1
seq.18410.26	ARL14	21588	1.481507813	0.138471304	0.386014379	0.260555075	1.115839464	0.158129482	61	59	0.598786637	1
seq.16043.30	SHC1	62822	-1.481202192	0.138552702	-0.540297433	0.364769534	0.832490788	-0.264493786	61	59	0.598786637	1
seq.18174.79	PDCD6IP	96023	-1.478745377	0.13920838	-0.169018717	0.114298729	0.673119131	-0.571066235	61	59	0.600026317	1
seq.16922.53	PLXNB3	206847	1.4784314	0.139292346	0.737264987	0.498680552	1.110591589	0.151328375	61	59	0.600026317	1
seq.9753.17	EZR	69413	-1.478114105	0.139377239	-0.20922839	0.141550905	0.749091335	-0.416786461	61	59	0.600026317	1
seq.13682.47	CSF1R	107984	-1.478080949	0.139386113	-0.306122154	0.207107841	0.738794733	-0.436754513	61	59	0.600026317	1
seq.2747.3	ULBP3	27949	-1.477421927	0.139562572	-0.756777586	0.512228479	0.913844312	-0.129979695	61	59	0.600026317	1
seq.12875.28	UBTD2	26190	-1.477255589	0.139607138	-0.790834057	0.535340034	0.919143039	-0.121638701	61	59	0.600026317	1
seq.13992.12	NSF	82594	1.476591314	0.139785221	0.537608263	0.36408738	1.797905713	0.846317364	61	59	0.600026317	1
seq.13655.34	NCL	76614	-1.476587588	0.139786221	-0.596795441	0.404172056	0.908950009	-0.137727145	61	59	0.600026317	1
seq.6550.4	ICAM4	29265	1.476050686	0.139930286	0.323643465	0.219263111	1.317164095	0.397435091	61	59	0.600026317	1
seq.17785.11	RCL	19108	-1.475629163	0.140043472	-0.402630535	0.272853468	0.702084146	-0.510284145	61	59	0.600026317	1
seq.18832.65	SAA2	13527	-1.475396727	0.140105915	-0.688659348	0.46676215	0.909585624	-0.136718642	61	59	0.600026317	1
seq.12368.18	KAT2B	93013	-1.474288356	0.140403969	-0.659945068	0.447636357	0.913798565	-0.130051917	61	59	0.600809102	1
seq.2605.49	TNFRSF8	63747	1.473243956	0.140685266	0.372105454	0.252575585	0.922808262	-0.115897174	61	59	0.601458532	1
seq.9391.60	PCSK1N	27372	1.472293429	0.140941657	0.434408031	0.295055335	1.155667524	0.208726406	61	59	0.601458532	1
seq.10630.5	HTATIP2	27049	1.472175371	0.140973526	0.811290009	0.551082449	1.086406532	0.11956406	61	59	0.601458532	1
seq.2763.66	FGF20	23499	1.472013136	0.14101733	0.266336245	0.180933334	1.264870215	0.338989362	61	59	0.601458532	1
seq.12772.8	NUP98	197579	1.468007562	0.142102169	0.651014976	0.443468408	1.089251001	0.123336439	61	59	0.605589946	1
seq.10552.88	KLRC4	18234	1.464664287	0.143012533	0.692802946	0.473011428	1.085890114	0.118878118	61	59	0.608971669	1
seq.3331.8	RGMB	47547	-1.464118148	0.143161669	-0.234740639	0.160329028	0.882814199	-0.179818262	61	59	0.609109078	1
seq.9014.18	TMEM25	39285	1.463050583	0.143453538	0.602054348	0.411506174	1.117324878	0.160048731	61	59	0.609853053	1
seq.16055.3	CFHR5	64419	-1.461764345	0.143805798	-0.25845664	0.176811427	0.693076427	-0.528913645	61	59	0.610367188	1
seq.12576.21	MAGEA3	34747	1.461753784	0.143808693	0.837740093	0.573106157	1.080610801	0.111847007	61	59	0.610367188	1
seq.2682.68	HSPD1	61055	1.46011202	0.14425929	0.230283252	0.157716154	2.01177311	1.008467605	61	59	0.611592735	1
seq.9581.4	PRPF6	106925	1.459846991	0.144332131	0.7526484	0.515566635	1.074234354	0.103308764	61	59	0.611592735	1
seq.9172.69	MMP8	53412	-1.459303651	0.144481551	-0.131209866	0.089912656	0.844844285	-0.243242635	61	59	0.611728549	1
seq.5066.134	CD300C	24830	1.458197701	0.144786057	0.382210977	0.262111905	1.121943494	0.166000017	61	59	0.612496514	1
seq.13969.24	KPNA6	60030	-1.457568118	0.144959623	-0.789741398	0.541821263	0.926639092	-0.109920549	61	59	0.612496514	1
seq.5440.26	TNNI2	21339	1.457312374	0.145030173	0.212744425	0.145984093	1.202607936	0.266166384	61	59	0.612496514	1
seq.13998.26	ADSSL1	50208	-1.456539987	0.145243404	-0.66844773	0.458928513	0.921209512	-0.118398787	61	59	0.612496514	1
seq.8867.18	PAEP	20624	-1.456514239	0.145250516	-0.603729823	0.414503207	0.762048501	-0.392045274	61	59	0.612496514	1
seq.4159.130	CFH	139096	-1.455857827	0.145431926	-0.247045306	0.169690543	0.752430416	-0.410369926	61	59	0.612765723	1
seq.3854.24	NACA	23384	-1.454265382	0.145872744	-0.698607391	0.480385079	0.919915117	-0.120427349	61	59	0.613607219	1
seq.17694.32	PSME2	27402	1.453313602	0.146136702	0.163670874	0.112619103	1.258045487	0.331184087	61	59	0.613607219	1
seq.12641.3	INPP5B	112852	-1.452655035	0.146319557	-0.720857221	0.496234277	0.932229028	-0.101243658	61	59	0.613607219	1
seq.6557.50	LRRC15	64366	-1.452571573	0.146342743	-0.133138643	0.0916572	0.69057373	-0.534132641	61	59	0.613607219	1
seq.19189.2	USP14	56069	-1.452447331	0.146377264	-0.538869413	0.371007886	0.879865909	-0.18464442	61	59	0.613607219	1
seq.3447.64	CXCL8	11098	-1.452213435	0.146442268	-0.196722232	0.135463719	1.095777123	0.13195439	61	59	0.613607219	1
seq.2992.59	IL17RA	96122	-1.452164927	0.146455752	-0.266600199	0.1835881	0.768077882	-0.38067549	61	59	0.613607219	1
seq.14029.42	COPS2	51597	1.450147992	0.147017254	0.65312911	0.450387901	1.113962797	0.155701052	61	59	0.615116963	1
seq.4144.13	CCL13	10986	-1.450022888	0.147052137	-0.719227124	0.496010876	0.914424848	-0.129063489	61	59	0.615116963	1
seq.11358.15	GRB10	67231	-1.449527607	0.147190296	-0.686161802	0.473369254	0.925792858	-0.111238662	61	59	0.615201143	1
seq.18206.18	ADH6	39073	-1.449022	0.147331439	-0.308603439	0.212973605	0.603844346	-0.727751384	61	59	0.615297643	1
seq.13535.2	COL4A3BP	70835	-1.447829604	0.147664711	-0.664777326	0.459154395	0.825959653	-0.275856784	61	59	0.615314036	1
seq.3432.21	EPHA3	110131	-1.447276796	0.147819415	-0.698316758	0.482503941	0.914404345	-0.129095836	61	59	0.615314036	1
seq.3714.49	CKB CKM	NA	-1.447178155	0.147847033	-0.478780586	0.33083735	0.461964682	-1.114145534	61	59	0.615314036	1
seq.19168.71	PSTPIP1	47591	1.447138137	0.147858239	0.474103843	0.32761478	1.109869227	0.150389697	61	59	0.615314036	1
seq.5224.20	CSNK2A1	45144	-1.446897441	0.14792565	-0.351428077	0.242883889	0.886143965	-0.174386993	61	59	0.615314036	1
seq.13481.24	TCEA2	33601	-1.444472787	0.148606029	-0.558984394	0.386981603	0.897154161	-0.156572186	61	59	0.617475659	1
seq.11365.17	TENM4	307957	-1.443521955	0.148873492	-0.706781831	0.489623194	0.92699926	-0.109359908	61	59	0.617475659	1
seq.8402.22	CYTL1	15577	1.443260337	0.148947148	0.107473638	0.074465871	1.381810842	0.466560137	61	59	0.617475659	1
seq.3397.7	PTPN11	68011	-1.443092325	0.148994465	-0.284256016	0.196977013	0.726803797	-0.460362138	61	59	0.617475659	1
seq.3412.7	BCL2	26266	-1.442938919	0.149037678	-0.670788422	0.464876519	0.91673328	-0.125426047	61	59	0.617475659	1
seq.10701.30	CDH12	88332	1.441917998	0.149325508	0.290058456	0.201161548	1.588161962	0.667358048	61	59	0.617878041	1
seq.11330.15	CSNK2B	24942	-1.441753596	0.149371898	-0.720067226	0.499438481	0.926610198	-0.109965535	61	59	0.617878041	1
seq.7762.30	SNN	9497	1.439571775	0.14998859	0.440141395	0.305744669	1.130223826	0.176608508	61	59	0.619692822	1
seq.4915.64	HBA1 HBB	NA	-1.438986919	0.150154229	-0.131101674	0.091106926	0.967687429	-0.047386975	61	59	0.619692822	1
seq.4258.15	PA2G4	43787	-1.438940742	0.150167313	-0.265081772	0.184220075	0.714744219	-0.484501049	61	59	0.619692822	1
seq.9339.204	FKBP2	15649	1.437865799	0.150472136	0.629544556	0.437832625	1.230013649	0.298674325	61	59	0.62045947	1
seq.13434.172	PARVA	42244	-1.437236167	0.1506509	-0.364782109	0.25380805	0.759017991	-0.397794013	61	59	0.620705525	1
seq.7796.10	CD79A	25038	1.43629824	0.150917495	0.489614742	0.340886543	1.033481283	0.04751226	61	59	0.621003222	1
seq.12578.13	ARF3	20601	1.435313202	0.151197867	0.939419972	0.654505212	1.088097795	0.121808227	61	59	0.621003222	1
seq.5634.39	POFUT1	43956	-1.434140813	0.151532083	-0.597528396	0.416645555	0.925420068	-0.11181971	61	59	0.621003222	1
seq.14150.7	IL36A	17684	1.433079945	0.151834992	0.615328269	0.429374698	1.126718559	0.172127192	61	59	0.621003222	1
seq.5132.71	IL27RA	69474	1.432953187	0.151871216	0.484093508	0.337829255	1.102257269	0.140460991	61	59	0.621003222	1
seq.6491.59	KLK15	28087	-1.4327155	0.151939158	-0.577054681	0.402769902	0.90023452	-0.151627209	61	59	0.621003222	1
seq.8901.40	YWHAG	28303	1.432693447	0.151945463	0.196160088	0.136916999	1.172747019	0.229891833	61	59	0.621003222	1
seq.6391.52	LILRA3	47472	-1.432055331	0.152127987	-0.131957678	0.092145656	1.017729874	0.025354691	61	59	0.621003222	1
seq.4910.21	PLA2G1B	16360	1.431578028	0.152264621	0.46472544	0.324624597	1.049528659	0.069741562	61	59	0.621003222	1
seq.19194.9	DTD1	23424	-1.431515283	0.15228259	-0.368012441	0.257078947	0.890142012	-0.167892575	61	59	0.621003222	1
seq.6464.40	PVRIG	34344	-1.430502141	0.152572952	-0.740391946	0.51757486	0.928821922	-0.106526072	61	59	0.621003222	1
seq.12871.10	TWF1	40283	1.430452714	0.152587128	0.433510899	0.303058532	1.099418754	0.136740994	61	59	0.621003222	1
seq.18185.118	ALDOB	39473	-1.42993878	0.152734591	-0.150517622	0.105261584	0.672781382	-0.571790314	61	59	0.621003222	1
seq.5021.13	PPA1	32660	-1.429798953	0.15277473	-0.231202097	0.161702523	0.854962949	-0.226066195	61	59	0.621003222	1
seq.3435.53	FN1	272320	1.429621226	0.15282576	0.272324442	0.190487128	1.205429291	0.269547027	61	59	0.621003222	1
seq.10336.3	STUB1	34856	-1.429482472	0.152865609	-0.483784516	0.338433332	0.804731053	-0.313421391	61	59	0.621003222	1
seq.19622.7	INHBA	47442	1.428826405	0.153054134	0.326893283	0.228784464	1.734627403	0.794625806	61	59	0.621003222	1
seq.14128.121	IFNA10	21835	1.428670376	0.153098996	0.775830492	0.543043732	1.071586472	0.099748273	61	59	0.621003222	1
seq.3795.6	ADAM9	90556	-1.428648829	0.153105192	-0.289475575	0.202621925	0.750182417	-0.414686646	61	59	0.621003222	1
seq.9223.11	MANF	20700	-1.428601504	0.153118802	-0.217844593	0.152488005	0.917891965	-0.123603735	61	59	0.621003222	1
seq.14132.21	HHLA2	46850	1.42739044	0.153467385	0.584628091	0.409578259	1.097582369	0.134329212	61	59	0.621003222	1
seq.7839.99	FAM19A3	14776	-1.426760148	0.153649042	-0.587443915	0.411732775	0.819953711	-0.286385628	61	59	0.621003222	1
seq.7745.3	CISD1	12199	1.426432026	0.153743675	0.237491072	0.166493088	1.15997292	0.214091125	61	59	0.621003222	1
seq.18338.26	IDH1	46659	-1.426195597	0.15381189	-0.165939469	0.11635113	0.565987826	-0.821157072	61	59	0.621003222	1
seq.13506.10	DUS2	55050	1.425666502	0.15396463	0.719449305	0.504640674	1.077696109	0.107950421	61	59	0.621003222	1
seq.9359.9	DLK2	40548	-1.425648253	0.1539699	-0.320378934	0.224725091	0.830958762	-0.267151213	61	59	0.621003222	1
seq.11126.102	TRIO	346900	-1.424881129	0.154191566	-0.734448905	0.515445738	0.9367974	-0.094191023	61	59	0.621003222	1
seq.4413.3	SLPI	14326	-1.424424675	0.154323576	-0.152789161	0.10726377	0.77108128	-0.375045151	61	59	0.621003222	1
seq.19574.5	ITGA2B ITGB3	NA	-1.424408601	0.154328226	-0.698134744	0.490122527	0.920321142	-0.119790724	61	59	0.621003222	1
seq.6495.14	EDN1	24425	-1.424039595	0.154435011	-0.69407285	0.487397157	0.923206886	-0.115274111	61	59	0.621003222	1
seq.2977.7	EDAR	48582	-1.423762965	0.1545151	-0.339689723	0.238585868	0.862312951	-0.213716548	61	59	0.621003222	1
seq.5272.55	SHC1	62822	1.423691093	0.154535913	0.196971584	0.138352754	1.351958843	0.435051233	61	59	0.621003222	1
seq.4923.79	AMH	59195	1.421821105	0.155078191	0.339721183	0.238933845	1.208836427	0.27361904	61	59	0.622702259	1
seq.9173.21	PGM1	61449	1.419989546	0.155610725	0.718066896	0.505684636	1.114480029	0.156370764	61	59	0.624129761	1
seq.10814.7	CD1A	37077	1.419775004	0.155673194	0.597523052	0.420857566	1.129778036	0.176039358	61	59	0.624129761	1
seq.11425.31	RUFY1	79818	1.419005019	0.155897553	0.817161374	0.575869263	1.07815801	0.108568628	61	59	0.624548844	1
seq.3041.55	MRC2	166674	-1.418133364	0.156151832	-0.262252436	0.184927908	0.691132072	-0.532966667	61	59	0.625087057	1
seq.6551.94	SERPINA12	47175	-1.417206309	0.156422618	-0.649264967	0.45813017	0.910174704	-0.135784603	61	59	0.625690472	1
seq.3534.14	CD40LG	29274	-1.416162254	0.156728005	-0.681592725	0.481295644	0.923467333	-0.114867166	61	59	0.626431258	1
seq.8044.90	XG	19723	1.414975155	0.157075781	0.370561667	0.261885635	1.160739721	0.215044505	61	59	0.627340206	1
seq.12703.6	NEK7	34551	-1.413263675	0.15757821	-0.716671331	0.507103766	0.923825558	-0.114307635	61	59	0.627604197	1
seq.13634.209	PIR	32113	1.412772738	0.157722557	0.331724605	0.23480394	1.246992995	0.318453361	61	59	0.627604197	1
seq.4842.62	GPC3	65563	1.412408891	0.1578296	0.148448609	0.10510314	1.401226206	0.486689875	61	59	0.627604197	1
seq.5730.60	CXCL14	13078	-1.412361638	0.157843506	-0.725028941	0.51334511	0.928408893	-0.107167753	61	59	0.627604197	1
seq.6290.3	UTS2B	13749	-1.411923583	0.157972463	-0.754253924	0.534203078	0.941155187	-0.087495466	61	59	0.627604197	1
seq.17835.28	ANXA13	35415	-1.4119232	0.157972576	-0.542956709	0.384551163	0.790001932	-0.340071913	61	59	0.627604197	1
seq.10073.22	TDP1	68420	-1.410927132	0.158266101	-0.690786265	0.489597407	0.929985334	-0.10472013	61	59	0.627604197	1
seq.9201.13	TAGLN2	22391	1.410893825	0.158275923	0.251840716	0.178497284	1.892597956	0.920367972	61	59	0.627604197	1
seq.10761.5	TMED2	22761	1.410319626	0.158445326	0.448613785	0.318093698	1.087821945	0.121442435	61	59	0.627604197	1
seq.19238.12	GLUL	42064	-1.410036776	0.158528824	-0.518314896	0.367589629	0.846584391	-0.240274206	61	59	0.627604197	1
seq.3210.1	METAP1	43215	-1.409896733	0.158570178	-0.630828933	0.447429176	0.919008954	-0.121849176	61	59	0.627604197	1
seq.7943.16	CUZD1	68153	1.409840237	0.158586863	0.708473623	0.502520502	1.099894618	0.137365304	61	59	0.627604197	1
seq.17514.48	RAB21	24348	-1.408870974	0.158873324	-0.222247055	0.157748338	0.750790422	-0.413517849	61	59	0.628260822	1
seq.11493.169	DYNLL2	10350	1.408211709	0.15906839	0.265268518	0.188372612	1.161006894	0.215376539	61	59	0.628555307	1
seq.3044.3	CCL18	9849	-1.406855782	0.159470158	-0.175551702	0.124783012	0.736090761	-0.442044431	61	59	0.629274837	1
seq.16015.19	GPT	54637	1.405647468	0.159828833	0.772917599	0.549865892	1.05292375	0.074400964	61	59	0.629274837	1
seq.6247.9	SIRPB1	43211	1.405571178	0.1598515	0.228031962	0.162234375	1.198178827	0.260843245	61	59	0.629274837	1
seq.19492.5	KAAG1	8969	1.40543754	0.15989121	0.477870634	0.340015561	1.144664714	0.194925077	61	59	0.629274837	1
seq.5087.5	IL22RA2	30550	-1.405210061	0.159958823	-0.548287138	0.39018162	0.869782764	-0.201272975	61	59	0.629274837	1
seq.11205.10	ITGB7	86903	-1.405155995	0.159974896	-0.542592064	0.38614365	0.947921477	-0.077160539	61	59	0.629274837	1
seq.19556.12	CR1	223663	-1.404737094	0.160099471	-0.229797022	0.16358721	0.718607285	-0.476724535	61	59	0.629289928	1
seq.12708.91	L3MBTL2	79110	-1.402534697	0.160755637	-0.672362866	0.479391253	0.936694683	-0.09434922	61	59	0.630931812	1
seq.17172.19	STATH	7304	1.401731522	0.160995434	0.403543405	0.287889228	1.129665771	0.175895992	61	59	0.630931812	1
seq.2578.67	CCL2	11025	-1.401662222	0.161016137	-0.19401864	0.138420396	0.832095576	-0.265178846	61	59	0.630931812	1
seq.12663.1	TST	33429	1.401466064	0.161074749	0.72863895	0.519911947	1.077013574	0.107036433	61	59	0.630931812	1
seq.4673.13	IL6	23718	-1.40130644	0.161122456	-0.25476954	0.181808584	0.744054507	-0.426519783	61	59	0.630931812	1
seq.15308.108	VWC2	35282	-1.398282785	0.162028165	-0.415032121	0.296815584	0.842409355	-0.247406638	61	59	0.633594506	1
seq.2634.2	IL2RG	42287	-1.397700307	0.162203082	-0.568503026	0.406741719	0.900916608	-0.150534524	61	59	0.633594506	1
seq.12347.29	CCM2	48837	1.397505993	0.162261466	0.277211321	0.198361454	0.93256535	-0.100723268	61	59	0.633594506	1
seq.3874.8	UBE2L3	17862	-1.397043141	0.162400598	-0.644286403	0.461178602	0.924485583	-0.113277273	61	59	0.633594506	1
seq.17355.56	SYT4	47958	1.396759289	0.162485969	0.526906339	0.377234891	1.157228031	0.210673174	61	59	0.633594506	1
seq.9802.27	PNPLA2	55316	-1.396606875	0.162531822	-0.750399648	0.537301986	0.937291351	-0.093430524	61	59	0.633594506	1
seq.2836.68	LCN2	22588	-1.394349664	0.16321204	-0.17993784	0.12904786	0.882723108	-0.179967129	61	59	0.634910799	1
seq.5882.34	EEF1B2	24764	-1.394202797	0.163256374	-0.744697756	0.534138762	0.931719795	-0.10203195	61	59	0.634910799	1
seq.13704.5	HMGCS2	56635	1.393555419	0.163451899	0.589800805	0.423234553	1.246539508	0.317928609	61	59	0.634910799	1
seq.8017.23	FOXRED1	53812	1.393490332	0.163471567	0.650804828	0.46703218	1.072729959	0.101286948	61	59	0.634910799	1
seq.9947.22	TOPBP1	170679	1.393467166	0.163478567	0.787701839	0.565281951	1.072325076	0.100742326	61	59	0.634910799	1
seq.6267.51	STMN4	22071	-1.392524376	0.163763665	-0.700363833	0.502945474	0.926007149	-0.110904763	61	59	0.635544471	1
seq.8470.213	RNASEH1	32064	-1.391574189	0.164051379	-0.747912233	0.537457678	0.925923605	-0.111034928	61	59	0.636187344	1
seq.13475.10	UBE2D4	16649	-1.390260736	0.164449716	-0.409691914	0.294687107	0.834421088	-0.261152477	61	59	0.637037167	1
seq.5245.40	PRKAA2 PRKAB2 PRKAG1	NA	-1.390045798	0.164514971	-0.607325795	0.436910637	0.915055902	-0.128068213	61	59	0.637037167	1
seq.17682.1	CD46	43747	1.388893607	0.164865105	0.35347053	0.254497917	1.077989767	0.108343483	61	59	0.63778728	1
seq.4130.71	FGF6	22905	-1.388390899	0.165018046	-0.718196037	0.517286621	0.93107782	-0.103026341	61	59	0.63778728	1
seq.7083.74	MATN4	68487	-1.387501077	0.165289023	-0.32118351	0.231483431	0.744242383	-0.426155544	61	59	0.63778728	1
seq.15589.1	GC	52918	1.387462798	0.165300687	0.148569397	0.107079914	1.049963634	0.07033936	61	59	0.63778728	1
seq.2431.17	CTSG	28837	-1.387397678	0.165320533	-0.377898673	0.27237949	0.812838169	-0.298959945	61	59	0.63778728	1
seq.6563.78	PCDHGA11	101543	1.386092777	0.165718576	0.304725445	0.219844913	1.348502956	0.431358684	61	59	0.638200134	1
seq.10723.41	WDR1	66194	-1.385986141	0.165751135	-0.310071389	0.223718968	0.49295092	-1.02048408	61	59	0.638200134	1
seq.17766.5	NCF1	44682	-1.385842856	0.165794893	-0.304604401	0.219797216	0.993896575	-0.008832363	61	59	0.638200134	1
seq.13389.8	GAL	13302	1.3816557	0.167077443	0.407045484	0.294607032	1.023403768	0.03337545	61	59	0.642662458	1
seq.7173.141	TMEM132C	121787	-1.380281716	0.167499922	-0.679954818	0.492620318	0.92892064	-0.106372746	61	59	0.643401993	1
seq.5253.1	PDE1A	61252	-1.380227539	0.167516597	-0.684867288	0.496198828	0.927274512	-0.108931595	61	59	0.643401993	1
seq.3820.68	MAPKAPK2	45568	-1.379315142	0.16779761	-0.758727318	0.550075392	0.940771974	-0.088083013	61	59	0.643493615	1
seq.10428.1	KIR2DS2	33502	1.37920976	0.16783009	0.261959092	0.189934192	1.079401832	0.110232041	61	59	0.643493615	1
seq.2975.19	CTGF	38091	-1.378841447	0.167943645	-0.737031756	0.534529737	0.936273331	-0.09499833	61	59	0.643493615	1
seq.17205.21	RAB5A	23659	-1.378547518	0.168034307	-0.343988348	0.249529554	0.864109198	-0.210714456	61	59	0.643493615	1
seq.17209.27	SULT2B1	41308	1.377648432	0.16831186	0.729676091	0.529653338	1.082914029	0.114918714	61	59	0.644083271	1
seq.19187.21	STAMBP	48077	-1.376655669	0.168618731	-0.666000007	0.48378111	0.925671072	-0.111428458	61	59	0.644784171	1
seq.17671.58	ING4	28530	1.375653598	0.168928904	0.600214807	0.436312462	1.117837031	0.160709873	61	59	0.645202457	1
seq.9361.7	PCDHAC2	109450	-1.375502533	0.168975701	-0.192482145	0.139935871	0.460068954	-1.120077991	61	59	0.645202457	1
seq.11429.80	HNRNPC	33670	1.374660681	0.169236667	0.387056234	0.281564927	1.28351574	0.360100988	61	59	0.645725846	1
seq.3902.21	SKP1	18658	-1.371623281	0.170180743	-0.729207014	0.531637968	0.934106161	-0.098341574	61	59	0.648478611	1
seq.2844.53	TIE1	125090	1.371539072	0.170206972	0.234074588	0.170665636	1.063117635	0.088301241	61	59	0.648478611	1
seq.7227.75	COCH	59483	-1.370360956	0.170574254	-0.70842347	0.516961219	0.916488055	-0.125812017	61	59	0.649166295	1
seq.7071.23	MAN1B1	79580	1.370161241	0.170636574	0.613909834	0.448056634	1.115162141	0.157253488	61	59	0.649166295	1
seq.8346.9	DPP7	54341	-1.368832878	0.171051521	-0.147213363	0.10754663	0.514533695	-0.958662537	61	59	0.649928059	1
seq.2625.53	HSP90AA1 HSP90AB1	NA	-1.368569345	0.171133932	-0.16177964	0.118210773	0.467784263	-1.096084765	61	59	0.649928059	1
seq.19590.46	SFTPD	37728	1.368323293	0.171210903	0.299859167	0.219143508	1.161992186	0.216600368	61	59	0.649928059	1
seq.5353.89	IL1RN	20055	1.367883554	0.171348528	0.162016486	0.118443186	1.114869145	0.156874387	61	59	0.649954748	1
seq.5870.23	BAD	18392	-1.367154843	0.171576776	-0.48954655	0.358076887	0.879836969	-0.184691874	61	59	0.649954748	1
seq.7769.29	SH3BP2	62244	-1.367106124	0.171592044	-0.693949674	0.507604832	0.927725783	-0.108229658	61	59	0.649954748	1
seq.6528.95	EXTL2	37466	1.365326399	0.172150485	0.673481977	0.493275438	1.063154106	0.088350734	61	59	0.651596463	1
seq.12637.7	CRAT	70858	-1.364513338	0.172406059	-0.602791235	0.441762801	0.909641697	-0.136629707	61	59	0.652090262	1
seq.14076.74	CST4	16214	1.363770495	0.172639809	0.156564834	0.114802919	0.984366332	-0.02273278	61	59	0.652500859	1
seq.5443.62	NPPA	16396	-1.362826181	0.172937298	-0.629417969	0.461847576	0.92052458	-0.119471849	61	59	0.652798165	1
seq.18813.15	DDX19A	53975	-1.362136834	0.173154706	-0.880065699	0.646091991	0.952230371	-0.070617451	61	59	0.652798165	1
seq.11462.8	RBFOX2	41374	1.362003189	0.173196879	0.412652993	0.302975056	1.268886082	0.343562553	61	59	0.652798165	1
seq.12508.9	VPS24	25073	-1.361931617	0.173219467	-0.585339365	0.429786164	0.921899979	-0.11731786	61	59	0.652798165	1
seq.19276.124	SNRPG	8496	1.360667044	0.173618934	0.389322846	0.286126461	1.195360342	0.257445585	61	59	0.653152162	1
seq.9739.4	MSH2	104743	1.360572363	0.17364887	0.620466727	0.456033611	1.095714302	0.131871677	61	59	0.653152162	1
seq.18380.78	ALB	69367	-1.360444354	0.173689351	-0.409525033	0.301022994	0.901388217	-0.149779503	61	59	0.653152162	1
seq.5734.13	PVRL4	55454	1.359857474	0.173875031	0.320790928	0.235900404	1.155619855	0.208666897	61	59	0.65337899	1
seq.6938.21	PCDHGA12	100955	-1.359330282	0.174041952	-0.168856597	0.124220433	0.489836728	-1.029627143	61	59	0.653535054	1
seq.6304.8	C1QTNF1	31743	1.358167631	0.174410499	0.355864638	0.2620182	1.094909603	0.130811764	61	59	0.65425072	1
seq.11440.58	SOCS3	24770	1.357937252	0.174483596	0.520770318	0.383501018	1.122609417	0.166856066	61	59	0.65425072	1
seq.4203.50	CFL1	18502	1.357077971	0.174756437	0.30751633	0.226601814	1.129185084	0.175281976	61	59	0.654802697	1
seq.9110.2	SYT17	53849	-1.353814751	0.175795486	-0.643140815	0.475058212	0.927292176	-0.108904113	61	59	0.658086308	1
seq.12664.19	PTPN13	276906	-1.353533334	0.175885308	-0.68308311	0.504666633	0.933290023	-0.099602622	61	59	0.658086308	1
seq.3194.36	GP6	36866	1.352670556	0.176160901	0.234566943	0.173410253	1.172924571	0.230110239	61	59	0.658644631	1
seq.17137.160	HBB	15998	-1.35165129	0.176486894	-0.123053437	0.091039336	1.028979701	0.041214522	61	59	0.659242326	1
seq.10070.22	PLCG2	147870	-1.35114354	0.176649456	-0.65163214	0.482281949	0.928624677	-0.106832476	61	59	0.659242326	1
seq.5735.54	C1GALT1C1	36382	-1.35093512	0.176716217	-0.582622587	0.431273552	0.902746441	-0.147607268	61	59	0.659242326	1
seq.12713.365	RGS19	24636	1.350590323	0.176826702	0.64507277	0.477622828	1.067852711	0.094712669	61	59	0.659242326	1
seq.5085.18	IL20RA	62485	-1.350072268	0.176992803	-0.635214883	0.470504356	0.937982304	-0.09236739	61	59	0.659389913	1
seq.12365.108	RUVBL1	50228	1.348741547	0.177419995	0.562852624	0.417316887	1.10426637	0.14308822	61	59	0.660053456	1
seq.12691.44	SHMT2	55993	-1.348728485	0.177424193	-0.609118905	0.451624557	0.92332439	-0.115090499	61	59	0.660053456	1
seq.3342.76	ABL2	128343	-1.347544391	0.177804967	-0.651582174	0.483532994	0.937616763	-0.092929732	61	59	0.660998207	1
seq.19251.56	SRGN	17652	1.346110888	0.178266758	0.644086821	0.478479765	1.081489695	0.113019919	61	59	0.661637005	1
seq.3054.3	HP	45205	1.345844054	0.178352815	0.097901324	0.072743439	1.438424279	0.524489277	61	59	0.661637005	1
seq.12568.14	KEAP1	69666	-1.345829111	0.178357635	-0.712338603	0.529293502	0.93114802	-0.102917572	61	59	0.661637005	1
seq.15368.3	BMPER	75997	1.344400341	0.178818964	0.661896169	0.492335615	1.102858344	0.141247497	61	59	0.662876556	1
seq.8697.38	GPC1	61680	1.343541781	0.179096607	0.551948052	0.410815696	1.076879965	0.106857447	61	59	0.663433912	1
seq.4801.13	LPO	80288	-1.342896282	0.179305561	-0.574689302	0.427947646	0.872779976	-0.196310092	61	59	0.663736209	1
seq.16561.9	A1BG	54254	1.342420759	0.179459607	0.166513343	0.124039607	1.173338027	0.2306187	61	59	0.663834971	1
seq.19331.18	BAIAP2	60868	-1.341328552	0.179813803	-0.432624915	0.322534635	0.848096069	-0.237700397	61	59	0.664673435	1
seq.17742.2	RRAS	23480	-1.340855315	0.179967433	-0.573653803	0.427826774	0.904840166	-0.144265122	61	59	0.664674476	1
seq.14116.129	S100A4	11729	1.340542181	0.180069141	0.193241196	0.144151522	1.254493279	0.327104741	61	59	0.664674476	1
seq.10876.300	BRAT1	88119	1.339092683	0.180540502	0.731583651	0.546327868	1.082117912	0.11385771	61	59	0.665942744	1
seq.14324.52	SMC3	141542	-1.337998475	0.180896934	-0.155239927	0.116023994	0.595910638	-0.746832093	61	59	0.666378504	1
seq.7115.5	SEMG1	52131	-1.337905174	0.18092735	-0.199303639	0.14896694	0.1417148	-2.818937665	61	59	0.666378504	1
seq.12815.9	IARS	144498	1.337552973	0.181042203	0.629469586	0.470612827	1.074238106	0.103313804	61	59	0.666378504	1
seq.10722.13	SYK	72066	1.335626563	0.181671363	0.666461184	0.498987668	1.060485198	0.084724484	61	59	0.668222403	1
seq.14605.2	GPR6	37881	1.334715542	0.181969465	0.301687881	0.226031593	1.170294345	0.226871433	61	59	0.66845807	1
seq.6411.58	DEFB135	8754	1.334646895	0.181991942	0.453480114	0.339775348	1.130008416	0.176333518	61	59	0.66845807	1
seq.17768.50	HAO1	40924	1.333439749	0.182387535	0.665287258	0.498925623	1.104381881	0.143239123	61	59	0.668716346	1
seq.16293.1	GHRH	12447	1.333360966	0.182413375	0.533875162	0.400398073	1.102642323	0.140964883	61	59	0.668716346	1
seq.15480.2	VNN2	58503	-1.333121763	0.182491849	-0.217261139	0.162971714	0.745639474	-0.423449856	61	59	0.668716346	1
seq.17722.5	FKBP4	51805	-1.332748643	0.182614304	-0.18652466	0.139954867	0.671202283	-0.575180473	61	59	0.668716346	1
seq.11212.7	TXNDC5	47629	1.332379417	0.182735542	0.129895171	0.097491127	1.225822945	0.293750615	61	59	0.668716346	1
seq.7920.30	ST8SIA2	42430	1.332060263	0.182840387	0.666228791	0.500149137	1.074743103	0.103991852	61	59	0.668716346	1
seq.3892.21	MED1	168478	-1.331426686	0.183048654	-0.626298474	0.470396516	0.928771589	-0.106604254	61	59	0.668716346	1
seq.13676.46	INHBB	45122	1.330712536	0.183283617	0.381957048	0.287031976	1.193233352	0.254876208	61	59	0.668716346	1
seq.2730.58	MICA	42915	-1.330390498	0.183389644	-0.200514924	0.150718849	0.762060789	-0.39202201	61	59	0.668716346	1
seq.10082.251	NEFL	61517	1.330087023	0.183489601	0.195572578	0.14703743	1.277102265	0.352874054	61	59	0.668716346	1
seq.6398.12	LONP1	106489	1.329786818	0.18358852	0.21682743	0.163054278	0.941850458	-0.086430081	61	59	0.668716346	1
seq.8060.7	NRG2	91679	-1.329687792	0.183621159	-0.588491577	0.442578762	0.88453712	-0.177005407	61	59	0.668716346	1
seq.19360.22	LRRTM1	58641	-1.32901486	0.183843067	-0.549224621	0.413256945	0.790649615	-0.338889604	61	59	0.668716346	1
seq.15449.33	TIMD4	41578	1.32854715	0.183997418	0.149274913	0.112359515	1.180680388	0.239618478	61	59	0.668716346	1
seq.2567.5	CFI	65750	-1.328382547	0.184051762	-0.413986921	0.311647365	0.918085594	-0.123299431	61	59	0.668716346	1
seq.6060.2	PIP	16572	-1.328158247	0.184125834	-0.150859922	0.113585804	0.371547168	-1.428382721	61	59	0.668716346	1
seq.12477.42	TSN	26183	-1.3276964	0.184278423	-0.470625734	0.354467884	0.937644916	-0.092886414	61	59	0.668716346	1
seq.18417.3	AS3MT	41748	-1.327414164	0.184371717	-0.69707063	0.525134242	0.931765971	-0.101960451	61	59	0.668716346	1
seq.19575.4	EPOR	55065	-1.326677064	0.184615531	-0.643668908	0.485173766	0.929620445	-0.105286297	61	59	0.669135013	1
seq.9930.48	GABBR2	105821	1.325434203	0.185027179	0.7038891	0.531063027	1.070844468	0.098748955	61	59	0.670160984	1
seq.3607.71	DKK3	38390	1.323120363	0.185795354	0.238177711	0.180012127	1.177625789	0.235881171	61	59	0.671408368	1
seq.11590.5	RBM23	48731	-1.323006398	0.18583325	-0.593983404	0.448964876	0.968798776	-0.045731053	61	59	0.671408368	1
seq.3875.62	ARID3A	62889	-1.322883466	0.185874135	-0.658312384	0.497634448	0.934927032	-0.097074323	61	59	0.671408368	1
seq.15437.11	RAMP3	16518	1.32257345	0.185977268	0.601583333	0.454858165	1.115624106	0.157851013	61	59	0.671408368	1
seq.5488.74	SRC	59835	-1.32211123	0.186131115	-0.381757141	0.288748126	0.829553237	-0.269593525	61	59	0.671408368	1
seq.18909.11	EXOSC8	30040	1.321782486	0.186240592	0.647311541	0.48972622	1.078695556	0.109287745	61	59	0.671408368	1
seq.18875.125	COL2A1	141785	-1.321427502	0.186358861	-0.646787599	0.489461282	0.930070573	-0.104587904	61	59	0.671408368	1
seq.12597.68	ATG5	32447	1.321297668	0.186402131	0.630317274	0.477044113	1.604468822	0.682095756	61	59	0.671408368	1
seq.18240.6	OMP	18937	1.320587807	0.186638841	0.597608556	0.452532238	1.083312353	0.115449278	61	59	0.671761344	1
seq.8587.21	SPINK14	11057	1.320231008	0.186757902	0.520414709	0.394184583	1.104471114	0.143355688	61	59	0.671761344	1
seq.19325.21	ABHD14B	22346	1.319766687	0.186912927	0.552922209	0.418954512	1.166749693	0.222495088	61	59	0.671783905	1
seq.3457.57	POSTN	93314	-1.319440295	0.187021958	-0.502504589	0.380846781	0.952258935	-0.070574176	61	59	0.671783905	1
seq.17357.33	SEPSECS	55726	-1.31865739	0.187283678	-0.616090205	0.467210217	0.921002964	-0.118722296	61	59	0.67186917	1
seq.3390.72	PIK3CA PIK3R1	NA	-1.318598092	0.187303512	-0.713195557	0.540874101	0.940360889	-0.088713559	61	59	0.67186917	1
seq.15452.5	NT5E	63368	1.316582808	0.187978505	0.381447874	0.289725699	1.040626495	0.057452345	61	59	0.673481532	1
seq.6321.65	PCDHGA10	101447	-1.31648461	0.188011441	-0.145582473	0.110584257	0.511862444	-0.966171937	61	59	0.673481532	1
seq.3302.58	CST7	16454	-1.315402578	0.18837464	-0.517900138	0.393719874	0.878993283	-0.186075954	61	59	0.674156869	1
seq.4232.19	IGF1R	154793	-1.315152473	0.188458664	-0.335778441	0.255315219	0.850665189	-0.233336677	61	59	0.674156869	1
seq.5026.66	RPS3	26688	-1.314044903	0.188831094	-0.636767122	0.484585512	0.928750962	-0.106636294	61	59	0.674406819	1
seq.17854.33	NAA10	26459	-1.313082499	0.189155151	-0.609444047	0.464132336	0.918407559	-0.122793579	61	59	0.674406819	1
seq.15617.8	XCL2	12567	1.313053656	0.189164869	0.310945769	0.236811167	1.313651414	0.393582498	61	59	0.674406819	1
seq.12670.15	RAD1	31827	1.313036244	0.189170736	0.318209427	0.242346263	1.293675904	0.371476234	61	59	0.674406819	1
seq.12507.16	ITPKC	75207	1.312727764	0.189274699	0.710526933	0.541259926	1.075664691	0.105228427	61	59	0.674406819	1
seq.16607.78	GSN	85698	-1.312313508	0.189414376	-0.095686576	0.072914418	0.634198994	-0.656992506	61	59	0.674406819	1
seq.15385.116	FABP2	15207	1.31225443	0.189434302	0.127721809	0.097330065	0.771464901	-0.374327574	61	59	0.674406819	1
seq.17758.79	DCXR	25913	-1.31133378	0.189745021	-0.158878557	0.121157984	0.599001867	-0.739367595	61	59	0.674845665	1
seq.15634.139	SLIT1	167926	-1.311015069	0.189852672	-0.605577411	0.461914913	0.935268221	-0.096547927	61	59	0.674845665	1
seq.19523.215	PARK7	19891	-1.310738853	0.189946007	-0.119302412	0.091019208	1.028872896	0.041064768	61	59	0.674845665	1
seq.10714.7	ACE	149715	-1.309600651	0.190330968	-0.171418145	0.130893448	0.611866105	-0.708712112	61	59	0.675752729	1
seq.12786.61	GPCPD1	76035	1.307438181	0.191063937	0.636941094	0.487167273	1.099134717	0.136368223	61	59	0.677706768	1
seq.13556.28	HTR2A	52603	-1.306984821	0.191217867	-0.647342201	0.495294353	0.935011617	-0.096943804	61	59	0.677706768	1
seq.18294.26	SOX2	34310	-1.306737157	0.191301995	-0.695123092	0.531953261	0.937574057	-0.092995444	61	59	0.677706768	1
seq.8381.18	RETSAT	66820	-1.306444471	0.191401451	-0.617059167	0.472319475	0.926325481	-0.110408896	61	59	0.677706768	1
seq.5358.3	OMD	49492	1.304375264	0.192105665	0.154309097	0.118301153	1.027032071	0.038481233	61	59	0.679738443	1
seq.19239.5	ARF1	20697	1.303574684	0.192378637	0.440972154	0.338279164	1.168408849	0.22454519	61	59	0.680242508	1
seq.9015.1	PRG3	25406	1.302902593	0.192608019	0.812540163	0.623638457	1.074874727	0.104168528	61	59	0.680591859	1
seq.5015.15	PLA2G7	50077	-1.301449019	0.193104804	-0.613672611	0.471530273	0.931933024	-0.10170182	61	59	0.681052502	1
seq.2645.54	PRKCZ	67660	-1.300948923	0.193275939	-0.571693494	0.439443458	0.920092154	-0.120149729	61	59	0.681052502	1
seq.12020.39	BPGM	30005	-1.30092839	0.193282967	-0.281438153	0.216336391	0.664299465	-0.590094341	61	59	0.681052502	1
seq.3630.27	CADM3	43300	1.300438835	0.193450607	0.382382688	0.294041271	1.065842918	0.091994832	61	59	0.681052502	1
seq.9264.11	CTSO	35958	1.299643634	0.193723137	0.411689583	0.31677113	1.078297345	0.108755063	61	59	0.681052502	1
seq.9237.54	ACP2	48344	1.299531338	0.193761646	0.186874219	0.143801241	1.414751752	0.500548924	61	59	0.681052502	1
seq.18893.26	GPR56	77738	1.299034358	0.193932138	0.626231778	0.482074838	1.071278692	0.099333845	61	59	0.681052502	1
seq.19136.22	ALDH6A1	57840	-1.298756249	0.194027594	-0.430475123	0.33145182	0.868747376	-0.20299138	61	59	0.681052502	1
seq.19261.12	SDCBP2	31594	-1.298649113	0.194064375	-0.259349059	0.1997068	0.805395711	-0.312230305	61	59	0.681052502	1
seq.2500.2	ANGPT4	56849	-1.298493087	0.19411795	-0.610337972	0.470035596	0.92576319	-0.111284895	61	59	0.681052502	1
seq.19488.1	PDCD6	21868	-1.298324789	0.194175752	-0.240551395	0.185278288	0.852548892	-0.230145523	61	59	0.681052502	1
seq.8921.139	PABPN1	32749	-1.297786611	0.194360672	-0.585636545	0.451257965	0.890296508	-0.167642198	61	59	0.68124265	1
seq.10040.63	TP63	76785	-1.297208679	0.194559395	-0.642242461	0.495095717	0.936581591	-0.094523414	61	59	0.681480892	1
seq.9190.7	CD63	25637	-1.296388744	0.194841588	-0.391956994	0.302345261	0.728299207	-0.45739682	61	59	0.682010985	1
seq.19130.81	SERPINB8	42767	-1.295902315	0.195009142	-0.450117131	0.347338782	0.884094314	-0.177727813	61	59	0.68213936	1
seq.5463.22	GAS1	35693	1.295030962	0.195309549	0.225526526	0.174147594	1.060884354	0.085267398	61	59	0.682347201	1
seq.10620.21	MSMB	12865	1.29497053	0.195330396	0.174769916	0.134960536	1.264298863	0.338337537	61	59	0.682347201	1
seq.15364.101	APOC1	9332	-1.293648916	0.195786718	-0.16069815	0.124220836	0.788904691	-0.342077078	61	59	0.682834192	1
seq.18321.38	MTHFD2	37895	-1.293486783	0.195842752	-0.637250619	0.492661098	0.935455438	-0.096259166	61	59	0.682834192	1
seq.3891.56	MBD4	66051	-1.293428671	0.195862839	-0.640187089	0.494953532	0.928024333	-0.107765461	61	59	0.682834192	1
seq.15444.45	SERPINB4	44854	-1.292358743	0.196232937	-0.280672856	0.21717875	0.447966707	-1.15853658	61	59	0.683667159	1
seq.3414.40	BMX	78011	-1.291682825	0.196467008	-0.591472055	0.457908121	0.928968881	-0.106297826	61	59	0.683893464	1
seq.11089.7	IGHA1 IGHA2	NA	1.291172525	0.19664386	0.147571435	0.114292577	1.115610023	0.157832801	61	59	0.683893464	1
seq.3796.79	ANGPTL4	45214	-1.290392036	0.196914576	-0.620931127	0.481195721	0.931495324	-0.102379568	61	59	0.683893464	1
seq.10916.44	PLA2R1	168600	1.289844144	0.197104777	0.311809021	0.241741626	1.102654996	0.140981464	61	59	0.683893464	1
seq.9212.22	CTSF	53366	1.289137636	0.197350241	0.250519748	0.194331266	0.987370837	-0.018336061	61	59	0.683893464	1
seq.7007.24	TRAPPC4	24340	-1.289049895	0.197380741	-0.627519059	0.486807424	0.928826818	-0.106518467	61	59	0.683893464	1
seq.12409.90	RAB7B	22511	1.288709147	0.197499221	0.582363528	0.451896791	1.070065887	0.09769963	61	59	0.683893464	1
seq.12832.10	ASH2L	68723	-1.288283514	0.19764729	-0.640711347	0.497337225	0.936151641	-0.095185853	61	59	0.683893464	1
seq.5238.26	PPIE	33431	-1.288041364	0.197731565	-0.632600347	0.491133565	0.9341037	-0.098345374	61	59	0.683893464	1
seq.9594.30	SLC30A5	84047	1.288022043	0.19773829	0.700721382	0.54402903	1.078698208	0.109291292	61	59	0.683893464	1
seq.3078.1	PGF	24789	-1.287962667	0.197758959	-0.618124872	0.479924526	0.919404144	-0.121228926	61	59	0.683893464	1
seq.18297.8	MRAS	23846	-1.287636648	0.197872476	-0.629184479	0.488635113	0.928109026	-0.107633804	61	59	0.683893464	1
seq.15525.294	ADH1C	39868	-1.286586515	0.198238446	-0.557563287	0.433366339	0.911273586	-0.134043844	61	59	0.684704295	1
seq.6022.57	NELL2	91346	-1.285734899	0.198535597	-0.262397751	0.204083868	0.853056887	-0.229286143	61	59	0.685276512	1
seq.13485.20	TMEM87B	63536	-1.285296818	0.198688582	-0.687168515	0.534637996	0.924695671	-0.112949461	61	59	0.685342566	1
seq.12497.29	NUDT16L1	23338	-1.284927212	0.198817721	-0.301925777	0.234975004	0.775395917	-0.366994957	61	59	0.685342566	1
seq.6077.63	CECR1	58934	-1.284047363	0.199125384	-0.357193621	0.278177917	0.963470501	-0.053687599	61	59	0.685715048	1
seq.13488.3	ARFIP1	41738	-1.283800222	0.199211866	-0.555152478	0.432429025	0.961479591	-0.05667186	61	59	0.685715048	1
seq.16756.30	GDF7	46950	-1.283489969	0.199320472	-0.607563138	0.473368046	0.92877363	-0.106601084	61	59	0.685715048	1
seq.18435.40	UBXN2B	37077	1.282982982	0.199498038	0.519667114	0.405045991	2.982440034	1.576493131	61	59	0.685873203	1
seq.12563.2	TNFAIP8	23003	-1.282009642	0.199839264	-0.344304807	0.268566472	0.860257356	-0.217159771	61	59	0.686430881	1
seq.9196.8	LGALS7	15075	1.281256806	0.200103479	0.438296739	0.342083442	1.105316311	0.144459288	61	59	0.686430881	1
seq.16853.5	NRK1	23193	1.28089364	0.200231027	0.646926566	0.505058769	1.082234695	0.114013398	61	59	0.686430881	1
seq.18839.24	TG	304790	-1.280254604	0.200455608	-0.363375923	0.283830983	0.708139972	-0.497893541	61	59	0.686430881	1
seq.8376.25	LHB	15345	-1.280050747	0.200527289	-0.674454299	0.526896532	0.947553771	-0.077720281	61	59	0.686430881	1
seq.12804.5	GMEB2	56421	-1.279746451	0.200634322	-0.581201364	0.454153527	0.91890705	-0.122009159	61	59	0.686430881	1
seq.6377.54	LYZL2	16656	1.279610724	0.200682077	0.65929666	0.515232209	1.074674608	0.103899903	61	59	0.686430881	1
seq.8298.8	SSMEM1	28167	-1.279520388	0.200713865	-0.601250112	0.469902721	0.953046044	-0.069382178	61	59	0.686430881	1
seq.5032.64	SSRP1	81075	-1.279098937	0.200862218	-0.605588856	0.473449581	0.933394471	-0.099441173	61	59	0.68648779	1
seq.8446.4	ADCYAP1	18835	-1.278383708	0.201114166	-0.57684558	0.451230391	0.927927821	-0.107915505	61	59	0.686898448	1
seq.3585.54	BSG	42200	1.277979941	0.201256499	0.388554086	0.304037703	1.105485263	0.144679792	61	59	0.68693443	1
seq.8898.19	PPP1R14B	15911	-1.277422457	0.201453141	-0.629242029	0.492587261	0.929411879	-0.105610011	61	59	0.687147549	1
seq.17427.26	NLGN3	93895	-1.277055603	0.201582617	-0.606966355	0.47528577	0.927397016	-0.10874101	61	59	0.687147549	1
seq.12975.11	KRT20	48487	-1.276267929	0.201860823	-0.164715298	0.129060125	0.640990633	-0.641624821	61	59	0.68764615	1
seq.8529.1	TNFRSF10B	47878	-1.274441571	0.202506967	-0.566686361	0.444654642	0.806340467	-0.310538967	61	59	0.689396678	1
seq.19115.13	CMBL	28048	-1.272891395	0.203056583	-0.49463887	0.388594716	0.922305437	-0.116683492	61	59	0.690816522	1
seq.3189.61	TMPRSS15	112935	-1.271349849	0.203604216	-0.537392788	0.422694657	0.781310256	-0.356032544	61	59	0.692227771	1
seq.19229.92	HOMER1	40277	-1.270425942	0.203932947	-0.347374092	0.273431201	1.015425254	0.022084046	61	59	0.692869215	1
seq.7215.18	CYB5R3	34235	1.270072636	0.204058758	0.659763904	0.519469426	1.092785012	0.128009602	61	59	0.692869215	1
seq.5008.51	SOD2	24750	-1.269201326	0.204369268	-0.188650619	0.148637269	0.750781766	-0.413534483	61	59	0.693467389	1
seq.12434.25	IST1	39751	-1.268831882	0.204501032	-0.243944111	0.192258813	0.796470871	-0.328306495	61	59	0.693467389	1
seq.10047.12	NCF2	59762	1.268109817	0.204758736	0.124048245	0.097821374	1.427139668	0.513126532	61	59	0.693835792	1
seq.6407.63	LAD1	57131	-1.267781703	0.204875918	-0.631844294	0.498385718	0.935757508	-0.095793376	61	59	0.693835792	1
seq.9302.90	GADD45GIP1	25384	1.266404834	0.205368181	0.563594808	0.445035263	1.095207788	0.131204611	61	59	0.695051273	1
seq.2692.74	PLA2G2A	16083	-1.264146645	0.206177397	-0.16556849	0.130972534	1.24250394	0.313250427	61	59	0.697140065	1
seq.4553.65	HDGFRP2	74317	-1.263882441	0.206272225	-0.560440688	0.443427862	0.962944422	-0.054475562	61	59	0.697140065	1
seq.6399.52	DEFB107A	7846	-1.263391531	0.206448506	-0.598904887	0.474045355	0.930315347	-0.104208268	61	59	0.697140065	1
seq.11646.4	CHST9	52055	1.263109016	0.206550004	0.683584841	0.541192274	1.062309966	0.087204784	61	59	0.697140065	1
seq.15495.9	FOLR3	27885	-1.262819252	0.206654144	-0.148824548	0.117851029	0.904220988	-0.145252689	61	59	0.697140065	1
seq.2834.54	KLK8	28048	-1.262135922	0.206899881	-0.330451813	0.261819513	0.762504055	-0.391183086	61	59	0.697517581	1
seq.3195.50	GNLY	16374	1.26161785	0.20708633	0.451546986	0.357911063	1.170855865	0.227563487	61	59	0.697694862	1
seq.5078.82	EPHB6	110700	-1.259915956	0.207699682	-0.263390956	0.209054386	0.790814986	-0.338587885	61	59	0.699309265	1
seq.11146.4	TBX22	57910	1.25689553	0.208791467	0.504371995	0.401283943	1.114989134	0.157029651	61	59	0.702531393	1
seq.11543.84	LIMA1	85226	1.256003907	0.209114554	0.639690738	0.509306329	1.074261302	0.103344955	61	59	0.703164551	1
seq.7952.2	VTI1A	25218	1.255305478	0.209367887	0.229728593	0.183006126	1.223102607	0.290545437	61	59	0.70352245	1
seq.15313.28	MAD2L1	23510	1.254966415	0.209490952	0.494679361	0.39417737	1.046628861	0.065749947	61	59	0.70352245	1
seq.12826.5	SLC5A5	68666	-1.254232493	0.209757513	-0.432247928	0.344631422	0.829159523	-0.270278405	61	59	0.703964041	1
seq.12800.5	TPPP2	18503	1.253229138	0.210122329	0.337046013	0.26894205	0.990689325	-0.013495388	61	59	0.704734606	1
seq.4234.8	IL1RL1	63358	-1.251149574	0.210879912	-0.161433518	0.129028153	0.896018169	-0.158400108	61	59	0.706820643	1
seq.9118.7	PSD2	84660	1.250059435	0.211277836	0.710303402	0.568215704	1.068434899	0.095499005	61	59	0.707450395	1
seq.12699.28	CCT8	59621	-1.249891272	0.211339268	-0.137865524	0.110302013	0.784448833	-0.350248747	61	59	0.707450395	1
seq.18407.36	ARL2BP	18822	1.248810803	0.211734282	0.76953691	0.61621577	1.069921128	0.097504448	61	59	0.707904548	1
seq.14134.49	AMIGO2	57934	-1.248777179	0.211746583	-0.42318332	0.338878166	0.875900495	-0.19116111	61	59	0.707904548	1
seq.2615.60	EFNA5	26297	1.247911037	0.212063638	0.422918448	0.33890112	1.079257533	0.110039162	61	59	0.708510053	1
seq.8098.37	TBXAS1	60518	1.24701142	0.21239331	0.565039848	0.453115215	1.123359941	0.167820263	61	59	0.70908832	1
seq.17325.10	GUK1	21726	-1.246159697	0.212705772	-0.250914841	0.20135047	0.893269095	-0.162833246	61	59	0.70908832	1
seq.12381.26	CBR1	30375	1.246095651	0.212729281	0.255851087	0.205322189	1.097232346	0.133869058	61	59	0.70908832	1
seq.6039.24	CRHBP	36144	1.245955002	0.212780916	0.202592177	0.162599915	1.856885302	0.892884704	61	59	0.70908832	1
seq.13095.51	REG1A	18731	1.244769715	0.213216411	0.399837176	0.321213772	1.037253964	0.05276917	61	59	0.709941734	1
seq.17813.21	BPHL	32543	-1.244172975	0.213435908	-0.584732656	0.469976979	0.929293296	-0.105794094	61	59	0.709941734	1
seq.15581.16	FANK1	38341	1.244146516	0.213445644	0.519353969	0.417437948	1.183737393	0.243349061	61	59	0.709941734	1
seq.15363.32	APOA5	41213	1.242448094	0.21407128	0.477135685	0.384028666	1.165633056	0.221113696	61	59	0.711085313	1
seq.14111.15	THBS2	129991	-1.242376242	0.214097777	-0.415059682	0.334085334	0.893398383	-0.162624452	61	59	0.711085313	1
seq.16299.13	TIGIT	26319	1.242102461	0.214198761	0.306782766	0.246986682	0.963056956	-0.054306972	61	59	0.711085313	1
seq.5129.12	SCARF1	87387	1.241617412	0.214377754	0.136198593	0.109694494	1.188272061	0.248865186	61	59	0.711098611	1
seq.5534.49	TNFRSF10B	47878	1.24111144	0.214564584	0.564923318	0.455175337	1.073478052	0.102292695	61	59	0.711098611	1
seq.7108.7	SMIM24	14964	-1.240982885	0.214612071	-0.577213179	0.465125817	0.930012762	-0.104677581	61	59	0.711098611	1
seq.19195.85	RPS5	22876	-1.240398951	0.214827869	-0.588062481	0.474091404	0.927903167	-0.107953837	61	59	0.711361406	1
seq.5618.50	FAM3B	25982	1.23891535	0.215376848	0.232796663	0.187903607	1.048080069	0.067748937	61	59	0.712229115	1
seq.12571.14	ARL3	20456	-1.238614124	0.215488435	-0.518141411	0.418323512	0.902435352	-0.148104509	61	59	0.712229115	1
seq.8406.17	IGF1	21841	1.238583265	0.215499869	0.418339377	0.337756361	1.121651934	0.165625055	61	59	0.712229115	1
seq.3440.7	GZMA	28999	-1.237562654	0.215878269	-0.555970695	0.449246503	0.702007716	-0.510441207	61	59	0.713027591	1
seq.5626.20	CTRC	29484	-1.236654384	0.216215421	-0.563060061	0.455309154	0.924456093	-0.113323294	61	59	0.7136889	1
seq.4125.52	AGER	42803	1.23588604	0.216500927	0.451771748	0.365544826	1.48970006	0.575021884	61	59	0.713947172	1
seq.9884.8	PPIL1	18237	-1.235089743	0.216797106	-0.530044529	0.429154668	0.972496883	-0.040234469	61	59	0.713947172	1
seq.12385.4	CAPN3	94254	1.235004018	0.216829009	0.276976359	0.224271626	1.018026688	0.025775383	61	59	0.713947172	1
seq.12813.18	EHBP1	140017	1.234920529	0.216860082	0.587737855	0.475931723	1.089434762	0.123579807	61	59	0.713947172	1
seq.12558.3	UBASH3B	72696	-1.234602247	0.216978572	-0.68272995	0.552995875	0.962547904	-0.055069752	61	59	0.713947172	1
seq.12904.180	CUBN	398736	-1.233053557	0.217555783	-0.339547229	0.275371031	0.778080233	-0.362009166	61	59	0.715024629	1
seq.8885.6	CACNA2D3	123011	-1.232903091	0.217611922	-0.582073998	0.472116586	0.929520592	-0.105441268	61	59	0.715024629	1
seq.8397.147	QSOX2	77529	-1.232250816	0.217855406	-0.555590468	0.450874498	0.945594278	-0.080706789	61	59	0.715024629	1
seq.12343.14	ACAP2	88029	-1.23221571	0.217868516	-0.63088369	0.511991273	0.943356876	-0.084124443	61	59	0.715024629	1
seq.12483.62	RORB	53220	1.23175504	0.218040603	0.691087322	0.561059058	1.064957061	0.090795262	61	59	0.715024629	1
seq.19108.50	MECP2	52441	-1.231000613	0.218322635	-0.622298823	0.505522757	0.938353273	-0.091796922	61	59	0.715024629	1
seq.2819.23	CDH5	87528	1.230719626	0.218427745	0.192835778	0.156685385	1.034493758	0.04892494	61	59	0.715024629	1
seq.13518.5	ASAP2	111651	1.23021452	0.218616784	0.163097871	0.132576772	1.288891154	0.366130435	61	59	0.715024629	1
seq.18308.30	STXBP6	23554	1.230091278	0.218662926	0.395600992	0.321602956	1.142443654	0.192123012	61	59	0.715024629	1
seq.2516.57	CCL21	14646	-1.230051264	0.218677909	-0.284757104	0.231500192	0.847574754	-0.238587479	61	59	0.715024629	1
seq.7011.8	KCNIP4	28729	1.229309182	0.218955906	0.411539733	0.334773171	1.106158226	0.145557765	61	59	0.715374207	1
seq.10615.18	MPZ	27555	1.22858627	0.219226966	0.473352714	0.385282439	1.07697871	0.10698973	61	59	0.715374207	1
seq.13652.2	TOM1L1	52989	1.22844449	0.219280155	0.401465132	0.326807711	1.083970284	0.116325208	61	59	0.715374207	1
seq.5028.59	CD163	125451	1.22830141	0.219333842	0.336375169	0.27385393	1.072576463	0.1010805	61	59	0.715374207	1
seq.14287.6	RAB5C	23483	-1.226984882	0.219828273	-0.238145094	0.194089673	0.832282847	-0.264854191	61	59	0.715912051	1
seq.15585.304	FBLN5	50180	1.226725983	0.219925598	0.203841933	0.166167454	1.211392981	0.276666957	61	59	0.715912051	1
seq.3522.57	VIP	19169	-1.226228986	0.220112516	-0.647147709	0.527754372	0.941095713	-0.087586638	61	59	0.715912051	1
seq.10464.6	ANTXR1	62789	-1.225941212	0.220220799	-0.569787709	0.46477572	0.908904079	-0.137800046	61	59	0.715912051	1
seq.14120.2	RNF43	85722	1.225546902	0.22036923	0.656676902	0.535823558	1.065224833	0.091157967	61	59	0.715912051	1
seq.4153.11	SERPINA3	47651	-1.225322289	0.220453814	-0.516749031	0.42172499	0.954193839	-0.067645723	61	59	0.715912051	1
seq.15619.49	MOG	28193	-1.22530519	0.220460254	-0.551015255	0.449696337	0.930901274	-0.103299922	61	59	0.715912051	1
seq.5070.76	TNFRSF6B	32680	-1.222944235	0.221350759	-0.565200483	0.462163741	0.932203236	-0.101283574	61	59	0.717560389	1
seq.18173.11	AKR7A3	37206	-1.221947863	0.221727344	-0.117050887	0.09579041	0.42898898	-1.220987508	61	59	0.717560389	1
seq.4146.58	NTF4	22427	-1.221055249	0.222065102	-0.554163448	0.453839782	0.927134104	-0.109150064	61	59	0.717560389	1
seq.13124.20	ISLR2	78990	-1.220695493	0.222201335	-0.468542132	0.383832114	0.875085846	-0.192503542	61	59	0.717560389	1
seq.19482.11	HDHD3	28000	1.2204081	0.222310208	0.46377926	0.380019815	1.047469302	0.066907963	61	59	0.717560389	1
seq.18895.54	GSTM4	25561	-1.220374956	0.222322767	-0.531578233	0.435585989	0.938327362	-0.091836759	61	59	0.717560389	1
seq.11193.27	HNF1A	67356	-1.220233852	0.222376237	-0.715912518	0.586701079	0.930255073	-0.104301742	61	59	0.717560389	1
seq.9078.207	SNTB1	58061	-1.2200158	0.222458885	-0.59356434	0.486521846	0.928800363	-0.106559559	61	59	0.717560389	1
seq.9386.42	TTC9B	25932	-1.21921477	0.222762687	-0.615407263	0.50475706	0.936380994	-0.094832444	61	59	0.717560389	1
seq.17697.2	OVCA2	24418	-1.216887738	0.223646932	-0.328630568	0.270058246	0.798263355	-0.325063311	61	59	0.717560389	1
seq.14065.11	CD5	54578	-1.216810753	0.223676228	-0.558523089	0.459005715	0.923278961	-0.115161483	61	59	0.717560389	1
seq.13967.14	TXNRD1	70906	-1.216753284	0.223698099	-0.185295262	0.152286634	0.747530693	-0.419795279	61	59	0.717560389	1
seq.12548.75	RRAGC	44224	-1.216532464	0.223782152	-0.631782307	0.519330413	0.940197214	-0.088964689	61	59	0.717560389	1
seq.19623.26	RPSA	32854	1.216273076	0.223880914	0.399755428	0.32867243	1.189978954	0.250936058	61	59	0.717560389	1
seq.18864.7	PRSS3	32529	1.216065145	0.223960107	0.136591823	0.112322784	3.821461387	1.934124453	61	59	0.717560389	1
seq.4878.3	F10	54732	-1.216042752	0.223968636	-0.149411372	0.122866875	0.517640345	-0.949978029	61	59	0.717560389	1
seq.13549.15	ADAM29	92759	-1.215962674	0.223999141	-0.556181415	0.457400073	0.928790808	-0.106574401	61	59	0.717560389	1
seq.4436.1	ENTPD3	59105	-1.215681064	0.22410644	-0.542123206	0.445941968	0.926859693	-0.109577132	61	59	0.717560389	1
seq.15471.29	PNLIPRP2	51961	1.215664058	0.224112921	0.21475168	0.176653803	2.895050413	1.533588471	61	59	0.717560389	1
seq.17770.42	EMC8	23773	1.215618696	0.224130209	0.555537391	0.45699971	1.107702225	0.147570106	61	59	0.717560389	1
seq.5649.83	PSG4	47113	-1.215426379	0.224203512	-0.507932023	0.417904393	0.920773587	-0.119081646	61	59	0.717560389	1
seq.15587.20	FOLR2	29280	1.215334924	0.224238377	0.168864707	0.138944997	1.274690596	0.350147106	61	59	0.717560389	1
seq.5728.60	FCRL1	46936	1.215302683	0.224250669	0.266934909	0.219644795	0.683857466	-0.548232434	61	59	0.717560389	1
seq.17210.2	TCL1A	13460	1.215072665	0.224338378	0.175867901	0.144738587	0.240703105	-2.054673343	61	59	0.717560389	1
seq.9952.57	TFAM	29097	-1.214799057	0.224442741	-0.463559082	0.381593218	0.907620156	-0.139839447	61	59	0.717560389	1
seq.18329.4	PRPS2	34769	-1.214249146	0.224652599	-0.631673862	0.520217671	0.934966249	-0.097013808	61	59	0.717560389	1
seq.5260.80	TYK2	133650	1.214164105	0.224685064	0.5027138	0.414041066	1.145660248	0.196179268	61	59	0.717560389	1
seq.5096.51	KIR3DL2	50230	-1.212774035	0.225216225	-0.53503855	0.441169199	0.926816084	-0.109645013	61	59	0.718089577	1
seq.7006.4	COL25A1	64771	-1.212361954	0.225373858	-0.551770073	0.455119918	0.930366495	-0.104128953	61	59	0.718089577	1
seq.15297.3	S100A3	11713	1.212206527	0.225433334	0.458705794	0.378405646	1.120588722	0.164256878	61	59	0.718089577	1
seq.16588.10	HSPA5	72333	1.211916289	0.225544426	0.34307133	0.283081705	1.152979181	0.205366463	61	59	0.718089577	1
seq.9439.454	C2orf82	12073	-1.211451265	0.225722502	-0.531909452	0.439067974	0.93075093	-0.103532942	61	59	0.718089577	1
seq.11593.21	CXCL9	14019	-1.210878731	0.225941885	-0.568174515	0.469224952	0.933044814	-0.09998172	61	59	0.718089577	1
seq.3477.63	NTRK1	87497	-1.210471954	0.226097846	-0.578089398	0.477573558	0.933405033	-0.099424848	61	59	0.718089577	1
seq.6538.90	KIAA2013	69157	-1.210377878	0.226133927	-0.590580693	0.487930839	0.933384323	-0.099456859	61	59	0.718089577	1
seq.12796.44	NUDT3	19471	1.210196407	0.226203536	0.494054866	0.40824354	1.086358467	0.11950023	61	59	0.718089577	1
seq.5751.14	LETMD1	41790	-1.210131266	0.226228528	-0.541524878	0.447492675	0.926301745	-0.110445864	61	59	0.718089577	1
seq.13474.40	GSTK1	25497	-1.209380146	0.226516833	-0.626880615	0.518348691	0.932753928	-0.100431565	61	59	0.718567092	1
seq.6081.52	PCOLCE2	45717	1.208555419	0.226833692	0.287199812	0.237638926	1.238414087	0.308493787	61	59	0.718850579	1
seq.18268.5	GAGE2A	12785	1.207229252	0.227343868	0.447583939	0.37075306	1.067837288	0.094691833	61	59	0.718850579	1
seq.5690.49	TUFT1	44264	-1.207060445	0.227408866	-0.42795888	0.354546354	0.790358763	-0.339420418	61	59	0.718850579	1
seq.8065.245	PATE4	11407	-1.207041663	0.227416099	-0.382046998	0.316515171	0.519238623	-0.945530395	61	59	0.718850579	1
seq.10600.24	CLGN	70039	1.206789255	0.227513315	0.305992149	0.253558894	1.196514372	0.258837726	61	59	0.718850579	1
seq.10363.13	SMAD3	48081	-1.206551272	0.227605002	-0.610818247	0.506251381	0.929642766	-0.105251657	61	59	0.718850579	1
seq.4568.17	SLITRK5	107486	-1.206080298	0.227786531	-0.385817726	0.319893896	0.517538137	-0.950262918	61	59	0.718850579	1
seq.12657.2	TSTA3	35893	1.206073681	0.227789082	0.647322861	0.536719166	1.074384675	0.103510632	61	59	0.718850579	1
seq.8100.15	ADM2	15865	-1.205383374	0.228055337	-0.58181641	0.482681629	0.934012235	-0.098486646	61	59	0.718850579	1
seq.8686.342	C11orf73	21628	-1.20513338	0.228151815	-0.559462852	0.464233139	0.936984556	-0.093902826	61	59	0.718850579	1
seq.13479.8	FAM171A2	87435	1.204681002	0.228326473	0.605128035	0.502313919	1.089464626	0.123619354	61	59	0.718850579	1
seq.7875.86	PLEK	40125	-1.204120856	0.22854287	-0.117792898	0.097824813	1.105776635	0.145059992	61	59	0.718850579	1
seq.12988.49	EWSR1	68478	1.203951802	0.228608208	0.159951228	0.132855175	1.64614824	0.71909426	61	59	0.718850579	1
seq.7894.155	FGF3	26887	-1.203634729	0.22873079	-0.557070603	0.462823637	0.9315263	-0.102331593	61	59	0.718850579	1
seq.12594.5	GCA	24010	-1.203573113	0.228754617	-0.425596137	0.353610539	0.840862224	-0.250058662	61	59	0.718850579	1
seq.9384.17	CAMP	19301	-1.203422273	0.228812953	-0.207515608	0.172437899	0.751983846	-0.411226425	61	59	0.718850579	1
seq.3813.3	FYN	60762	-1.202379304	0.229216604	-0.579083001	0.481614246	0.934498472	-0.09773579	61	59	0.719684903	1
seq.3148.49	CXCL3 CXCL2	NA	-1.201080272	0.229720065	-0.295255532	0.245824979	0.722206821	-0.469516049	61	59	0.720103459	1
seq.10075.75	ACBD6	31151	-1.200972075	0.229762034	-0.640997945	0.533732598	0.934593274	-0.097589441	61	59	0.720103459	1
seq.8093.13	KIAA1161	81087	-1.20032585	0.230012814	-0.584563767	0.487004231	0.932072959	-0.101485207	61	59	0.720103459	1
seq.11683.19	GGA3	78315	1.200189735	0.230065661	0.299558624	0.249592723	1.027744026	0.039480986	61	59	0.720103459	1
seq.11370.20	INPP5E	70205	-1.200061648	0.230115399	-0.560555104	0.467105257	0.933987954	-0.098524152	61	59	0.720103459	1
seq.9923.6	SOS1	152464	-1.199691728	0.230259087	-0.579315416	0.482886897	0.933384084	-0.099457228	61	59	0.720103459	1
seq.6574.11	FAIM3	43146	1.199526132	0.23032343	0.145215742	0.121060924	0.609685978	-0.713861729	61	59	0.720103459	1
seq.3348.49	BMP1	111249	-1.199187072	0.230455213	-0.515987934	0.430281435	0.930841738	-0.103392194	61	59	0.720103459	1
seq.6593.5	GALNT3	72610	-1.198695022	0.230646555	-0.560806223	0.467847295	0.931813076	-0.101887519	61	59	0.720269528	1
seq.14002.18	DOCK9	236446	-1.196719713	0.231415821	-0.602901047	0.503794699	0.936335983	-0.094901794	61	59	0.721545431	1
seq.8347.222	DEFB129	20299	-1.196223666	0.231609288	-0.53173598	0.444512172	0.93219977	-0.101288938	61	59	0.721545431	1
seq.8970.9	RIPK2	61195	-1.196176718	0.231627604	-0.561157446	0.469125872	0.936459958	-0.094710787	61	59	0.721545431	1
seq.4909.68	LGALS8	35808	-1.196050308	0.231676928	-0.600261836	0.501870056	0.934298423	-0.098044662	61	59	0.721545431	1
seq.13044.5	TSG101	43944	-1.195532422	0.231879076	-0.253512977	0.212050274	0.833136254	-0.263375637	61	59	0.721545431	1
seq.9095.5	MTFR1	37000	-1.194480771	0.232289958	-0.490826505	0.410912019	0.891603143	-0.165526393	61	59	0.721545431	1
seq.14291.53	AGAP2	124674	-1.193950668	0.232497266	-0.336612732	0.28193186	0.90812358	-0.139039458	61	59	0.721545431	1
seq.16292.288	GIP	17108	1.193894304	0.232519316	0.214022864	0.179264499	1.333105128	0.414790555	61	59	0.721545431	1
seq.7060.2	ERO1L	54393	1.193530189	0.232661796	0.394569145	0.33059	1.107144758	0.146843865	61	59	0.721545431	1
seq.13083.18	VARS	140476	1.193013043	0.232864265	0.58278284	0.488496621	1.06312064	0.088305319	61	59	0.721545431	1
seq.10866.60	SMEK1	95368	-1.192650636	0.233006226	-0.234151619	0.196328759	0.774289134	-0.369055698	61	59	0.721545431	1
seq.10582.36	POMK	40050	1.192258004	0.233160096	0.5409755	0.453740297	1.051184399	0.072015769	61	59	0.721545431	1
seq.5478.50	FOLH1	84331	-1.192125814	0.233211917	-0.152592369	0.128000222	0.381796604	-1.389123825	61	59	0.721545431	1
seq.15298.199	NETO1	60191	-1.191156569	0.233592126	-0.590481674	0.495721293	0.936030252	-0.095372937	61	59	0.721545431	1
seq.5756.66	PAPPA2	198539	-1.191119279	0.233606763	-0.536470737	0.45039212	0.92600774	-0.110903842	61	59	0.721545431	1
seq.19278.19	RAB1B	22171	-1.190981205	0.233660963	-0.186484827	0.156580831	0.81509293	-0.294963542	61	59	0.721545431	1
seq.18290.6	ANXA8	36881	-1.190223349	0.233958619	-0.559432339	0.470022992	0.938561384	-0.091476992	61	59	0.721545431	1
seq.4430.44	COLEC11	28665	-1.190211749	0.233963177	-0.576510793	0.484376661	0.890846262	-0.166751615	61	59	0.721545431	1
seq.4143.74	XCL1	12517	-1.190092391	0.234010081	-0.561588286	0.471886293	0.937038621	-0.093819584	61	59	0.721545431	1
seq.5677.15	C2orf66	13321	-1.189734018	0.234150951	-0.558489352	0.469423707	0.929344546	-0.105714533	61	59	0.721545431	1
seq.18408.26	ARF4	20511	-1.18971227	0.234159501	-0.695325205	0.584448208	0.953702297	-0.068389103	61	59	0.721545431	1
seq.5671.1	CTRB1	27713	-1.189671079	0.234175697	-0.537112447	0.451479788	0.932459901	-0.100886409	61	59	0.721545431	1
seq.3394.81	PLK1	68255	-1.189347185	0.234303075	-0.540911054	0.454796598	0.933135827	-0.099841	61	59	0.721545431	1
seq.14139.16	NRG4	12722	1.188716069	0.234551415	0.385396541	0.324212443	1.069379948	0.09677453	61	59	0.721545431	1
seq.4487.1	FGF7	22509	-1.188463908	0.234650691	-0.497606614	0.418697287	0.92098126	-0.118756293	61	59	0.721545431	1
seq.19639.53	IAPP	9806	-1.188368438	0.234688285	-0.327288919	0.27541031	0.846759894	-0.239975156	61	59	0.721545431	1
seq.12678.66	SNRPA	31280	-1.188102607	0.234792987	-0.24854711	0.209196671	0.844560156	-0.243727908	61	59	0.721545431	1
seq.13566.2	SSU72	22574	-1.186880557	0.235274738	-0.687275597	0.579060457	0.949471025	-0.074804121	61	59	0.722280635	1
seq.13507.51	TRADD	34247	1.186009936	0.235618376	0.451473534	0.380665895	0.984723509	-0.022209394	61	59	0.722280635	1
seq.17769.28	PCNP	18925	-1.185306803	0.235896165	-0.299551191	0.252720385	0.937443926	-0.093195699	61	59	0.722280635	1
seq.8845.2	ADAMTS3	135603	-1.185141762	0.235961402	-0.523025013	0.441318524	0.930910639	-0.103285409	61	59	0.722280635	1
seq.12444.39	NR5A2	61331	-1.184843797	0.236079212	-0.675895319	0.570450992	0.953112498	-0.069281586	61	59	0.722280635	1
seq.13622.16	PPP2R5A	56194	-1.184831373	0.236084126	-0.550377352	0.464519564	0.918501822	-0.122645512	61	59	0.722280635	1
seq.19222.124	RAB5B	23707	-1.184460681	0.236230752	-0.2073514	0.175059758	0.838870119	-0.253480637	61	59	0.722280635	1
seq.5339.49	S100A9	13242	-1.184374785	0.236264737	-0.177226635	0.149637292	0.761253185	-0.393551735	61	59	0.722280635	1
seq.10426.21	GOSR2	24775	1.184238614	0.236318621	0.385659984	0.325660707	1.072331636	0.100751151	61	59	0.722280635	1
seq.7905.30	HP	45205	1.183733791	0.236518458	0.082652485	0.069823542	1.38585234	0.470773549	61	59	0.722280635	1
seq.6433.57	FAM20A	61417	1.183150761	0.236749403	0.567061583	0.479280918	1.069695925	0.09720075	61	59	0.722280635	1
seq.12676.1	PACSIN1	50966	-1.183147573	0.236750667	-0.639369794	0.540397334	0.964342421	-0.052382582	61	59	0.722280635	1
seq.8991.115	FCRL4	57224	-1.182848227	0.236869303	-0.639253994	0.540436194	0.944259853	-0.082744163	61	59	0.722280635	1
seq.8838.10	CASC4	49498	-1.182457688	0.237024145	-0.61172198	0.517330967	0.942685433	-0.08515166	61	59	0.722280635	1
seq.8327.26	DPEP2	53365	-1.181701513	0.237324158	-0.326555766	0.276343698	0.843538833	-0.245473609	61	59	0.722280635	1
seq.5601.2	PGLYRP2	62217	1.181690885	0.237328376	0.218605805	0.184994069	1.081108076	0.112510754	61	59	0.722280635	1
seq.7187.3	PPM1L	41053	-1.181160891	0.237538814	-0.628803146	0.532360283	0.943919275	-0.08326461	61	59	0.722280635	1
seq.7846.44	PSG11	37146	1.180532181	0.237788619	0.569036604	0.48201702	1.099545004	0.136906654	61	59	0.722280635	1
seq.13132.14	SEMA5A	120615	1.180513253	0.237796142	0.232716517	0.197131643	1.057835236	0.081114936	61	59	0.722280635	1
seq.13985.12	SMURF2	86196	-1.180493909	0.237803832	-0.554354293	0.469595217	0.935009617	-0.096946892	61	59	0.722280635	1
seq.17800.33	SCAND1	19082	-1.179130279	0.238346303	-0.582169184	0.493727618	0.934416426	-0.09786246	61	59	0.723506658	1
seq.8249.124	ALK	176442	1.178733422	0.238504343	0.432322547	0.366768718	1.125941168	0.171131446	61	59	0.723561346	1
seq.8067.21	KCNE3	11710	1.177909957	0.238832505	0.549499048	0.466503441	1.096722112	0.133198021	61	59	0.723561346	1
seq.4393.3	FGF16	23759	-1.177394896	0.239037926	-0.516333917	0.438539286	0.924215711	-0.11369848	61	59	0.723561346	1
seq.3037.62	IL1B	30748	-1.177221756	0.239107007	-0.541553505	0.460026756	0.932330325	-0.101086902	61	59	0.723561346	1
seq.10817.26	TOMM20L	17700	1.176203741	0.23951347	0.537063386	0.456607446	1.067738153	0.09455789	61	59	0.723561346	1
seq.8690.25	CAV3	17259	-1.175940889	0.239618498	-0.560795768	0.47689112	0.931987634	-0.101617282	61	59	0.723561346	1
seq.11391.69	MVK	42451	1.175572847	0.239765611	0.408917492	0.347845302	1.670111414	0.739944348	61	59	0.723561346	1
seq.9508.104	COLQ	47766	-1.1754034	0.239833364	-0.552151339	0.469754757	0.935531244	-0.096142259	61	59	0.723561346	1
seq.8795.48	TFRC	84871	-1.175368864	0.239847175	-0.585573273	0.498203833	0.936727986	-0.094297926	61	59	0.723561346	1
seq.13979.3	SLC26A7	72213	-1.174931748	0.240022023	-0.561110613	0.477568688	0.903551676	-0.146320981	61	59	0.723561346	1
seq.5752.63	SUSD3	27119	-1.174576846	0.240164051	-0.527415963	0.449026358	0.930939573	-0.103240568	61	59	0.723561346	1
seq.14056.4	CGA	13075	-1.174252057	0.24029408	-0.571660407	0.486829385	0.938836016	-0.091054906	61	59	0.723561346	1
seq.18160.2	PCMT1	24636	-1.172984317	0.240802095	-0.52632694	0.448707568	0.931436549	-0.1024706	61	59	0.723561346	1
seq.12459.13	PLEKHA1	45553	-1.172746619	0.24089743	-0.582420873	0.496629761	0.927510504	-0.108564474	61	59	0.723561346	1
seq.18197.97	CKMT2	47504	1.172320489	0.241068408	0.56921677	0.485547063	1.089096318	0.123131549	61	59	0.723561346	1
seq.19511.8	DCUN1D2	30179	-1.171966417	0.24121054	-0.555637087	0.474106663	0.930413969	-0.104055338	61	59	0.723561346	1
seq.11664.32	ARFGAP2	56720	-1.171832046	0.241264494	-0.634479293	0.541442176	0.946469128	-0.079372647	61	59	0.723561346	1
seq.12577.100	FEN1	42593	1.171800675	0.241277092	0.660340533	0.563526329	1.057546226	0.080720725	61	59	0.723561346	1
seq.9754.33	NQO2	25919	1.171783443	0.241284012	0.227191464	0.193885197	1.388409377	0.473433014	61	59	0.723561346	1
seq.3322.52	LRIG3	123434	-1.171629606	0.241345796	-0.550160412	0.469568547	0.930694032	-0.103621139	61	59	0.723561346	1
seq.9370.69	GGH	35964	1.171529268	0.241386101	0.193171812	0.164888593	1.112743561	0.154121153	61	59	0.723561346	1
seq.9997.12	UBXN4	56778	-1.171448637	0.241418492	-0.2145227	0.183125997	1.009865651	0.014163374	61	59	0.723561346	1
seq.3235.50	WFIKKN2	63941	-1.171034868	0.241584762	-0.611754511	0.522405035	0.938564702	-0.091471891	61	59	0.723643552	1
seq.18389.11	IFNA1	21725	1.170267382	0.241893384	0.442976185	0.378525619	1.172898976	0.230078757	61	59	0.724008638	1
seq.13492.44	HSPA9	73680	-1.170041004	0.241984468	-0.207546427	0.177383892	0.795765489	-0.329584761	61	59	0.724008638	1
seq.9170.24	IL17A	17504	-1.16926021	0.242298809	-0.568843259	0.486498433	0.940926083	-0.087846702	61	59	0.724212889	1
seq.14088.38	IGFBP6	25322	1.169181194	0.242330637	0.186049071	0.159127663	1.189039064	0.249796114	61	59	0.724212889	1
seq.17408.2	PMM1	29747	1.168158079	0.242743007	0.411612914	0.352360628	1.127760472	0.173460682	61	59	0.725029541	1
seq.19236.24	SUB1	14395	-1.167478566	0.243017159	-0.164827663	0.141182603	0.943533483	-0.08385438	61	59	0.725219488	1
seq.11284.24	LAIR1	31412	-1.16703035	0.243198113	-0.55717147	0.477426719	0.934642759	-0.097513055	61	59	0.725219488	1
seq.10440.26	CLMP	41281	-1.166966164	0.243224034	-0.256328914	0.21965411	0.788664505	-0.34251638	61	59	0.725219488	1
seq.8013.9	LMAN2L	39711	-1.166551398	0.243391581	-0.440686975	0.377769017	0.853229716	-0.228993882	61	59	0.725304127	1
seq.2870.29	RAC1	21450	-1.165465177	0.243830748	-0.197862735	0.169771469	0.773506704	-0.370514299	61	59	0.725905536	1
seq.3204.2	LTA4H	69285	-1.165363345	0.243871948	-0.523731076	0.449414406	0.939708447	-0.089714878	61	59	0.725905536	1
seq.13683.18	CLCNKB	75446	1.164715926	0.244134	0.37451171	0.321547685	1.203688838	0.267462493	61	59	0.726270782	1
seq.9751.72	YBX1	35924	-1.163896875	0.244465806	-0.239721375	0.205964446	1.00696321	0.010010975	61	59	0.726843001	1
seq.5451.1	ALCAM	65102	1.163495094	0.244628687	0.21185333	0.182083561	1.130613938	0.177106387	61	59	0.726891654	1
seq.9063.9	APOA5	41213	-1.163168609	0.2447611	-0.541625049	0.465646205	0.93509936	-0.096808426	61	59	0.726891654	1
seq.6324.11	DNASE1L2	32853	1.162357755	0.245090176	0.230278522	0.198113293	1.320125898	0.400675523	61	59	0.727454439	1
seq.5467.15	HSP90AB1	83264	-1.161843993	0.24529884	-0.104940023	0.090321957	0.59985325	-0.737318497	61	59	0.727659395	1
seq.13544.9	HMHA1	124614	-1.161281784	0.245527325	-0.560100001	0.48231188	0.935855087	-0.095642943	61	59	0.727834034	1
seq.7204.1	CEACAM21	32373	-1.160397306	0.245887083	-0.576010812	0.496391028	0.938393622	-0.091734887	61	59	0.727834034	1
seq.6121.5	RNASE7	17419	-1.160383899	0.245892539	-0.530797951	0.457433054	0.932299793	-0.101134149	61	59	0.727834034	1
seq.15509.2	NAGLU	82266	1.160325526	0.245916296	0.158002489	0.136170829	1.048709194	0.068614675	61	59	0.727834034	1
seq.11457.53	GALE	38282	1.158819066	0.246529944	0.757117979	0.653353056	1.050234068	0.070710901	61	59	0.728787371	1
seq.13565.2	RBL2	128367	1.157967103	0.246877462	0.33388731	0.288339201	1.09773561	0.134530623	61	59	0.728787371	1
seq.3685.53	MFRP	62212	-1.157889293	0.246909217	-0.511407777	0.441672429	0.924656486	-0.113010598	61	59	0.728787371	1
seq.9541.15	B3GALT1	37993	-1.157853584	0.246923792	-0.533037679	0.460367085	0.931127853	-0.102948817	61	59	0.728787371	1
seq.8374.5	NGFR	45183	1.157335042	0.247135502	0.225076604	0.194478345	1.160024885	0.214155754	61	59	0.728787371	1
seq.13620.10	ASNA1	38793	-1.15710441	0.247229705	-0.612918084	0.529699895	0.941633416	-0.086762576	61	59	0.728787371	1
seq.4420.7	ADAM12	99542	-1.156159355	0.247615982	-0.555500977	0.480470944	0.938884515	-0.090980381	61	59	0.728787371	1
seq.13930.3	APOBEC3G	46408	-1.155507284	0.247882751	-0.524505281	0.453917762	0.930726625	-0.103570616	61	59	0.728787371	1
seq.12599.10	FERMT3	75953	1.155249532	0.247988256	0.536009142	0.463976939	1.070080569	0.097719425	61	59	0.728787371	1
seq.9918.23	CALB1	30025	1.154853878	0.248150269	0.514992236	0.44593714	1.101768828	0.13982155	61	59	0.728787371	1
seq.5138.50	TNFRSF12A	13911	1.15471349	0.248207773	0.284836166	0.246672589	1.155224832	0.208173659	61	59	0.728787371	1
seq.18322.15	JMJD6	46462	1.154455448	0.248313494	0.325804969	0.282215282	1.059139724	0.082892926	61	59	0.728787371	1
seq.15635.4	SMOC2	49674	-1.154403523	0.248334771	-0.197736334	0.171288748	0.813095389	-0.298503481	61	59	0.728787371	1
seq.14156.33	YWHAB	28082	1.154017171	0.248493129	0.128489254	0.111340851	1.086709229	0.119965969	61	59	0.728787371	1
seq.10504.6	FAM159B	17663	-1.153561448	0.248680012	-0.508327122	0.440658903	0.927834741	-0.108060228	61	59	0.728787371	1
seq.19258.24	GCDH	48127	-1.153471871	0.248716757	-0.547826713	0.474937211	0.933935792	-0.098604726	61	59	0.728787371	1
seq.8761.7	FAF2	52623	-1.153304953	0.248785238	-0.526561151	0.456567146	0.932399835	-0.100979345	61	59	0.728787371	1
seq.3202.28	KREMEN2	48849	-1.152837802	0.248976965	-0.416297139	0.361106426	0.912054279	-0.13280841	61	59	0.728787371	1
seq.4397.26	IFNL2	22288	-1.15107835	0.249700004	-0.507917173	0.441253345	0.930348116	-0.104157452	61	59	0.728787371	1
seq.7957.2	SCG3	53005	1.150862134	0.249788958	0.197950616	0.172002023	1.105038572	0.144096728	61	59	0.728787371	1
seq.11547.84	MUSK	97056	1.150852225	0.249793035	0.68059909	0.591387039	1.076959011	0.106963342	61	59	0.728787371	1
seq.7070.25	KEL	82824	-1.150465997	0.249951991	-0.521536556	0.453326354	0.933801813	-0.098811705	61	59	0.728787371	1
seq.7765.15	ITM2A	29741	-1.150347751	0.250000671	-0.575712865	0.500468545	0.93782002	-0.092617018	61	59	0.728787371	1
seq.13459.30	TOR4A	46914	-1.150214664	0.250055468	-0.521118307	0.453061783	0.931569367	-0.102264895	61	59	0.728787371	1
seq.13615.60	NCK2	42915	1.149219545	0.250465464	0.407172336	0.354303352	1.136232186	0.184257676	61	59	0.728787371	1
seq.12876.39	SPEF1	26987	-1.148888657	0.250601896	-0.527031896	0.458731917	0.9349773	-0.096996757	61	59	0.728787371	1
seq.5335.73	ANXA6	75873	1.148454876	0.250780831	0.450767772	0.392499333	1.098393749	0.13539532	61	59	0.728787371	1
seq.7849.3	QPCT	40877	-1.148448766	0.250783352	-0.161403853	0.140540752	0.688116795	-0.53927464	61	59	0.728787371	1
seq.13609.11	GTF2I	112416	-1.148277238	0.250854133	-0.679228265	0.591519402	0.954273866	-0.067524732	61	59	0.728787371	1
seq.6234.74	VIT	73930	-1.147999021	0.250968968	-0.564310416	0.491560015	0.941985916	-0.086222605	61	59	0.728787371	1
seq.11607.15	BRD1	119520	-1.147417618	0.251209063	-0.546735602	0.476492249	0.930408257	-0.104064194	61	59	0.728787371	1
seq.3350.53	CAMK2A	54088	-1.147413343	0.251210829	-0.529949168	0.461864219	0.936033862	-0.095367373	61	59	0.728787371	1
seq.16828.8	COL6A1	108529	1.147305514	0.251255376	0.107498514	0.093696503	1.115703356	0.157953494	61	59	0.728787371	1
seq.9453.12	VEGFB	21602	-1.147091652	0.251343744	-0.520636648	0.45387537	0.92291851	-0.115724825	61	59	0.728787371	1
seq.8382.47	MAPKAPK5	54220	1.14689907	0.251423337	0.309595623	0.269941472	0.96432231	-0.05241267	61	59	0.728787371	1
seq.12374.8	PAFAH1B3	25734	-1.146753878	0.251483356	-0.62435199	0.544451605	0.949769265	-0.074351025	61	59	0.728787371	1
seq.12533.135	CYTH2	46546	1.145913697	0.251830863	0.399619039	0.348733975	1.094967428	0.130887955	61	59	0.728787371	1
seq.4271.75	PFDN5	17328	1.145888585	0.251841255	0.225668692	0.196937726	1.242474308	0.31321602	61	59	0.728787371	1
seq.5301.7	CCL11	10732	1.145390343	0.252047497	0.213327258	0.186248521	1.371993791	0.456273952	61	59	0.728787371	1
seq.10024.44	HOGA1	35249	-1.145372421	0.252054918	-0.560435216	0.48930392	0.934186974	-0.098216765	61	59	0.728787371	1
seq.11303.7	SAMHD1	72201	1.145087161	0.252173053	0.644267981	0.56263663	1.061797846	0.08650912	61	59	0.728787371	1
seq.13473.55	ITPKA	51009	-1.144752228	0.25231181	-0.516176438	0.45090669	0.936643725	-0.094427706	61	59	0.728787371	1
seq.19173.5	ZFAND1	30787	-1.144562076	0.252390609	-0.631062754	0.551357385	0.954467934	-0.067231364	61	59	0.728787371	1
seq.9100.32	C5orf46	9693	1.144561452	0.252390868	0.664885389	0.580908424	1.057222844	0.080279503	61	59	0.728787371	1
seq.6409.57	ADGRF5	149457	1.143412669	0.252867295	0.507485053	0.44383368	1.045070084	0.063599695	61	59	0.729366979	1
seq.3209.69	MEPE	58419	-1.14320566	0.252953213	-0.610878938	0.534356118	0.938046459	-0.092268717	61	59	0.729366979	1
seq.9115.78	ADAMDEC1	52775	-1.142606253	0.253202108	-0.532271911	0.465840187	0.934876176	-0.097152801	61	59	0.729366979	1
seq.19446.1	GMPR2	37874	-1.142521297	0.253237399	-0.237615852	0.207974987	0.786459794	-0.346555082	61	59	0.729366979	1
seq.12396.19	HIBCH	43482	-1.142134243	0.253398224	-0.124007139	0.108574924	0.790387816	-0.339367387	61	59	0.729366979	1
seq.2668.70	CAPN1 CAPNS1	NA	-1.141087995	0.253833307	-0.154702518	0.135574573	0.66804903	-0.581974106	61	59	0.729366979	1
seq.10675.223	TMX2	34038	1.140850692	0.253932062	0.578569345	0.507138532	1.0473538	0.066748872	61	59	0.729366979	1
seq.16070.7	WIF1	41528	-1.140779942	0.25396151	-0.42344491	0.371188951	0.680561852	-0.555201809	61	59	0.729366979	1
seq.6896.3	C1orf162	16886	-1.140641949	0.254018953	-0.553545934	0.485293333	0.939478626	-0.090067756	61	59	0.729366979	1
seq.3181.50	CTSS	37496	1.14028386	0.25416806	0.202343331	0.177449965	1.099347612	0.136647636	61	59	0.729366979	1
seq.3310.62	FCGR2B	34044	1.140187208	0.254208316	0.182666649	0.160207594	0.861318209	-0.215381763	61	59	0.729366979	1
seq.7014.27	LRRC19	42334	-1.139999713	0.254286421	-0.559640423	0.490912775	0.938126224	-0.092146046	61	59	0.729366979	1
seq.7104.71	CABP7	24453	1.139701181	0.254410815	0.549816162	0.482421332	1.066793924	0.093281513	61	59	0.729366979	1
seq.15448.47	SQSTM1	47687	1.13934656	0.254558636	0.59532869	0.522517653	1.057120752	0.080140182	61	59	0.72938956	1
seq.8055.33	DGCR2	60811	-1.138717814	0.25482087	-0.54219321	0.47614361	0.936764498	-0.094241695	61	59	0.729739767	1
seq.4184.43	EIF4EBP2	12939	-1.138315157	0.254988907	-0.554202167	0.4868618	0.941565833	-0.086866125	61	59	0.72981998	1
seq.12367.52	TMEM57	76178	-1.137589192	0.255292062	-0.565554419	0.497151716	0.936265992	-0.095009639	61	59	0.730286622	1
seq.3388.58	PAK7	80745	-1.136639877	0.255688863	-0.547866432	0.482005289	0.939257498	-0.090407368	61	59	0.73102049	1
seq.8222.49	CDHR3	97977	-1.134978461	0.256384343	-0.622855212	0.548781526	0.948428471	-0.076389122	61	59	0.73200659	1
seq.7917.17	CPD	152931	-1.13459906	0.256543347	-0.365800682	0.32240524	0.837132603	-0.256471929	61	59	0.73200659	1
seq.12537.88	PURA	34911	-1.134435849	0.256611769	-0.560713586	0.494266455	0.947906856	-0.077182792	61	59	0.73200659	1
seq.2973.15	CD36	53053	-1.134066178	0.256766789	-0.451331849	0.397976642	0.83058046	-0.267808163	61	59	0.73200659	1
seq.13986.6	LANCL1	45283	-1.133507015	0.257001397	-0.271957259	0.239925519	0.920761616	-0.119100402	61	59	0.73200659	1
seq.19557.3	KLB	119808	1.133029305	0.257201947	0.515358392	0.454850011	1.079651233	0.110565344	61	59	0.73200659	1
seq.3168.8	ADAMTS5	101718	-1.132826949	0.257286932	-0.564940873	0.498700065	0.93761688	-0.092929552	61	59	0.73200659	1
seq.9886.28	XRCC4	38287	-1.132166217	0.25756456	-0.560371231	0.494954913	0.937794655	-0.092656038	61	59	0.73200659	1
seq.3422.4	CDC2 CCNB1	NA	-1.131753775	0.257737967	-0.548635717	0.484765971	0.93877148	-0.091154081	61	59	0.73200659	1
seq.19561.216	PLXND1	212007	1.131522335	0.257835308	0.444189116	0.392558858	1.053989217	0.075860107	61	59	0.73200659	1
seq.8305.18	SULF2	100455	1.130924368	0.258086926	0.334378964	0.295668723	1.061914107	0.086667078	61	59	0.73200659	1
seq.15622.13	OPCML	38008	1.130677872	0.258190698	0.364072717	0.321995085	1.067680946	0.094480593	61	59	0.73200659	1
seq.13936.24	PGK2	44796	-1.130501672	0.258264894	-0.534108357	0.472452514	0.936177715	-0.095145672	61	59	0.73200659	1
seq.12016.60	CBL	99633	-1.130383101	0.258314832	-0.327997929	0.29016528	0.860385117	-0.216945526	61	59	0.73200659	1
seq.3897.61	PDXP	31698	-1.130326841	0.258338528	-0.386840349	0.342237604	0.892495907	-0.164082543	61	59	0.73200659	1
seq.9058.1	TIMM21	28202	-1.129212066	0.258808385	-0.525057592	0.464976958	0.939133997	-0.090597076	61	59	0.73200659	1
seq.5834.18	IL9	15909	1.129027597	0.258886192	0.429617869	0.380520255	1.132547732	0.179571855	61	59	0.73200659	1
seq.5704.74	GZMM	27545	-1.128564988	0.259081388	-0.542369511	0.480583322	0.938275436	-0.091916598	61	59	0.73200659	1
seq.12518.289	PBRM1	192948	-1.128196706	0.259236855	-0.564899776	0.500710358	0.97537139	-0.035976439	61	59	0.73200659	1
seq.8352.26	SIGLEC12	64984	-1.128123056	0.259267953	-0.637357258	0.564971396	0.943396387	-0.084064019	61	59	0.73200659	1
seq.19567.1	EGFR	134277	1.126699178	0.25986969	0.398240147	0.353457386	1.064759202	0.090527199	61	59	0.73200659	1
seq.8944.42	CREB3L3	49077	-1.126384047	0.260002996	-0.513880324	0.456221237	0.939067045	-0.090699932	61	59	0.73200659	1
seq.7015.8	LILRB5	64126	-1.126125001	0.260112613	-0.209711362	0.186223876	0.829720672	-0.269302365	61	59	0.73200659	1
seq.8941.4	NLGN3	93895	-1.125963156	0.260181115	-0.528545268	0.46941613	0.935444171	-0.096276542	61	59	0.73200659	1
seq.13387.55	EHF	34892	-1.125806569	0.260247403	-0.57759434	0.51304936	0.937041631	-0.093814949	61	59	0.73200659	1
seq.11215.6	CDH15	88916	-1.125651697	0.260312977	-0.588662661	0.522952759	0.95142158	-0.071843346	61	59	0.73200659	1
seq.15389.1	FXN	23135	-1.125529705	0.260364637	-0.560682	0.498149447	0.936559902	-0.094556823	61	59	0.73200659	1
seq.10494.48	CALCA	15467	-1.125488805	0.260381958	-0.506225996	0.449783235	0.933316603	-0.099561534	61	59	0.73200659	1
seq.6238.55	PSG8	47772	-1.124446044	0.260823848	-0.483276291	0.429790557	0.940272138	-0.088849726	61	59	0.73200659	1
seq.11308.8	CREB3L4	43432	1.124432293	0.260829679	0.217618585	0.193536406	1.103862689	0.142560725	61	59	0.73200659	1
seq.3807.1	FGF23	27954	-1.124404887	0.2608413	-0.508995093	0.452679545	0.934928509	-0.097072045	61	59	0.73200659	1
seq.3339.33	THBS2	129991	-1.123240739	0.261335265	-0.46522792	0.414183624	0.983268975	-0.024341973	61	59	0.73200659	1
seq.8399.6	STK17B	42344	-1.123183929	0.261359387	-0.529928165	0.471808892	0.936017716	-0.095392259	61	59	0.73200659	1
seq.4145.58	NTF3	29355	-1.123021429	0.261428394	-0.577574957	0.514304485	0.942334492	-0.085688843	61	59	0.73200659	1
seq.4132.27	FST	38007	-1.122346675	0.261715068	-0.56889394	0.506878982	0.944330064	-0.082636894	61	59	0.73200659	1
seq.18276.34	TCL1B	14846	-1.122235227	0.261762438	-0.522422543	0.465519644	0.934621299	-0.09754618	61	59	0.73200659	1
seq.6213.10	CGB2	17374	-1.121852829	0.26192502	-0.505686632	0.450760223	0.935451452	-0.096265312	61	59	0.73200659	1
seq.5620.13	PAM	108332	-1.121717318	0.261982651	-0.206722095	0.184290723	0.721536945	-0.470854828	61	59	0.73200659	1
seq.8772.5	EFNB2	36923	-1.121644359	0.262013683	-0.525511797	0.468519092	0.935004251	-0.09695517	61	59	0.73200659	1
seq.9049.2	SLC16A3	49469	-1.121303874	0.262158537	-0.554641095	0.494639417	0.938197404	-0.092036586	61	59	0.73200659	1
seq.19147.6	LGALS13	16119	-1.121032725	0.262273933	-0.537478232	0.47944919	0.941125212	-0.087541415	61	59	0.73200659	1
seq.6570.1	COL13A1	69950	-1.120794108	0.262375513	-0.590741692	0.52707423	0.943043998	-0.084603013	61	59	0.73200659	1
seq.2843.13	SPINT2	28228	-1.12021968	0.26262016	-0.243011756	0.216932233	0.848952495	-0.236244267	61	59	0.73200659	1
seq.12720.71	UBQLN4	63853	1.119884467	0.262762998	0.210454484	0.187925174	1.031555168	0.044820979	61	59	0.73200659	1
seq.14067.6	PKP2	97415	1.119854121	0.262775932	0.51711236	0.46176761	1.106340402	0.145795346	61	59	0.73200659	1
seq.9613.16	C8orf33	24993	-1.119722649	0.26283197	-0.509126775	0.454690074	0.934792789	-0.097281489	61	59	0.73200659	1
seq.5117.14	ROBO3	148209	-1.118036492	0.263551408	-0.485365579	0.4341232	0.934607751	-0.097567093	61	59	0.73200659	1
seq.17455.42	FOLR1	29819	1.117980064	0.263575508	0.287117542	0.256818123	1.109587657	0.150023644	61	59	0.73200659	1
seq.15404.3	IFNA21	21741	-1.117879046	0.263618656	-0.400013963	0.357832956	0.926441741	-0.11022784	61	59	0.73200659	1
seq.4707.50	YWHAB	YWHAE	YWHAG	YWHAH	YWHAQ	YWHAZ	SFN	NA	1.11777657	0.263662431	0.170058029	0.152139554	1.028459767	0.040485357	61	59	0.73200659	1
seq.18317.111	ZFAND5	23132	-1.117686063	0.263701097	-0.514680576	0.460487603	0.935716328	-0.095856866	61	59	0.73200659	1
seq.6383.90	TLL1	114709	-1.117669946	0.263707983	-0.590106572	0.527979279	0.94734081	-0.078044559	61	59	0.73200659	1
seq.6425.87	MMP19	57357	-1.117608644	0.263734176	-0.19886947	0.177941958	0.757660049	-0.400377418	61	59	0.73200659	1
seq.3367.8	FETUB	42055	1.117520607	0.263771794	0.088107703	0.078842128	1.223146582	0.290597307	61	59	0.73200659	1
seq.3423.59	CMA1	27325	-1.117374498	0.263834234	-0.533226003	0.477213328	0.937144735	-0.093656217	61	59	0.73200659	1
seq.9468.8	LMAN2	40229	1.117223515	0.263898769	0.075662447	0.067723643	1.005327572	0.00766566	61	59	0.73200659	1
seq.8233.2	ITIH5	104576	-1.116074168	0.264390388	-0.547422595	0.490489441	0.930835907	-0.103401231	61	59	0.732806167	1
seq.3858.5	ACP1	18042	1.115892326	0.264468227	0.182939562	0.163940156	0.972938756	-0.039579101	61	59	0.732806167	1
seq.13724.27	FGF19	24003	-1.115446745	0.264659027	-0.420506702	0.376985009	0.760055262	-0.395823776	61	59	0.732900838	1
seq.4997.19	EIF4A3	46871	-1.115155878	0.26478363	-0.560760368	0.502853797	0.940987394	-0.087752699	61	59	0.732900838	1
seq.2838.53	MMP17	66653	-1.114067908	0.265250055	-0.451131307	0.404940582	0.917408005	-0.124364598	61	59	0.733492855	1
seq.2658.27	NTRK3	94428	-1.113675982	0.265418217	-0.499548644	0.448558335	0.927034604	-0.109304902	61	59	0.733492855	1
seq.12844.10	BAG4	49594	-1.113134606	0.265650623	-0.521290335	0.468308444	0.937359713	-0.093325305	61	59	0.733492855	1
seq.2644.11	PRKCA	76750	-1.112668135	0.265850986	-0.384978319	0.345995636	0.91461081	-0.128770125	61	59	0.733492855	1
seq.7802.53	NSG1	20913	-1.112216429	0.266045106	-0.527339069	0.474133501	0.937707443	-0.092790211	61	59	0.733492855	1
seq.2948.58	GHR	71500	1.112206739	0.266049271	0.200831138	0.180569971	1.040635426	0.057464726	61	59	0.733492855	1
seq.11562.9	POLE2	59537	-1.11205923	0.266112685	-0.521094193	0.468584927	0.931657947	-0.10212772	61	59	0.733492855	1
seq.11382.5	BLVRA	33428	-1.112034384	0.266123367	-0.266781871	0.239904337	0.767842117	-0.381118398	61	59	0.733492855	1
seq.11217.16	CTBP1	47535	-1.110596359	0.266742131	-0.534154318	0.480961705	0.942293262	-0.085751968	61	59	0.734158373	1
seq.5658.64	F13B	75511	-1.109817129	0.267077836	-0.30508948	0.274900677	1.032843056	0.046621049	61	59	0.734158373	1
seq.4453.83	LRRTM3	65896	-1.109753032	0.267105464	-0.53224812	0.479609521	0.930517231	-0.103895229	61	59	0.734158373	1
seq.16620.26	LY75	198311	-1.109586554	0.267177228	-0.383405802	0.345539337	0.902712409	-0.147661655	61	59	0.734158373	1
seq.15372.43	BRD2	88061	-1.10836039	0.267706204	-0.57450394	0.518336766	0.943577368	-0.08378728	61	59	0.734158373	1
seq.15375.49	CPB1	47368	-1.107950923	0.267883011	-0.136574759	0.123267877	1.193700052	0.255440367	61	59	0.734158373	1
seq.11293.14	LRRN1	80716	-1.107849179	0.267926957	-0.535348284	0.483232099	0.937875524	-0.092531635	61	59	0.734158373	1
seq.9842.2	CTNNB1	85497	-1.107779594	0.267957015	-0.456587767	0.412164811	0.931441604	-0.102462772	61	59	0.734158373	1
seq.3738.54	CSF1	60179	1.10731018	0.268159844	0.199602484	0.180258872	1.118563445	0.161647088	61	59	0.734158373	1
seq.3389.7	SERPINA5	45675	-1.107107854	0.2682473	-0.067958223	0.061383561	0.708131899	-0.497909989	61	59	0.734158373	1
seq.8960.3	ERAP2	110462	-1.106572768	0.268478686	-0.47115253	0.425776364	0.927867372	-0.108009491	61	59	0.734158373	1
seq.12573.80	TRIM3	80830	-1.106122474	0.268673512	-0.505622546	0.457112624	0.936240214	-0.095049361	61	59	0.734158373	1
seq.4163.5	H2AFZ	13553	-1.106006113	0.268723873	-0.512681782	0.463543353	0.943215179	-0.08434116	61	59	0.734158373	1
seq.2333.72	TGFB1	44341	-1.105750028	0.26883473	-0.49252525	0.445421875	0.925400107	-0.111850829	61	59	0.734158373	1
seq.4567.82	SH2D1A	14187	-1.105654448	0.268876113	-0.551463824	0.498766885	0.938600335	-0.091417119	61	59	0.734158373	1
seq.2192.63	CCL27	12618	-1.105608439	0.268896036	-0.522290823	0.472401263	0.939362304	-0.090246395	61	59	0.734158373	1
seq.8933.84	MEF2C	51221	-1.105532462	0.268928936	-0.533154895	0.482260733	0.938172968	-0.092074162	61	59	0.734158373	1
seq.6518.85	GHRL	12911	-1.104972762	0.269171392	-0.341338272	0.308911028	0.894070539	-0.161539436	61	59	0.734158373	1
seq.8803.61	PVRL1	57158	-1.104612344	0.2693276	-0.539057992	0.488006489	0.94323832	-0.084305765	61	59	0.734158373	1
seq.14090.23	DEF6	73910	-1.103914755	0.269630118	-0.517703521	0.46897056	0.936225159	-0.09507256	61	59	0.734158373	1
seq.4140.3	IL7	20187	1.103593825	0.269769371	0.509165035	0.461369956	1.062351818	0.087261622	61	59	0.734158373	1
seq.3212.30	ASAH2	85516	-1.10295241	0.270047832	-0.488981436	0.443338653	0.90824408	-0.138848038	61	59	0.734158373	1
seq.11481.25	HAVCR2	33394	1.102914203	0.270064426	0.492211134	0.446282342	1.085375981	0.118194887	61	59	0.734158373	1
seq.8783.216	MAVS	56528	-1.102357469	0.270306294	-0.508386304	0.461180985	0.92967721	-0.105198204	61	59	0.734158373	1
seq.6357.83	CELA3B	29263	1.102016942	0.270454306	0.516859908	0.46901267	1.088811859	0.122754686	61	59	0.734158373	1
seq.9306.7	DEFB118	13614	-1.101853439	0.270525394	-0.480823551	0.436377048	0.932752883	-0.10043318	61	59	0.734158373	1
seq.13470.43	PTH1R	66361	-1.101810401	0.270544108	-0.420950385	0.382053378	0.846606556	-0.240236435	61	59	0.734158373	1
seq.2190.55	F11	70109	-1.101578125	0.270645123	-0.14781771	0.134187223	0.734631984	-0.444906386	61	59	0.734158373	1
seq.7963.36	TTMP	24295	-1.101316376	0.270758986	-0.510660645	0.463682059	0.935546701	-0.096118423	61	59	0.734158373	1
seq.15319.226	CCNA1	52358	-1.101189531	0.270814177	-0.501321594	0.455254595	0.938026022	-0.092300149	61	59	0.734158373	1
seq.14597.5	SEMA6C	99686	-1.101134366	0.270838182	-0.523893207	0.475775911	0.939807391	-0.089562982	61	59	0.734158373	1
seq.14636.25	HRSP12	14494	1.100353168	0.271178275	0.147189902	0.133766054	1.224003154	0.291607276	61	59	0.734158373	1
seq.6291.55	CLSTN3	106098	1.100255526	0.271220804	0.11780671	0.107072136	1.188241976	0.248828659	61	59	0.734158373	1
seq.12847.27	RNGTT	68557	-1.099721085	0.271453665	-0.498686844	0.453466657	0.939292439	-0.090353699	61	59	0.734158373	1
seq.18343.10	DECR2	30778	1.099627679	0.271494377	0.205479082	0.186862413	0.213350897	-2.228699921	61	59	0.734158373	1
seq.5858.6	YWHAZ	27745	1.099503772	0.27154839	0.142232853	0.129360951	1.117430454	0.160185045	61	59	0.734158373	1
seq.17776.15	PECR	32544	-1.099193656	0.271683605	-0.501592978	0.456328123	0.934585093	-0.097602069	61	59	0.734158373	1
seq.6715.63	ALPPL2	57377	-1.098233637	0.272102482	-0.500478698	0.45571241	0.934444685	-0.09781883	61	59	0.734158373	1
seq.5680.54	OBP2B	19457	-1.098136997	0.272144672	-0.47202324	0.42984003	0.919574695	-0.120961328	61	59	0.734158373	1
seq.3617.80	HGFAC	70682	-1.097229327	0.272541156	-0.119027974	0.108480489	0.653774991	-0.613133905	61	59	0.734158373	1
seq.11356.19	DGCR14	52568	-1.097220787	0.272544888	-0.592297486	0.539816137	0.943764618	-0.083501009	61	59	0.734158373	1
seq.19357.11	VAMP7	24935	-1.097154577	0.272573826	-0.545750747	0.497423752	0.94088448	-0.087910492	61	59	0.734158373	1
seq.9313.27	CBLN1	21097	-1.096334313	0.272932498	-0.467633755	0.426543025	0.891570193	-0.165579709	61	59	0.734158373	1
seq.10974.20	SPINK7	9232	1.096323805	0.272937095	0.159875862	0.145829053	1.089767035	0.124019756	61	59	0.734158373	1
seq.5124.69	ICAM5	97116	-1.096237705	0.272974763	-0.501270522	0.457264442	0.9362319	-0.095062172	61	59	0.734158373	1
seq.13959.7	LAP3	56166	-1.095820846	0.273157184	-0.168603594	0.153860546	0.523996832	-0.932370006	61	59	0.734158373	1
seq.9028.5	MTPAP	66172	-1.095755294	0.273185878	-0.377098615	0.344144918	0.893094352	-0.163115496	61	59	0.734158373	1
seq.8059.1	THPO	37823	1.095359941	0.273358977	0.539746789	0.492757466	1.05075154	0.07142157	61	59	0.734158373	1
seq.9177.6	FAM3B	25982	1.095339482	0.273367936	0.2052079	0.187346392	1.011332256	0.016257048	61	59	0.734158373	1
seq.4148.49	PAPPA	180973	1.095248484	0.27340779	0.218308481	0.199323244	1.032811106	0.04657642	61	59	0.734158373	1
seq.11144.10	DEFB116	11544	-1.094279928	0.273832226	-0.501139293	0.457962611	0.940233828	-0.088908508	61	59	0.73430222	1
seq.2962.50	PTHLH	20194	-1.093333615	0.274247349	-0.577385195	0.528096079	0.950422176	-0.073359596	61	59	0.73430222	1
seq.4889.82	WNT7A	39005	-1.092788623	0.274486618	-0.51334623	0.469758029	0.936968906	-0.093926923	61	59	0.73430222	1
seq.13657.2	PNKP	57076	-1.092111498	0.274784096	-0.654478762	0.599278336	0.953801059	-0.06823971	61	59	0.73430222	1
seq.6441.62	ADAMTS6	125273	-1.091981206	0.274841362	-0.393418771	0.360279801	0.94366286	-0.083656572	61	59	0.73430222	1
seq.8869.5	BTN2A1	59633	-1.090991215	0.275276748	-0.347602549	0.318611685	0.877733531	-0.188145074	61	59	0.73430222	1
seq.12398.15	PAX4	37833	-1.090830548	0.275347452	-0.511471282	0.468882433	0.940327866	-0.088764224	61	59	0.73430222	1
seq.16610.13	LRP10	76193	1.090803762	0.275359241	0.233199598	0.213786939	1.085773588	0.118723295	61	59	0.73430222	1
seq.8081.55	PLD5	61312	-1.090762083	0.275377585	-0.51784155	0.474752064	0.939024879	-0.090764713	61	59	0.73430222	1
seq.2737.22	NOV	39162	-1.090725402	0.27539373	-0.420672559	0.385681454	0.908219666	-0.138886819	61	59	0.73430222	1
seq.9257.14	TACO1	32477	-1.090688156	0.275410124	-0.546853372	0.5013838	0.940864386	-0.087941303	61	59	0.73430222	1
seq.19141.22	DAP	11165	-1.090577775	0.275458713	-0.606689689	0.556301167	0.945440259	-0.080941795	61	59	0.73430222	1
seq.4156.74	TGFB2	47748	-1.09034622	0.275560663	-0.475975958	0.436536533	0.935560701	-0.096096834	61	59	0.73430222	1
seq.17364.8	SNRPB2	25486	-1.090262204	0.275597659	-0.351907015	0.322772828	0.846072655	-0.241146537	61	59	0.73430222	1
seq.10391.1	ANGPTL3	53637	1.089853584	0.275777646	0.113343666	0.103998984	1.136727322	0.184886222	61	59	0.73430222	1
seq.6439.59	C14orf93	58697	-1.089343574	0.276002404	-0.331606071	0.304409076	0.92011046	-0.120121026	61	59	0.73430222	1
seq.5654.70	TMX3	51872	1.089211024	0.276060839	0.155470486	0.142736791	1.129957821	0.176268921	61	59	0.73430222	1
seq.8923.94	GALNT16	63074	-1.088932749	0.276183543	-0.520000359	0.477532115	0.917849148	-0.123671034	61	59	0.73430222	1
seq.12698.72	KPNA4	57887	-1.087999452	0.276595349	-0.555700722	0.510754597	0.950614218	-0.073068115	61	59	0.73430222	1
seq.2480.58	TIMP3	24145	-1.087840471	0.27666554	-0.290813488	0.267331006	0.864942878	-0.209323237	61	59	0.73430222	1
seq.8978.30	MAP4K3	101316	-1.08772042	0.27671855	-0.494002736	0.454163337	0.937175892	-0.093608252	61	59	0.73430222	1
seq.16927.9	F13A1 F13B	NA	-1.087699295	0.276727879	-0.122783416	0.112883603	0.947818236	-0.077317677	61	59	0.73430222	1
seq.9853.3	IFIT2	54632	1.087503039	0.276814556	0.447478877	0.41147368	1.07193529	0.100217816	61	59	0.73430222	1
seq.9204.33	POMC	29424	-1.087086975	0.276998374	-0.161341299	0.148416183	1.02737163	0.03895814	61	59	0.73430222	1
seq.12753.6	APBB2	83374	-1.086591392	0.277217431	-0.52149751	0.47993893	0.941598216	-0.086816508	61	59	0.73430222	1
seq.11219.95	FGFBP3	27590	-1.086511912	0.277252574	-0.506345586	0.466028564	0.939937876	-0.089362687	61	59	0.73430222	1
seq.2695.25	PECAM1	82522	-1.086140194	0.277416972	-0.523656406	0.48212598	0.938969179	-0.090850292	61	59	0.73430222	1
seq.12636.113	SMYD2	49688	1.08566844	0.277625708	0.52856919	0.486860601	1.055536371	0.077976291	61	59	0.73430222	1
seq.16769.20	RAC3	21379	-1.085327386	0.277776681	-0.527382264	0.485919982	0.938796683	-0.09111535	61	59	0.73430222	1
seq.5097.14	KIR3DS1	42475	-1.085325115	0.277777686	-0.470229229	0.43326117	0.937530927	-0.093061813	61	59	0.73430222	1
seq.8810.26	HEPACAM	46026	-1.085209557	0.277828852	-0.519289557	0.478515466	0.934907325	-0.097104734	61	59	0.73430222	1
seq.12366.16	CRYGD	20738	-1.084626212	0.278087241	-0.450300149	0.415166205	0.744592908	-0.425476219	61	59	0.734379369	1
seq.16856.79	MAPRE2	37031	-1.08441537	0.278180672	-0.520309606	0.479806558	0.937306867	-0.093406643	61	59	0.734379369	1
seq.4891.50	GCG	20909	-1.084189589	0.278280747	-0.500372531	0.461517558	0.944338591	-0.082623866	61	59	0.734379369	1
seq.5604.30	HPSE	61149	-1.08356518	0.278557637	-0.491882202	0.45394796	0.936021904	-0.095385804	61	59	0.734641137	1
seq.9937.7	GJA1	43008	-1.083330294	0.278661843	-0.510165557	0.470923374	0.939320964	-0.090309887	61	59	0.734641137	1
seq.3647.49	TLR4 LY96	NA	-1.08266527	0.278957025	-0.575846536	0.531878644	0.947494244	-0.077810916	61	59	0.73504181	1
seq.19131.184	TIAL1	41591	-1.082122225	0.279198221	-0.574380584	0.530790858	0.97685924	-0.033777402	61	59	0.73504181	1
seq.11591.43	PRC1	71607	-1.082035145	0.279236912	-0.54883939	0.507228801	0.941180142	-0.087457213	61	59	0.73504181	1
seq.8271.24	VSTM5	22377	-1.080532592	0.279905081	-0.529128207	0.489692038	0.939385514	-0.090210749	61	59	0.736428714	1
seq.9855.10	RHOA	21768	-1.080026812	0.280130241	-0.211277917	0.195622845	0.819361185	-0.287428544	61	59	0.73651762	1
seq.9834.62	ADH1B	39855	1.079677409	0.280285857	0.580853845	0.537988328	1.057424157	0.080554191	61	59	0.73651762	1
seq.7197.2	DNAJC15	16383	-1.079504681	0.280362808	-0.527993813	0.489107479	0.936872589	-0.094075234	61	59	0.73651762	1
seq.15666.21	BMP2	44702	-1.078590027	0.280770529	-0.512923921	0.475550402	0.939577532	-0.089915881	61	59	0.736768001	1
seq.7234.12	COLGALT2	72924	-1.078507811	0.280807198	-0.473114432	0.438675017	0.935395238	-0.096352011	61	59	0.736768001	1
seq.2788.55	MMP3	53977	-1.077877381	0.281088481	-0.184786769	0.171435798	0.775643163	-0.366535007	61	59	0.736768001	1
seq.2859.69	HDAC8	41758	1.077689555	0.281172321	0.563477704	0.522857164	1.068275414	0.095283638	61	59	0.736768001	1
seq.13613.23	AK5	63333	1.077562543	0.281229026	0.476571572	0.442268131	1.094470421	0.130232965	61	59	0.736768001	1
seq.8328.9	ETNK1	50968	-1.076536776	0.281687263	-0.516700264	0.47996527	0.941614702	-0.086791249	61	59	0.736768001	1
seq.17756.69	DCTD	20016	-1.076096984	0.281883884	-0.513386874	0.477082346	0.942559781	-0.085343972	61	59	0.736768001	1
seq.7196.21	IFNW1	22319	-1.075964732	0.28194303	-0.530108209	0.492681771	0.95099453	-0.072491052	61	59	0.736768001	1
seq.5803.24	C3	187148	1.075936871	0.281955491	0.113663106	0.105641055	1.281939463	0.358328136	61	59	0.736768001	1
seq.13403.5	ETV5	57838	-1.075858552	0.281990521	-0.478097264	0.44438673	0.938247009	-0.091960309	61	59	0.736768001	1
seq.6450.8	FABP6	14371	-1.075808125	0.282013078	-0.491817728	0.457161195	0.933833817	-0.098762261	61	59	0.736768001	1
seq.3186.2	C2	83268	1.075099183	0.282330325	0.102788126	0.09560804	1.465946321	0.551832277	61	59	0.737227282	1
seq.15544.25	KLK14	29122	-1.074573035	0.28256593	-0.339880019	0.316293084	1.145827863	0.196390325	61	59	0.737473023	1
seq.3032.11	CGA FSHB	NA	-1.073531812	0.283032573	-0.10904314	0.101574205	0.591747152	-0.756947237	61	59	0.737744723	1
seq.10344.334	IL10RA	63003	1.073408424	0.283087907	0.472518685	0.440204003	1.058081121	0.08145024	61	59	0.737744723	1
[truncated: 3,213 more rows]
