# Supplementary material for: Cross-validation of SARS-CoV-2 responses in kidney organoids and clinical populations
Source: JCI Insight. 2021 Dec 22;6(24):e154882. doi: 10.1172/jci.insight.154882 (PMC8783682; doi:10.1172/jci.insight.154882)
Supplement: Supplemental data 4 [file jciinsight-6-154882-s188.txt]

index	GBJ	GBJ_pvalue	GBJ_fdr	GBJ_bon	pathway	pathway_description	protein_aptamer_count	protein_gene_names
3666	12.2092218004916	3.82961322542563e-6	0.006366704989005612	0.02454782077497829	INTERLEUKIN-10_PRODUCTION%GOBP%GO:0032613	interleukin-10_production	3	ISG15_CD46_TLR2
5486	11.8394502687573	4.78837662187814e-6	0.006366704989005612	0.030693494146238877	ISG15-PROTEIN_CONJUGATION%GOBP%GO:0032020	ISG15-protein_conjugation	4	ISG15_HERC5_UBE2E1_UBE2L6
3912	11.3941481015271	7.99849830401822e-6	0.006366704989005612	0.05127037412875679	INTERFERON-GAMMA_PRODUCTION%GOBP%GO:0032609	interferon-gamma_production	6	LILRB1_IL12B_ISG15_IL18_BTN3A1_SPN
869	10.4197237184482	1.35742315158227e-5	0.006366704989005612	0.0870108240164235	PROTEIN_IMPORT_INTO_NUCLEUS%GOBP%GO:0006606	protein_import_into_nucleus	18	NUTF2_SYK_SYK_STAT3_KPNA6_NXT2_MMP12_KPNA4_KPNB1_APPL1_RAN_C11ORF73_SPRN_NXT1_GCKR_KPNA1_KPNA2_AKT1
3419	10.3548010756594	1.57263050186707e-5	0.006366704989005612	0.10080561516967919	MRNA-CONTAINING_RIBONUCLEOPROTEIN_COMPLEX_EXPORT_FROM_NUCLEUS%GOBP%GO:0071427	mRNA-containing_ribonucleoprotein_complex_export_from_nucleus	21	DDX39B_DDX25_MAGOHB_NXF1_AGFG1_DDX19A_SRSF6_DDX19B_THOC1_PABPN1_DHX38_U2AF2_SEC13_EIF4E_EIF5A_SRSF7_EIF4A3_YTHDC1_NXT1_HNRNPA2B1_NUP98
6378	10.3548010756594	1.57263050186707e-5	0.006366704989005612	0.10080561516967919	MRNA_EXPORT_FROM_NUCLEUS%GOBP%GO:0006406	mRNA_export_from_nucleus	21	DDX39B_DDX25_MAGOHB_NXF1_AGFG1_DDX19A_SRSF6_DDX19B_THOC1_PABPN1_DHX38_U2AF2_SEC13_EIF4E_EIF5A_SRSF7_EIF4A3_YTHDC1_NXT1_HNRNPA2B1_NUP98
724	10.2760498227665	1.63134905036832e-5	0.006366704989005612	0.10456947412860931	MRNA_TRANSPORT%GOBP%GO:0051028	mRNA_transport	22	DDX39B_DDX25_MAGOHB_NXF1_AGFG1_DDX19A_SRSF6_DDX19B_THOC1_PABPN1_DHX38_U2AF2_SEC13_EIF4E_EIF5A_SRSF7_EIF4A3_YTHDC1_FMR1_NXT1_HNRNPA2B1_NUP98
4032	10.1616906307101	1.79244445065452e-5	0.006366704989005612	0.11489568928695472	RIBONUCLEOPROTEIN_COMPLEX_EXPORT_FROM_NUCLEUS%GOBP%GO:0071426	ribonucleoprotein_complex_export_from_nucleus	25	DDX39B_DDX25_MAGOHB_NXF1_AGFG1_DDX19A_SRSF6_DDX19B_RAN_THOC1_PABPN1_DHX38_U2AF2_SEC13_SSB_SSB_EIF4E_EIF5A_NPM1_SRSF7_EIF4A3_YTHDC1_NXT1_HNRNPA2B1_NUP98
4629	10.1616906307101	1.79244445065452e-5	0.006366704989005612	0.11489568928695472	RIBONUCLEOPROTEIN_COMPLEX_LOCALIZATION%GOBP%GO:0071166	ribonucleoprotein_complex_localization	25	DDX39B_DDX25_MAGOHB_NXF1_AGFG1_DDX19A_SRSF6_DDX19B_RAN_THOC1_PABPN1_DHX38_U2AF2_SEC13_SSB_SSB_EIF4E_EIF5A_NPM1_SRSF7_EIF4A3_YTHDC1_NXT1_HNRNPA2B1_NUP98
5346	10.2623817179671	1.82419435489356e-5	0.006366704989005612	0.11693085814867718	TRANSLESION_SYNTHESIS%GOBP%GO:0019985	translesion_synthesis	15	POLD4_RPS27A_RPS27A_UFD1L_POLE2_POLH_UBC_ISG15_UBE2L6_PCNA_NPLOC4_UBB_UBB_RPA2_POLI
1066	10.1314630547994	1.89455051576859e-5	0.006366704989005612	0.12144068806076662	RNA_EXPORT_FROM_NUCLEUS%GOBP%GO:0006405	RNA_export_from_nucleus	26	DDX39B_DDX25_MAGOHB_NXF1_AGFG1_DDX19A_SRSF6_DDX19B_RAN_THOC1_PABPN1_DHX38_U2AF2_SEC13_SSB_SSB_EIF4E_EIF5A_NPM1_SRSF7_EIF4A3_YTHDC1_HNRNPA1_NXT1_HNRNPA2B1_NUP98
6096	10.0990347227941	2.08552578162546e-5	0.006366704989005612	0.133682202602192	NEGATIVE_REGULATION_OF_VIRAL_GENOME_REPLICATION%GOBP%GO:0045071	negative_regulation_of_viral_genome_replication	18	BST2_OAS1_LTF_CCL5_ISG15_MX1_CCL8_TNF_EIF2AK4_IFI16_IFI16_HMGA2_PARK2_IFNB1_SLPI_APOBEC3G_VAPA_ILF3
4942	10.021969360896	2.15384778123884e-5	0.006366704989005612	0.13806164277740965	DNA_SYNTHESIS_INVOLVED_IN_DNA_REPAIR%GOBP%GO:0000731	DNA_synthesis_involved_in_DNA_repair	17	UFD1L_ISG15_WRNIP1_UBE2L6_POLI_POLD4_RPS27A_RPS27A_POLE2_POLH_UBC_PCNA_NPLOC4_CDKN2D_RPA2_UBB_UBB
4589	9.93746158306473	2.17748155365571e-5	0.006366704989005612	0.139576567589331	IMPORT_INTO_NUCLEUS%GOBP%GO:0051170	import_into_nucleus	27	NUTF2_SYK_SYK_STAT3_KPNA6_NXT2_SNRPD3_MMP12_SNRPF_SNRPG_BACH2_KPNA4_KPNB1_APPL1_RAN_C11ORF73_SNRPD2_SPRN_HNRNPA1_NXT1_SNUPN_GCKR_KPNA1_HTATIP2_HTATIP2_KPNA2_AKT1
3856	9.93102196131526	2.22536427146869e-5	0.006366704989005612	0.14264584980114303	PROTEIN_EXPORT_FROM_NUCLEUS%GOBP%GO:0006611	protein_export_from_nucleus	31	NUTF2_DDX39B_DDX25_MAGOHB_NXF1_AGFG1_DDX19A_SRSF6_DDX19B_RAN_THOC1_CALR_PABPN1_DHX38_U2AF2_SEC13_RANBP3_SMURF1_DUSP16_SSB_SSB_EIF4E_EIF5A_NPM1_SRSF7_EIF4A3_YTHDC1_TGFB1_NXT1_HNRNPA2B1_NUP98
5403	9.89405650893885	2.31497989373608e-5	0.006366704989005612	0.14839021118848272	ESTABLISHMENT_OF_RNA_LOCALIZATION%GOBP%GO:0051236	establishment_of_RNA_localization	31	DDX39B_DDX25_TST_MAGOHB_NXF1_AGFG1_DDX19A_TOMM20L_SRSF6_DDX19B_RAN_THOC1_PABPN1_DHX38_U2AF2_SEC13_SSB_SSB_EIF4E_EIF5A_NPM1_SRSF7_EIF4A3_YTHDC1_FMR1_TGFBR2_HNRNPA1_NXT1_YBX1_HNRNPA2B1_NUP98
5408	9.89405650893885	2.31497989373608e-5	0.006366704989005612	0.14839021118848272	NUCLEIC_ACID_TRANSPORT%GOBP%GO:0050657	nucleic_acid_transport	31	DDX39B_DDX25_TST_MAGOHB_NXF1_AGFG1_DDX19A_TOMM20L_SRSF6_DDX19B_RAN_THOC1_PABPN1_DHX38_U2AF2_SEC13_SSB_SSB_EIF4E_EIF5A_NPM1_SRSF7_EIF4A3_YTHDC1_FMR1_TGFBR2_HNRNPA1_NXT1_YBX1_HNRNPA2B1_NUP98
6327	9.89405650893885	2.31497989373608e-5	0.006366704989005612	0.14839021118848272	RNA_TRANSPORT%GOBP%GO:0050658	RNA_transport	31	DDX39B_DDX25_TST_MAGOHB_NXF1_AGFG1_DDX19A_TOMM20L_SRSF6_DDX19B_RAN_THOC1_PABPN1_DHX38_U2AF2_SEC13_SSB_SSB_EIF4E_EIF5A_NPM1_SRSF7_EIF4A3_YTHDC1_FMR1_TGFBR2_HNRNPA1_NXT1_YBX1_HNRNPA2B1_NUP98
2812	9.90467384318337	2.33704333683082e-5	0.006366704989005612	0.14980447789085558	NUCLEAR_EXPORT%GOBP%GO:0051168	nuclear_export	32	NUTF2_DDX39B_DDX25_MAGOHB_NXF1_AGFG1_DDX19A_SRSF6_DDX19B_RAN_THOC1_CALR_PABPN1_DHX38_U2AF2_SEC13_RANBP3_SMURF1_DUSP16_SSB_SSB_EIF4E_EIF5A_NPM1_SRSF7_EIF4A3_YTHDC1_TGFB1_HNRNPA1_NXT1_HNRNPA2B1_NUP98
3746	9.83780313679396	2.42051746650596e-5	0.006366704989005612	0.15515516960303202	NUCLEOBASE-CONTAINING_COMPOUND_TRANSPORT%GOBP%GO:0015931	nucleobase-containing_compound_transport	34	DDX39B_DDX25_TST_MAGOHB_NXF1_AGFG1_DDX19A_TOMM20L_SRSF6_DDX19B_RAN_THOC1_ABCC6_PABPN1_DHX38_U2AF2_SEC13_SSB_SSB_CD47_EIF4E_EIF5A_CR1_NPM1_SRSF7_EIF4A3_YTHDC1_FMR1_TGFBR2_HNRNPA1_NXT1_YBX1_HNRNPA2B1_NUP98
1083	9.80249530299757	2.45389139623686e-5	0.006366704989005612	0.15729443849878275	POSITIVE_REGULATION_OF_BONE_MINERALIZATION%GOBP%GO:0030501	positive_regulation_of_bone_mineralization	22	TGFB1_MEF2C_LTF_ACVR2A_ACVR2B_BMP7_ISG15_KL_PKDCC_BMP6_PTN_BMPR1B_BMPR2_CYR61_BMP2_PTH_PTH_BMP4_BMP4_TGFB3_TMEM119_NELL1
6045	9.71788464256675	2.58136662953934e-5	0.006366704989005612	0.16546560095347168	PROTEIN_IMPORT%GOBP%GO:0017038	protein_import	34	NUTF2_NXT2_APOE_APOE_APOE_APOE_TOMM20L_KPNA4_GRPEL1_APPL1_RAN_C11ORF73_GCKR_AIFM1_HSPD1_PEX14_HSP90AA1_KPNA1_KPNA2_SYK_SYK_STAT3_KPNA6_DNAJC19_MMP12_KPNB1_CLU_TIMM50_SPRN_PEX5_NXT1_DNAJC15_PEX26_AKT1
4758	9.72479789046641	2.60119859478714e-5	0.006366704989005612	0.16673682992585567	POSITIVE_REGULATION_OF_BIOMINERAL_TISSUE_DEVELOPMENT%GOBP%GO:0070169	positive_regulation_of_biomineral_tissue_development	23	TGFB1_MEF2C_LTF_ACVR2A_ACVR2B_BMP7_CEBPB_ISG15_KL_PKDCC_BMP6_PTN_BMPR1B_BMPR2_CYR61_BMP2_PTH_PTH_BMP4_BMP4_TGFB3_TMEM119_NELL1
3280	9.84329065701169	2.61174639402117e-5	0.006366704989005612	0.16741294385675698	NEGATIVE_REGULATION_OF_TYPE_I_INTERFERON_PRODUCTION%GOBP%GO:0032480	negative_regulation_of_type_I_interferon_production	23	HERC5_LILRA4_PIN1_DDX58_PTPRS_HAVCR2_HAVCR2_LILRB1_UFD1L_TBK1_ISG15_IL10_ITCH_SIRPA_YY1_DHX58_RELB_OTUD5_UBE2L6_NPLOC4_TNFAIP3_TAX1BP1_IRF3
6006	9.68024086116672	2.72115167242459e-5	0.006366704989005612	0.17442582220241623	RNA_LOCALIZATION%GOBP%GO:0006403	RNA_localization	36	DDX39B_DDX25_TST_MAGOHB_NXF1_AGFG1_DDX19A_TOMM20L_SRSF6_DDX19B_RAN_THOC1_PABPN1_DHX38_U2AF2_SEC13_PRPF6_PRPF6_SSB_SSB_TCP1_FBL_EIF4E_EIF5A_NPM1_SRSF7_EIF4A3_YTHDC1_FMR1_TGFBR2_HNRNPA1_NXT1_YBX1_HNRNPA2B1_EXOSC3_NUP98
4163	9.62727841087627	2.78297881742828e-5	0.006366704989005612	0.17838894219715273	PROTEIN_LOCALIZATION_TO_NUCLEUS%GOBP%GO:0034504	protein_localization_to_nucleus	38	NUTF2_BMP7_NXT2_BARD1_KPNA4_APPL1_RAN_C11ORF73_CALR_ARL2_GCKR_PLK1_TOR1AIP1_TOR1AIP1_GBP2_KPNA1_KPNA2_MDM2_PARK7_PARK7_SYK_SYK_STAT3_KPNA6_COL1A1_COL1A1_MMP12_CHCHD10_KPNB1_TOR1AIP2_ARL2BP_SPRN_SKP1_NXT1_YWHAE_BMP4_BMP4_AKT1
5718	9.9508623261859	2.82776751560077e-5	0.006366704989005612	0.18125989775000936	POSTREPLICATION_REPAIR%GOBP%GO:0006301	postreplication_repair	20	UFD1L_ISG15_UBE2L6_POLI_POLD4_UBE2B_RPS27A_RPS27A_POLE2_POLH_UBC_MSH2_PCNA_NPLOC4_UBE2N_UBE2V2_UBE2V1_RPA2_UBB_UBB
4256	9.681467412309	2.89766279867321e-5	0.006366704989005612	0.18574018539495277	PROTEIN-CONTAINING_COMPLEX_LOCALIZATION%GOBP%GO:0031503	protein-containing_complex_localization	43	MX1_EZR_DYNLL1_SRSF6_DLG2_THOC1_DYNLRB2_PABPN1_DYNLRB1_SEC13_DYNLL2_KIF3A_EIF4E_SRSF7_YTHDC1_NXT1_HNRNPA2B1_DDX39B_DDX25_MAGOHB_NXF1_AGFG1_DDX19A_DDX19B_RAN_SYNJ2BP_DLG4_DHX38_U2AF2_STX3_DNM2_SSB_SSB_DLG3_EIF5A_NPM1_EIF4A3_NUP98_BIRC5_STX1B_NLGN1_RAB11A_STXBP6
5843	9.71942047960159	3.00628649974044e-5	0.006366704989005612	0.1927029646333622	DNA_BIOSYNTHETIC_PROCESS%GOBP%GO:0071897	DNA_biosynthetic_process	24	HSP90AB1_UFD1L_ISG15_PPIA_TYMS_WRNIP1_UBE2L6_POLI_POLD4_TERF1_RPS27A_RPS27A_POLE2_POLH_UBC_PTGES3_PCNA_NPLOC4_CDKN2D_MRE11A_RPA2_UBB_UBB_HSP90AA1
2531	9.85646950653035	3.03370858818486e-5	0.006366704989005612	0.19446072050264954	SOMITE_DEVELOPMENT%GOBP%GO:0061053	somite_development	9	MTHFD1_DLL1_SHH_IHH_PPP2R3A_LOXL3_RIPPLY1_MEOX2_SFRP2
1473	9.57582914741487	3.15424301372547e-5	0.006366704989005612	0.20218697717980263	NEGATIVE_REGULATION_OF_PROTEIN_UBIQUITINATION%GOBP%GO:0031397	negative_regulation_of_protein_ubiquitination	23	DTX3L_PARK7_PARK7_SQSTM1_BAG2_PRMT3_ARRB1_MAD2L1_ISG15_KIAA1024_PPIA_PRKCG_TNFAIP3_BAG5_HDAC8_RPS3_VPS28_OTUB2_U2AF2_HSPA1B_RPS7_ABL1_AKT1
4680	9.64902551860707	3.19460597576482e-5	0.006366704989005612	0.20477424304652497	NEGATIVE_REGULATION_OF_VIRAL_LIFE_CYCLE%GOBP%GO:1903901	negative_regulation_of_viral_life_cycle	28	BST2_OAS1_APCS_LTF_PTX3_CCL5_ISG15_PPIA_MID2_FCN1_MX1_CCL8_TNF_EIF2AK4_IFI16_IFI16_HMGA2_GSN_GSN_PARK2_IFNA2_SNX3_IFNB1_SLPI_APOBEC3G_FCN3_VAPA_ILF3
1292	9.46173884408364	3.5244621926056e-5	0.006366704989005612	0.22591802654601897	REGULATION_OF_BONE_MINERALIZATION%GOBP%GO:0030500	regulation_of_bone_mineralization	33	NBR1_LTF_CCL3_BMP7_ISG15_PKDCC_AHSG_PTN_GREM1_ECM1_CYR61_PTH_PTH_TGFB3_TMEM119_TGFB1_MEF2C_ACVR2A_ACVR2B_KL_BMP6_BMPR1B_BMPR2_FGF23_STATH_DDR2_BMP2_SRGN_BMP4_BMP4_NELL1_PTK2B_PTK2B
318	9.36872069415412	3.54466233110085e-5	0.006366704989005612	0.22721285542356448	TYPE_I_INTERFERON_SIGNALING_PATHWAY%GOBP%GO:0060337	type_I_interferon_signaling_pathway	29	BST2_OAS1_IRF6_IRF9_ISG15_IRF4_IRF1_MX1_IFNA5_IFNA4_IFNA2_IFNA21_IFNA16_IFNA14_IFNA10_HLA-G_IFNA8_IFNA7_IFNA6_SAMHD1_IFNB1_TYK2_IFIT3_IFIT2_IFNAR1_STAT1_GBP2_IRF2_IRF3
3936	9.36872069415412	3.54466233110085e-5	0.006366704989005612	0.22721285542356448	CELLULAR_RESPONSE_TO_TYPE_I_INTERFERON%GOBP%GO:0071357	cellular_response_to_type_I_interferon	29	BST2_OAS1_IRF6_IRF9_ISG15_IRF4_IRF1_MX1_IFNA5_IFNA4_IFNA2_IFNA21_IFNA16_IFNA14_IFNA10_HLA-G_IFNA8_IFNA7_IFNA6_SAMHD1_IFNB1_TYK2_IFIT3_IFIT2_IFNAR1_STAT1_GBP2_IRF2_IRF3
6168	9.4968263234432	3.58253251009355e-5	0.006366704989005612	0.22964033389699656	REGULATION_OF_VIRAL_GENOME_REPLICATION%GOBP%GO:0045069	regulation_of_viral_genome_replication	31	BST2_OAS1_PPIH_PPIB_LTF_PPARA_CCL5_VAPB_ISG15_PPIA_MX1_CCL8_TNF_EIF2AK4_IFI16_IFI16_HMGA2_PARK2_FMR1_IFNB1_PPIE_NR5A2_SLPI_APOBEC3G_RAD23A_FKBP6_PPID_VAPA_ILF3_TARBP2_STAU1
5846	9.36078834663885	3.67500912001884e-5	0.006366704989005612	0.23556808459320763	NEGATIVE_REGULATION_OF_PROTEIN_MODIFICATION_BY_SMALL_PROTEIN_CONJUGATION_OR_REMOVAL%GOBP%GO:1903321	negative_regulation_of_protein_modification_by_small_protein_conjugation_or_removal	28	DTX3L_PARK7_PARK7_SQSTM1_BAG2_PRMT3_ARRB1_MAD2L1_ISG15_KIAA1024_PPIA_PRKCG_CTNNB1_CTNNB1_TNFAIP3_BAG5_HDAC8_RPS3_DCUN1D3_VPS28_OTUB2_U2AF2_CAPN3_HSPA1B_RPS7_ABL1_PIAS3_AKT1
1021	9.39981487821466	3.82579599986776e-5	0.006373053556323732	0.24523352359152342	NEGATIVE_REGULATION_OF_VIRAL_PROCESS%GOBP%GO:0048525	negative_regulation_of_viral_process	35	APCS_JUN_HEXIM1_ISG15_PPIA_MX1_CCL8_HMGA2_MBL2_SNX3_SLPI_APOBEC3G_FCN3_VAPA_BST2_OAS1_LTF_PTX3_CCL3_CCL5_CRP_MID2_FCN1_TNF_EIF2AK4_IFI16_IFI16_GSN_GSN_PARK2_IFNA2_TARDBP_IFNB1_STAT1_ILF3
4167	9.28573414342133	3.88503037788146e-5	0.006373053556323732	0.24903044722220158	RESPONSE_TO_TYPE_I_INTERFERON%GOBP%GO:0034340	response_to_type_I_interferon	32	BST2_OAS1_IRF6_IRF9_ISG15_IRF4_IRF1_MX1_SMPD1_IFNA5_SETD2_IFNA4_IFNA2_IFNA21_IFNA16_IFNA14_IFNA10_HLA-G_IFNA8_SHMT2_IFNA7_IFNA6_SAMHD1_IFNB1_TYK2_IFIT3_IFIT2_IFNAR1_STAT1_GBP2_IRF2_IRF3
3185	9.22754607362114	4.1170919607314e-5	0.006373053556323732	0.2639055946828827	NUCLEOCYTOPLASMIC_TRANSPORT%GOBP%GO:0006913	nucleocytoplasmic_transport	56	SRSF6_THOC1_CALR_PABPN1_SEC13_GCKR_KPNA1_KPNA2_SYK_SYK_STAT3_KPNA6_EIF4E_ANP32A_BACH2_SRSF7_KPNB1_YTHDC1_TGFB1_SPRN_HNRNPA1_NXT1_HNRNPA2B1_NUTF2_DDX39B_DDX25_NXT2_MAGOHB_NXF1_AGFG1_DDX19A_DDX19B_KPNA4_APPL1_RAN_C11ORF73_DHX38_U2AF2_RANBP3_SMURF1_DUSP16_SSB_SSB_HTATIP2_HTATIP2_MMP12_SNRPD3_EIF5A_SNRPF_SNRPG_NPM1_EIF4A3_SNRPD2_SNUPN_NUP98_AKT1
4835	9.27794054096556	4.1698898708642e-5	0.006373053556323732	0.26728994072239526	POSITIVE_REGULATION_OF_OSSIFICATION%GOBP%GO:0045778	positive_regulation_of_ossification	37	LTF_BMP7_PTPN11_WNT5A_ZHX3_ISG15_PKDCC_PTN_CYR61_IGF1_IGF1_PTH_PTH_TGFB3_TMEM119_TGFB1_WISP1_WISP1_MEF2C_IL6ST_ACVR2A_ACVR2B_TGFB2_IL6R_TP63_IL6_KL_BMP6_BMPR1B_BMPR2_DDR2_BMP2_HGF_BMP4_BMP4_NPNT_NELL1
1817	9.28870399866156	4.17579172177218e-5	0.006373053556323732	0.26766824936559674	REGULATION_OF_BIOMINERAL_TISSUE_DEVELOPMENT%GOBP%GO:0070167	regulation_of_biomineral_tissue_development	39	NBR1_LTF_CCL3_BMP7_ISG15_NOTCH1_PKDCC_AHSG_PTN_GREM1_ECM1_CYR61_PTH_PTH_TGFB3_TMEM119_TGFB1_MEF2C_ROCK2_ACVR2A_ACVR2B_CEBPB_MMP20_KL_BMP6_BMPR1B_ASPN_BMPR2_FGF23_STATH_DDR2_BMP2_SRGN_BMP4_BMP4_GAS6_NELL1_PTK2B_PTK2B
905	9.19393262760289	4.316852125541e-5	0.00643512142435298	0.2767102212471781	NUCLEAR_TRANSPORT%GOBP%GO:0051169	nuclear_transport	58	SRSF6_THOC1_CALR_PABPN1_SEC13_GCKR_KPNA1_HMGA1_KPNA2_SYK_SYK_STAT3_KPNA6_EIF4E_ANP32A_BACH2_SRSF7_KPNB1_YTHDC1_TGFB1_SPRN_HNRNPA1_NXT1_HNRNPA2B1_NUTF2_PSIP1_DDX39B_DDX25_NXT2_MAGOHB_NXF1_AGFG1_DDX19A_DDX19B_KPNA4_APPL1_RAN_C11ORF73_DHX38_U2AF2_RANBP3_SMURF1_DUSP16_SSB_SSB_HTATIP2_HTATIP2_MMP12_SNRPD3_EIF5A_SNRPF_SNRPG_NPM1_EIF4A3_SNRPD2_SNUPN_NUP98_AKT1
210	9.05151244704549	4.98938371180646e-5	0.007268624907427139	0.3198194959267941	DEFENSE_RESPONSE_TO_VIRUS%GOBP%GO:0051607	defense_response_to_virus	43	FLNA_ATG7_ISG15_MX1_BCL2_PQBP1_AZU1_NLRP1_IL21_DDIT4_RTP4_BNIP3_BNIP3L_RNASE2_RNASE1_IFIT3_IFIT2_RNASE6_APOBEC3G_FCN3_FADD_TLR3_BST2_OAS1_DDX58_BCL2L1_IRF1_MICA_CD207_G3BP1_IFI16_IFI16_SETD2_IFNA2_PLA2G10_SAMHD1_IFNB1_LILRB1_IL6_BPIFA1_STAT1_IRF2_IRF3
3482	9.03179147458357	5.24306930723695e-5	0.007468460946530856	0.3360807425938885	REGULATION_OF_INTERFERON-GAMMA_PRODUCTION%GOBP%GO:0032649	regulation_of_interferon-gamma_production	49	HMGB1_CD14_CD14_ISL1_CD47_IL18_FAM49B_PRNP_CD244_EBI3_LGALS9_ISG15_NR1H4_IL18R1_LILRB4_CD226_IL1B_PDCD1LG2_SLAMF6_CR1_CD274_INHBA_INHBA_IL21_C1QBP_XCL1_DDIT3_IL12RB2_CEBPG_HAVCR2_HAVCR2_IL12RB1_LILRB1_IL12B_CRTAM_CLEC7A_SIRPA_TNFSF4_HSPD1_IL1R1_IL23R_FADD_TLR4_C10ORF54_C10ORF54_CD2_GAS6_TLR3_PDE4D
6365	9.00146464156219	5.44003503105683e-5	0.007580570554146584	0.3487062454907428	CYTOKINE_PRODUCTION%GOBP%GO:0001816	cytokine_production	48	HMGB1_STOML2_IL17F_LEP_CD46_BATF_IL18_GPR56_PTGS2_SPN_TBK1_HIF1A_PNP_KAT2A_ISG15_TMEM106A_NR1H4_CD55_TNF_CAMK4_G3BP1_IL1B_TMED10_AZU1_CHGA_S100A13_AIF1_ADAMTS3_PLA2R1_S100A9_S100A12_IL4_CHI3L1_ROCK2_LILRA2_RAB1A_LILRB1_IL12B_IL6R_IL6_SPHK2_TNFSF4_PIK3CG_TLR4_CD36_BTN3A1_TLR2_KIT
560	8.97027144524685	5.97844286220894e-5	0.007986180441602988	0.38321818746759306	INTEGRIN-MEDIATED_SIGNALING_PATHWAY%GOBP%GO:0007229	integrin-mediated_signaling_pathway	49	PLEK_ILK_SEMA7A_SYK_SYK_ITGB5_CD47_SRC_SRC_ADAM9_ISG15_COL3A1_ADAM15_ADAM15_MADCAM1_APOA1_ZYX_PTN_CUL3_PTK2_CD40LG_ADAM11_FBLN1_ADAM10_ADAM10_HCK_NEDD9_ADAMTS13_ITGA5_ADAMTS1_CDH17_ITGB2_ANGPTL3_ITGB6_CCM2_ITGB7_ITGA2_LAT_FN1_FN1_FN1_FERMT3_ABL1_TEC_FGR_NRP1_PTK2B_PTK2B_CDC42
4037	8.87805721840707	5.98029112631737e-5	0.007986180441602988	0.38333666119694343	REGULATION_OF_TYPE_I_INTERFERON_PRODUCTION%GOBP%GO:0032479	regulation_of_type_I_interferon_production	53	NFKB1_PIN1_TBK1_ISG15_POLR3F_PQBP1_TNFAIP3_HAVCR2_HAVCR2_CREBBP_POLR2K_STAT6_HSPD1_DHX58_OTUD5_NPLOC4_RIPK2_RIPK2_MRE11A_HSP90AA1_TLR3_TLR2_CD14_CD14_TIRAP_POLR1C_DDX58_XRCC6_PTPRS_PTPN11_UFD1L_IL10_IRF1_RELB_NLRP4_IFI16_IFI16_UBE2L6_SETD2_CTNNB1_CTNNB1_DHX9_HERC5_LILRA4_LILRB1_ITCH_SIRPA_YY1_STAT1_TLR4_CRCP_TAX1BP1_IRF3
2400	8.85993804105501	6.44584952453897e-5	0.008286574426932385	0.41317895452294795	NEGATIVE_REGULATION_OF_MULTI-ORGANISM_PROCESS%GOBP%GO:0043901	negative_regulation_of_multi-organism_process	62	ANXA2_ANXA2_APCS_MICB_JUN_HEXIM1_ISG15_PPIA_NODAL_MX1_CCL8_HMGA2_IGF1_IGF1_TNFAIP3_CALR_MBL2_SNX3_SLPI_APOBEC3G_DHX58_SIGIRR_FCN3_NPLOC4_VAPA_TARBP2_GJA1_BST2_OAS1_LTF_PTX3_CCL3_SPINK13_CCL5_ASTL_UFD1L_CRP_TIMP1_PAEP_MID2_FCN1_TNF_EIF2AK4_IFI16_IFI16_GSN_GSN_PARK2_IFNA2_MUL1_C1QBP_TARDBP_SIRT2_LILRA2_IFNB1_ITCH_BPIFA1_STAT1_ARHGDIB_ZP4_LACRT_ILF3
2168	8.82338042700787	6.46378660447144e-5	0.008286574426932385	0.4143287213466193	REGULATION_OF_VIRAL_LIFE_CYCLE%GOBP%GO:1903900	regulation_of_viral_life_cycle	60	LGALS1_PVRL2_APCS_LGALS9_ISG15_PPIA_MX1_CCL8_VPS4B_VPS4A_HMGA2_HS3ST5_TYRO3_SNX3_CHMP2B_PPIE_TSG101_NR5A2_SLPI_P4HB_APOBEC3G_FCN3_FKBP6_PPID_VAPA_TARBP2_STAU1_CHMP2A_KPNA2_BST2_OAS1_PPIH_PPIB_LTF_CLEC4G_KPNA6_PTX3_PPARA_CD74_CD74_CCL5_CD209_VAPB_CD4_MID2_FCN1_TNF_EIF2AK4_IFI16_IFI16_GSN_GSN_PARK2_IFNA2_FMR1_IFNB1_RAD23A_CAV2_PC_ILF3
5350	8.77560528275159	7.20716242167407e-5	0.009025414720594064	0.46197911122930785	REGULATION_OF_OSSIFICATION%GOBP%GO:0030278	regulation_of_ossification	68	BMP7_BAMBI_ISG15_NOTCH1_FGFR2_PKDCC_AHSG_PTN_GREM1_PTK2_CYR61_CRIM1_CRIM1_IGF1_IGF1_PTH_PTH_PRKACA_TMEM119_IL6ST_LRP4_KL_SOST_SEMA4D_SNAI2_STATH_SRGN_NPNT_NBR1_LTF_SUFU_CCL3_PTPN11_WNT5A_ZHX3_MDK_KREMEN2_ECM1_SMOC1_TGFB3_DKK1_TGFB1_WISP1_WISP1_MEF2C_GDF10_GDF10_ACVR2A_CHRD_ACVR2B_TGFB2_IL6R_TP63_IL6_NOG_BMP6_BMPR1B_BMPR2_FGF23_BMP2_DDR2_HGF_BMP4_BMP4_SFRP1_NELL1_PTK2B_PTK2B
5169	8.90344748553987	7.3249948045917e-5	0.009025414720594064	0.469532166974328	TRANSCYTOSIS%GOBP%GO:0045056	transcytosis	13	CLTC_LRP1_LRP1_LRP1_LRP2_LRPAP1_RAB17_USO1_IGF1R_RAB5A_RAB11A_AGER_PIGR
201	8.56351651515221	7.46251139144283e-5	0.009025414720594064	0.4783469801914854	ESTABLISHMENT_OF_PROTEIN_LOCALIZATION_TO_ORGANELLE%GOBP%GO:0072594	establishment_of_protein_localization_to_organelle	102	RPS10_VPS25_PMM1_PMM2_RPS19_LAMP1_GOSR2_UBE2D1_UBE2D3_PECR_RPS27A_RPS27A_UBC_NAGPA_GCKR_HSPD1_KPNA1_SYK_SYK_STAT3_HSPA5_HGS_KPNB1_HAO1_TIMM50_IDH1_SPRN_PEX5_SEC61B_CRAT_NXT1_DNAJC15_CD68_ECI2_PEX26_NUTF2_UBE2D2_ACAA1_NXT2_RNF215_RNF215_ECH1_TOMM20L_KPNA4_GRPEL1_AIP_CCDC101_C11ORF73_AP4M1_SGTB_SMURF1_SGTA_UBB_UBB_DNAJC19_RPS4X_BCL2L11_FIS1_SCARB2_IL10RA_IL10RA_RPL12_RPL30_AIFM1_PEX14_RPS3A_RPLP2_K…
4538	8.63874121829544	7.83667176808001e-5	0.009302419635813493	0.5023306603339286	REGULATION_OF_PROTEIN_UBIQUITINATION%GOBP%GO:0031396	regulation_of_protein_ubiquitination	65	UBE3A_SQSTM1_BAG2_PIN1_FAM107A_ARRB1_ISG15_PPIA_SPHK1_PTEN_TNFAIP3_BAG5_UBE2D1_ARRDC3_COMMD1_UBE2C_U2AF2_UBE2S_PLK1_BIRC2_HSPA1B_PAXIP1_RIPK2_RIPK2_ABL1_UBB_UBB_HSP90AA1_DCUN1D5_DTX3L_PARK7_PARK7_HSP90AB1_PRMT3_PSMD10_MAD2L1_DCUN1D1_KIAA1024_DNAJB2_BCL10_ANGPT1_CUL3_PRKCG_PARK2_BIRC7_BIRC7_HDAC8_RPS3_DCUN1D3_DCUN1D2_STUB1_STUB1_VPS28_RAB1A_OTUB2_SKP1_GSK3A_PEF1_PDCD6_RPS7_UBE2L3_UBE2N_DERL1_BIRC3…
54	8.57187120511671	8.27348916319082e-5	0.009642375552009665	0.5303306553605316	REGULATION_OF_VIRAL_PROCESS%GOBP%GO:0050792	regulation_of_viral_process	77	LGALS9_ISG15_PPIA_MX1_VPS4B_APOE_APOE_APOE_APOE_HMGA2_MBL2_HS3ST5_TYRO3_SNX3_CHMP2B_PPIE_TSG101_SLPI_P4HB_APOBEC3G_FCN3_FKBP6_DYNLT1_VAPA_CFL1_TARBP2_STAU1_CHMP2A_KPNA2_BST2_OAS1_PPIH_PPIB_LTF_CLEC4G_KPNA6_PTX3_CD74_CD74_CCL3_CD209_CRP_FCN1_GSN_GSN_TARDBP_RAD23A_STAT1_PC_LGALS1_PVRL2_APCS_JUN_HEXIM1_CCL8_VPS4A_NR5A2_POLR2K_PPID_POLR2J_PPARA_CCL5_VAPB_CD4_MID2_TNF_EIF2AK4_IFI16_IFI16_PARK2_IFNA2_F…
4506	8.51946509082266	8.73428769431195e-5	0.009997640021524928	0.559867841205396	REGULATION_OF_SYMBIOSIS_ENCOMPASSING_MUTUALISM_THROUGH_PARASITISM%GOBP%GO:0043903	regulation_of_symbiosis_encompassing_mutualism_through_parasitism	82	LGALS9_ISG15_PPIA_MX1_VPS4B_SFTPD_APOE_APOE_APOE_APOE_HMGA2_MBL2_HS3ST5_TYRO3_SNX3_CHMP2B_PPIE_TSG101_SLPI_P4HB_APOBEC3G_FCN3_FKBP6_DYNLT1_VAPA_CFL1_TARBP2_STAU1_CHMP2A_KPNA2_BST2_OAS1_PPIH_PPIB_LTF_CLEC4G_KPNA6_PTX3_CD74_CD74_CCL3_CD209_CRP_FCN1_GSN_GSN_TARDBP_BPIFA1_ARG1_RAD23A_STAT1_PC_LGALS1_PVRL2_ANXA2_ANXA2_APCS_JUN_HEXIM1_CCL8_VPS4A_NR5A2_POLR2K_PPID_POLR2J_PPARA_CCL5_VAPB_CD4_MID2_TNF_EIF…
2260	8.49279647076319	8.93733432602017e-5	0.010050581233296366	0.572883130297893	REGULATION_OF_PROTEIN_MODIFICATION_BY_SMALL_PROTEIN_CONJUGATION_OR_REMOVAL%GOBP%GO:1903320	regulation_of_protein_modification_by_small_protein_conjugation_or_removal	76	ISG15_PPIA_SPHK1_TNFAIP3_BAG5_UBE2D1_UBE2C_HSPA1B_PAXIP1_PARK7_PARK7_PSMD10_MAD2L1_HIF1A_DNAJB2_BCL10_ANGPT1_CUL3_CTNNB1_CTNNB1_HDAC8_DCUN1D3_DCUN1D2_STUB1_STUB1_OTUB2_SKP1_GSK3A_PEF1_PDCD6_PIAS4_UBE2L3_UBE2N_DERL1_UBE2I_BIRC3_UBE3A_SQSTM1_BAG2_PIN1_FAM107A_ARRB1_PTEN_ARRDC3_COMMD1_TANK_U2AF2_UBE2S_PLK1_CAPN3_BIRC2_RIPK2_RIPK2_ABL1_UBB_UBB_HSP90AA1_DCUN1D5_DTX3L_HSP90AB1_PRMT3_DCUN1D1_KIAA1024_PR…
5433	8.38544030765057	9.66584003896376e-5	0.010682419767199604	0.6195803464975771	RESPONSE_TO_VIRUS%GOBP%GO:0009615	response_to_virus	90	LGALS9_ISG15_MST1R_MX1_HYAL1_APOB_HMGA2_AZU1_HSPB1_IFNGR2_IFNGR2_IL21_LGALS8_APOBEC3G_FCN3_FADD_MAPK14_CFL1_TLR3_DCLK1_HMGA1_BST2_OAS1_DDX58_HIF1A_CCL22_CCT5_IRF1_MICA_CD207_MAPK11_PLA2G10_IFNAR1_STMN1_BPIFA1_TNFSF4_STAT1_ENO1_IRF2_IRF3_FLNA_ATG7_TBK1_PSMA2_CCL8_CCL11_BCL2_PQBP1_NLRP1_DDIT4_ARF1_IFNGR1_XCL1_RTP4_BNIP3_BNIP3L_RNASE2_RNASE1_IFIT3_IFIT2_CXCL12_CXCL12_RNASE6_DHX58_CCL19_HSP90AA1_CCL5…
2599	8.38376872774974	1.08520255943656e-4	0.01179008204404805	0.6956148405988349	PROTEIN_O-LINKED_GLYCOSYLATION_VIA_THREONINE%GOBP%GO:0018243	protein_O-linked_glycosylation_via_threonine	5	GALNT3_GALNT2_GALNT11_GALNT1_GALNT13
5514	8.26618816199401	1.14400611815224e-4	0.012221798695593098	0.7333079217355859	DNA_REPAIR%GOBP%GO:0006281	DNA_repair	103	HMGB1_XRCC4_NHEJ1_ALKBH2_MPG_MUTYH_PMS2_BARD1_BTG2_UBE2B_RPS27A_RPS27A_PPIE_UBC_FAM175A_PAXIP1_UBE2V2_RBM17_PARK7_PARK7_XRCC6_PARP1_PARP1_UFD1L_INTS3_WRNIP1_CUL4B_RAD1_TCEA1_HMGN1_COPS2_HIST3H2A_YY1_RAD23A_RAD23B_ERCC1_BACH1_CDKN2D_RAD51_TIMELESS_ASCC1_COMMD1_POLE2_POLH_MORF4L1_POLR2K_EID3_NPLOC4_POLR2J_ABL1_MRE11A_ATXN3_UBB_UBB_DTX3L_SETD2_NPM1_XRCC1_SAMHD1_MCM6_FANCL_TOPBP1_HSF2BP_SUV420H2_RPA2…
6294	8.21435764822792	1.16564475906356e-4	0.012248824435405604	0.7471782905597419	PROTEIN_LOCALIZATION_TO_ORGANELLE%GOBP%GO:0033365	protein_localization_to_organelle	172	TCTN2_XRCC4_RPS10_VPS25_PMM1_PMM2_RPS19_TNKS_BARD1_NUDCD3_ARL6_LAMP1_ZWILCH_CALR_GOSR2_UBE2D1_UBE2D3_PECR_RPS27A_RPS27A_UBC_NAGPA_GCKR_TPP1_HSPD1_RNF128_RNF128_TOR1AIP1_TOR1AIP1_GBP2_KPNA1_MDM2_PARK7_PARK7_MAPRE3_SYK_SYK_STAT3_MAPRE1_DCP1A_HSPA5_CHCHD10_HGS_KPNB1_IK_HAO1_TIMM50_IDH1_SPRN_PEX5_SEC61B_AURKB_CRAT_SKP1_NXT1_DNAJC15_CD68_INSIG1_ECI2_PEX26_NUTF2_UBE2D2_ACAA1_NXT2_RNF215_RNF215_ECH1_TOM…
1729	8.8713250676647	1.21342345384301e-4	0.012545232805054346	0.7778044339133694	REGULATION_OF_CYSTEINE-TYPE_ENDOPEPTIDASE_ACTIVITY_INVOLVED_IN_APOPTOTIC_SIGNALING_PATHWAY%GOBP%GO:2001267	regulation_of_cysteine-type_endopeptidase_activity_involved_in_apoptotic_signaling_pathway	12	PARK7_PARK7_JAK2_PLAUR_FAS_FAS_GSN_GSN_LGALS9_HTRA2_MMP9_CASP8
2830	8.70374342310278	1.32699053686514e-4	0.013496210885563749	0.8506009341305548	POSITIVE_REGULATION_OF_CYSTEINE-TYPE_ENDOPEPTIDASE_ACTIVITY_INVOLVED_IN_APOPTOTIC_SIGNALING_PATHWAY%GOBP%GO:2001269	positive_regulation_of_cysteine-type_endopeptidase_activity_involved_in_apoptotic_signaling_pathway	8	LGALS9_HTRA2_JAK2_FAS_FAS_CASP8_GSN_GSN
2062	8.05968072171532	1.35824447494715e-4	0.013496210885563749	0.8706347084411231	PROTEIN_DEPHOSPHORYLATION%GOBP%GO:0006470	protein_dephosphorylation	41	PPM1L_PTPRR_RPRD1A_PTEN_PTPRJ_PTPN4_PTPN7_PTPRH_DAPP1_SSU72_RPRD1B_PTPN13_DUSP26_DUSP16_PPP2R1A_PHPT1_UBLCP1_NCK1_PTPRS_PTPN11_PTPN9_PTPN6_DUSP4_PTPN1_PPP2R3A_PPM1A_DUSP3_MTMR6_PDXP_TIMM50_PTPN2_PTPRD_PGP_PPP2R5A_UBASH3B_DUSP6_PTPRU_PPM1D_PPP1CC_SDHAF2_DUSP13
1652	8.11468574768787	1.423367619523e-4	0.013496210885563749	0.912378644114243	NEGATIVE_REGULATION_OF_CYTOKINE_PRODUCTION%GOBP%GO:0001818	negative_regulation_of_cytokine_production	126	HMGB1_LGALS9_ISG15_NR1H4_EZR_SFTPD_TNFAIP3_APOA2_APOD_CX3CL1_C1QTNF3_HAVCR2_HAVCR2_BPI_LBP_BST2_LTF_DDX58_ELANE_UFD1L_ADIPOQ_ANXA1_IL10_CD33_LGR4_ANXA4_TIGIT_TIGIT_LILRB4_TNFRSF21_PDCD1LG2_UBE2L6_CR1_TGFB3_TGFB1_LILRA4_DLL1_FURIN_HOMER2_YY1_TNFSF4_IL23R_C10ORF54_C10ORF54_TAX1BP1_IRF3_PIN1_PRNP_ARRB1_TBK1_TWSG1_APOA1_INHBB_INHBB_INHBA_INHBA_IGF1_IGF1_IL37_CARD17_ARG2_XCL1_DDIT3_POMC_POMC_POMC_CARD…
266	8.09988375574675	1.45138754535146e-4	0.013496210885563749	0.930339416570286	DEFENSE_RESPONSE_TO_BACTERIUM%GOBP%GO:0042742	defense_response_to_bacterium	106	CTSG_DEFB1_DEFA5_SPN_ISG15_ANG_ANXA3_RPS19_SFTPD_CXCL13_RARRES2_MPO_CHGA_HAMP_AZU1_RPL30_REG3G_NLRP1_MBL2_SEMG1_S100A9_S100A12_TF_S100A14_STAB1_RNASE2_DEFB128_DEFB119_GBP6_KLK3_RNASE6_SHC1_SHC1_SLPI_LYG2_WFDC11_LYG1_WFDC2_TNFRSF14_HMGB2_CAMP_CAMP_RNASE3_DEFB132_BPI_WFDC10A_GNLY_CFP_WFDC13_GBP2_GALP_TLR3_NLRP10_RAB14_TLR2_WFDC3_LPO_PGLYRP1_LBP_PGLYRP2_FGB_DEFB4A_TIRAP_WFDC5_LYZ_LTF_SYK_SYK_WFDC10B…
2173	7.98477174639535	1.45972339071543e-4	0.013496210885563749	0.9356826934485906	PROTEIN_UBIQUITINATION%GOBP%GO:0016567	protein_ubiquitination	133	PPIL2_TNKS_BARD1_KLHL7_TNFAIP3_CUL9_RNF114_RTF1_UBE2D1_UBE2B_UBE2D3_RPS27A_RPS27A_UBE2C_UBE2E1_RFFL_UBC_SPOP_UBE2K_ATG3_UBE2G2_UBE2G1_UBE2V2_RNF34_RNF41_MDM2_PSMD11_PSME3_PSMD4_PSMD5_PSMD7_PSMD9_PSMD10_HIF1A_PCNP_ANAPC7_PSME1_BCL10_PSME2_WWP1_CUL1_CUL3_SMURF2_CUL4B_TRIM3_CTNNB1_CTNNB1_NHLRC3_STUB1_STUB1_ANAPC10_UBE2J1_DTX1_PEX5_SKP1_ZFP91_UBE2M_DERL1_CDC34_RNF146_UBE2D2_UBE3A_ARRB1_PSMA1_PSMA1_PS…
1901	8.20806791060432	1.5491151772018e-4	0.013496210885563749	0.9929828285863538	VESICLE_DOCKING%GOBP%GO:0048278	vesicle_docking	27	PLEK_RAB3A_RAB3B_STX7_RABEPK_VAMP3_SNAP25_RAB13_USO1_STX10_RAB3D_STX12_CPLX2_RAB3C_STX2_SNPH_TSNARE1_VTI1B_STX6_UNC13A_NSF_STX3_STX1A_CAV2_STX4_STX1B_STX8
980	7.93836120457206	1.5612709911772e-4	0.013496210885563749	1	INTRACELLULAR_PROTEIN_TRANSPORT%GOBP%GO:0006886	intracellular_protein_transport	217	SAR1A_RPS10_VPS25_PMM1_PMM2_STX7_RPS19_USO1_ARL6_BAG3_HSPB1_DLG2_RAB27B_THOC1_TMED4_GOSR2_UBE2D1_UBE2D3_RPS27A_RPS27A_UBC_NAGPA_ATG3_UFD1L_HSPA5_HGS_KPNB1_NGFR_HAO1_TIMM50_IDH1_SPRN_PEX5_SEC61B_CRAT_NXT1_DNAJC15_PDCD6_ECI2_DERL1_PEX26_NUTF2_UBE2D2_SSR1_DDX39B_ACAA1_DDX25_NXT2_RNF215_RNF215_HSP90B1_RAB18_ECH1_TOMM20L_KPNA4_GRPEL1_AIP_C11ORF73_AP4M1_FUT10_RTP4_SGTB_SMURF1_NPLOC4_SGTA_AKT2_AKT2_UBB_…
1869	7.94367288892178	1.57685515596584e-4	0.013496210885563749	1	REGULATION_OF_MULTI-ORGANISM_PROCESS%GOBP%GO:0043900	regulation_of_multi-organism_process	153	MICB_LGALS9_VEGFA_VEGFA_VEGFA_ISG15_PPIA_NODAL_MX1_VPS4B_SFTPD_APOE_APOE_APOE_APOE_HMGA2_TNFAIP3_PLA2G5_KLK5_KLK5_CALR_MBL2_HS3ST5_TYRO3_CX3CL1_SNX3_CHMP2B_PPIE_TSG101_SLPI_P4HB_APOBEC3G_FCN3_FKBP6_DYNLT1_VAPA_CFL1_NLRP10_TARBP2_STAU1_GJA1_CHMP2A_KPNA2_BST2_OAS1_PPIH_PPIB_LTF_SYK_SYK_CLEC4G_KPNA6_DDX58_PTX3_CD74_CD74_CCL3_SPINK13_CD209_ASTL_UFD1L_CRP_PAEP_FCN1_SMURF2_GSN_GSN_PLA2G10_GRN_TARDBP_SI…
343	8.28173387880944	1.60748332850513e-4	0.013496210885563749	1	TRICARBOXYLIC_ACID_CYCLE%GOBP%GO:0006099	tricarboxylic_acid_cycle	8	FH_DLD_MDH1_FAHD1_MDH2_CS_IDH3G_SDHAF2
3529	8.35896188218373	1.61217791293078e-4	0.013496210885563749	1	N-ACYLPHOSPHATIDYLETHANOLAMINE_METABOLIC_PROCESS%GOBP%GO:0070292	N-acylphosphatidylethanolamine_metabolic_process	4	RARRES3_PLA2G16_HRASLS2_NAAA
1977	7.88032461186069	1.66656784598818e-4	0.013496210885563749	1	PROTEIN_MODIFICATION_BY_SMALL_PROTEIN_CONJUGATION%GOBP%GO:0032446	protein_modification_by_small_protein_conjugation	150	UFC1_PPIL2_TNKS_BARD1_KLHL7_TNFAIP3_CUL9_RNF114_RTF1_UBE2D1_UBE2B_UBE2D3_RPS27A_RPS27A_UBE2C_UBE2E1_RFFL_UBC_SPOP_UBE2K_ATG3_UBE2G2_UBE2G1_UBE2V2_RNF34_RNF41_MDM2_PSMD11_PSME3_PSMD4_PSMD5_PSMD7_PSMD9_PSMD10_HIF1A_PCNP_ANAPC7_PSME1_SUMO3_BCL10_PSME2_WWP1_CUL1_CUL3_SMURF2_CUL4B_TRIM3_CTNNB1_CTNNB1_NHLRC3_DCUN1D3_DCUN1D2_STUB1_STUB1_ANAPC10_UBE2J1_DTX1_PEX5_SKP1_ZFP91_UBE2M_DERL1_CDC34_RNF146_UBE2D2…
1349	7.89148565912791	1.68607371131668e-4	0.013496210885563749	1	MODIFICATION-DEPENDENT_PROTEIN_CATABOLIC_PROCESS%GOBP%GO:0019941	modification-dependent_protein_catabolic_process	152	VPS25_VPS4B_TNFAIP3_RNF114_UBE2D1_UBE2B_UBE2D3_RPS27A_RPS27A_UBE2C_UBE2E1_RFFL_UBC_TSG101_SPOP_UBQLN4_UBE2K_DNAJB9_TMUB2_UBE2G2_UBE2G1_RNF128_RNF128_RNF34_UBXN2B_UCHL1_MDM2_PSMD11_PSME3_PSMD4_PSMD5_PSMD7_PSMD9_PSMD10_MAD2L1_UFD1L_PCNP_DNAJB2_ANAPC7_PSME1_PSME2_WWP1_HSPA5_CUL1_CUL3_SMURF2_CUL4B_ERLIN1_TRIM3_CTNNB1_CTNNB1_DNAJC18_NHLRC3_RNF148_RNF148_SIRT2_STUB1_STUB1_ANAPC10_SEL1L2_UBE2J1_SEC61B_A…
2652	7.97935728394816	1.69437214840085e-4	0.013496210885563749	1	VESICLE_TARGETING%GOBP%GO:0006903	vesicle_targeting	30	CSNK1D_CTSZ_KLHL12_TRAPPC4_LMAN1_F5_ARFGAP2_TRAPPC5_F8_LRMP_RAB1B_CUL3_TMED10_USO1_SNAP29_AREG_GOSR2_TMED2_NAPA_RAB1A_FOLR1_SEC13_PEF1_PDCD6_NSF_NLGN1_SERPINA1_TRAPPC3_CTSC_CD59
3012	7.8687105503248604	1.71626946851133e-4	0.013496210885563749	1	MODIFICATION-DEPENDENT_MACROMOLECULE_CATABOLIC_PROCESS%GOBP%GO:0043632	modification-dependent_macromolecule_catabolic_process	154	VPS25_VPS4B_TNFAIP3_RNF114_UBE2D1_UBE2B_UBE2D3_RPS27A_RPS27A_UBE2C_UBE2E1_RFFL_UBC_TSG101_SPOP_UBQLN4_UBE2K_DNAJB9_TMUB2_UBE2G2_UBE2G1_RNF128_RNF128_RNF34_UBXN2B_UCHL1_EXOSC8_MDM2_PSMD11_PSME3_PSMD4_PSMD5_PSMD7_PSMD9_PSMD10_MAD2L1_UFD1L_PCNP_DNAJB2_ANAPC7_PSME1_PSME2_WWP1_HSPA5_CUL1_CUL3_SMURF2_CUL4B_ERLIN1_TRIM3_CTNNB1_CTNNB1_DNAJC18_NHLRC3_RNF148_RNF148_SIRT2_STUB1_STUB1_ANAPC10_SEL1L2_UBE2J1_S…
2030	8.14788014407171	1.73625320767701e-4	0.013496210885563749	1	COPII_VESICLE_COATING%GOBP%GO:0048208	COPII_vesicle_coating	26	CSNK1D_CTSZ_KLHL12_TRAPPC4_LMAN1_F5_TRAPPC5_F8_RAB1B_CUL3_TMED10_USO1_AREG_GOSR2_TMED2_NAPA_RAB1A_FOLR1_SEC13_PEF1_PDCD6_NSF_SERPINA1_TRAPPC3_CTSC_CD59
2341	8.14788014407171	1.73625320767701e-4	0.013496210885563749	1	VESICLE_TARGETING_ROUGH_ER_TO_CIS-GOLGI%GOBP%GO:0048207	vesicle_targeting_rough_ER_to_cis-Golgi	26	CSNK1D_CTSZ_KLHL12_TRAPPC4_LMAN1_F5_TRAPPC5_F8_RAB1B_CUL3_TMED10_USO1_AREG_GOSR2_TMED2_NAPA_RAB1A_FOLR1_SEC13_PEF1_PDCD6_NSF_SERPINA1_TRAPPC3_CTSC_CD59
4535	7.89130298155786	1.73783625868285e-4	0.013496210885563749	1	NEGATIVE_REGULATION_OF_PROTEIN_MODIFICATION_PROCESS%GOBP%GO:0031400	negative_regulation_of_protein_modification_process	163	PTPRR_LEPRE1_VPS25_PPIA_EZR_GREM1_PTPRJ_APOE_APOE_APOE_APOE_HSPB1_TNFAIP3_SH3GL2_TSG101_DAG1_HSPA1B_UCHL1_PARK7_PARK7_PSMD10_YWHAB_MAD2L1_ADIPOQ_CTNNB1_CTNNB1_HDAC8_DCUN1D3_TARDBP_SIRT2_OTUB2_UBASH3B_LGALS3_CDKN1A_SQSTM1_BAG2_ARRB1_HEXIM1_WDR5_TIMP3_CDKN1B_DDIT4_RGS3_ENSA_RGS4_PPP1R8_DUSP26_DNAJC10_U2AF2_SPHK2_PDPK1_CD300A_PLK1_CAPN3_SEMA6A_SEMA4D_DUSP16_MAPT_TRIB2_ABL1_DTX3L_NCK1_PEBP1_PRMT3_PME…
3702	7.86338847296196	1.74028054450215e-4	0.013496210885563749	1	DNA_METABOLIC_PROCESS%GOBP%GO:0006259	DNA_metabolic_process	159	HMGB1_XRCC4_NHEJ1_ALKBH2_MPG_MUTYH_PPIA_PMS2_BARD1_BTG2_THOC1_UBE2B_RPS27A_RPS27A_CBS_PPIE_UBC_DNASE2B_CCNB1IP1_HSPD1_FAM175A_PTGES3_PAXIP1_UBE2V2_KPNA1_RBM17_PARK7_PARK7_XRCC6_PARP1_PARP1_DNASE1L2_UFD1L_AXIN2_AXIN2_CDK2AP1_INTS3_WRNIP1_CUL4B_RAD1_PURA_KPNB1_TCEA1_HMGN1_HMGB3_COPS2_TOP1_HIST3H2A_PPM1D_YY1_RAD23A_DUT_RAD23B_ERCC1_BACH1_CDKN2D_CDC34_RAD51_TIMELESS_ASCC1_COMMD1_GLRX2_POLE2_POLH_MORF…
408	8.08262777784075	1.79690932748944e-4	0.013496210885563749	1	VESICLE_COATING%GOBP%GO:0006901	vesicle_coating	27	CSNK1D_CTSZ_KLHL12_TRAPPC4_LMAN1_F5_ARFGAP2_TRAPPC5_F8_RAB1B_CUL3_TMED10_USO1_AREG_GOSR2_TMED2_NAPA_RAB1A_FOLR1_SEC13_PEF1_PDCD6_NSF_SERPINA1_TRAPPC3_CTSC_CD59
4736	8.08262777784075	1.79690932748944e-4	0.013496210885563749	1	VESICLE_TARGETING_TO_FROM_OR_WITHIN_GOLGI%GOBP%GO:0048199	vesicle_targeting_to_from_or_within_Golgi	27	CSNK1D_CTSZ_KLHL12_TRAPPC4_LMAN1_F5_ARFGAP2_TRAPPC5_F8_RAB1B_CUL3_TMED10_USO1_AREG_GOSR2_TMED2_NAPA_RAB1A_FOLR1_SEC13_PEF1_PDCD6_NSF_SERPINA1_TRAPPC3_CTSC_CD59
6061	7.8009525633218	1.88020697505231e-4	0.013496210885563749	1	PROTEOLYSIS_INVOLVED_IN_CELLULAR_PROTEIN_CATABOLIC_PROCESS%GOBP%GO:0051603	proteolysis_involved_in_cellular_protein_catabolic_process	175	VPS25_VPS4B_TNFAIP3_RNF114_UBE2D1_UBE2B_UBE2D3_RPS27A_RPS27A_UBE2C_UBE2E1_CTSO_RFFL_UBC_TSG101_SPOP_UBQLN4_UBE2K_DNAJB9_TMUB2_UBE2G2_UBE2G1_RNF128_RNF128_RNF34_UBXN2B_CTSC_UCHL1_RNF41_CAPN2_GZMA_MDM2_PSMD11_PSME3_PSMD4_PSMD5_PSMD7_PSMD9_PSMD10_MAD2L1_UFD1L_PCNP_DNAJB2_ANAPC7_PSME1_PSME2_WWP1_HSPA5_CUL1_CUL3_SMURF2_CUL4B_ERLIN1_TRIM3_CTSS_CTNNB1_CTNNB1_DNAJC18_CTSH_NHLRC3_RNF148_RNF148_SIRT2_STUB1…
5966	7.77118540914137	1.89752998512094e-4	0.013496210885563749	1	PROTEIN_TRANSPORT%GOBP%GO:0015031	protein_transport	282	SAR1A_RPS10_VPS25_PMM1_PMM2_STX7_RPS19_APOB_APOE_APOE_APOE_APOE_USO1_ARL6_BAG3_HSPB1_DLG2_RAB27B_THOC1_TMED4_GOSR2_UBE2D1_UBE2D3_RPS27A_RPS27A_UBC_NAGPA_ATG3_CHMP2A_KRT18_UFD1L_HSPA5_HGS_KPNB1_NGFR_HAO1_TIMM50_IDH1_SPRN_PEX5_SEC61B_CRAT_NXT1_DNAJC15_RCN3_PDCD6_ECI2_DERL1_PEX26_NUTF2_UBE2D2_SSR1_DDX39B_ACAA1_DDX25_NXT2_RNF215_RNF215_HSP90B1_RAB18_ECH1_TOMM20L_KPNA4_GRPEL1_AIP_C11ORF73_AP4M1_FUT10_…
1331	7.74702772151183	1.91443264785152e-4	0.013496210885563749	1	DEPHOSPHORYLATION%GOBP%GO:0016311	dephosphorylation	65	PPM1L_PTPRR_MTMR1_PNKP_FBP1_RPRD1A_PTEN_ALPL_PTPRJ_ACPL2_DUSP28_PTPN4_PTPN7_PTPRH_DAPP1_SSU72_RPRD1B_PTPN13_ALPI_DUSP26_IMPA2_IMPA1_NT5C_INPP5B_ACP2_PPAPDC1A_HDHD2_DUSP16_PPP2R1A_ALPP_ALPPL2_ALPPL2_PHPT1_UBLCP1_NCK1_PTPRS_PTPN11_PTPN9_PTPN6_DUSP4_PTPN1_PPP2R3A_DUSP23_ACP6_PPM1A_DUSP3_APEX1_THTPA_MTMR6_PDXP_TIMM50_PTPN2_ACPP_PTPRD_PGP_PPP2R5A_UBASH3B_DUSP6_OCRL_PTPRU_PPM1D_PPP1CC_SDHAF2_DUSP15_DUS…
5275	7.75780278341489	1.9379699365818e-4	0.013496210885563749	1	DEFENSE_RESPONSE_TO_OTHER_ORGANISM%GOBP%GO:0098542	defense_response_to_other_organism	155	DEFB1_SPN_ISG15_ANG_ANXA3_MX1_RPS19_SFTPD_CFHR5_RARRES2_MPO_AZU1_RPL30_REG3G_IL21_MBL2_SEMG1_TF_CFHR1_CFHR2_STAB1_APOL1_APOL1_DEFB128_DEFB119_GBP6_KLK3_SLPI_LYG2_LGALS8_APOBEC3G_WFDC11_LYG1_WFDC2_FCN3_CAMP_CAMP_HMGB2_FADD_RNASE3_DEFB132_BPI_WFDC10A_GNLY_CFP_WFDC13_GBP2_GALP_TLR3_RAB14_NLRP10_WFDC3_TLR2_LPO_PGLYRP1_LBP_PGLYRP2_BST2_OAS1_DEFB4A_WFDC5_LYZ_LTF_SYK_SYK_WFDC10B_DDX58_HTN3_HTN1_ELANE_PL…
1303	8.24061434790293	1.94077774572254e-4	0.013496210885563749	1	CITRATE_METABOLIC_PROCESS%GOBP%GO:0006101	citrate_metabolic_process	9	FH_DLD_MDH1_FAHD1_MDH2_CS_IDH3G_SDHAF2_ACLY
4336	7.75055936445915	1.94972856642828e-4	0.013496210885563749	1	CELLULAR_RESPONSE_TO_DNA_DAMAGE_STIMULUS%GOBP%GO:0006974	cellular_response_to_DNA_damage_stimulus	179	HMGB1_XRCC4_NHEJ1_ALKBH2_MAPK3_MPG_MUTYH_MACROD1_PMS2_BARD1_BTG2_UBE2B_RPS27A_RPS27A_PPIE_UBC_UBQLN4_FAM175A_PAXIP1_MAPK14_BRAT1_UBE2V2_BID_RBM17_MDM2_MAPK12_PARK7_PARK7_XRCC6_PARP1_PARP1_UFD1L_CTLA4_INTS3_WRNIP1_CUL4B_RAD1_TRIAP1_TCEA1_HTRA2_HMGN1_BCL6_COPS2_HIST3H2A_YY1_RAD23A_RAD23B_ERCC1_BACH1_CDKN2D_IRF3_CDKN1A_RBBP5_CDKN1B_CCNB1_CRIP1_RAD51_TIMELESS_BCL2_MAP2K6_ASCC1_MUC1_MUC1_DDIT4_COMMD1_…
5659	7.74158117080259	1.97057729081629e-4	0.013496210885563749	1	PEPTIDE_TRANSPORT%GOBP%GO:0015833	peptide_transport	293	SAR1A_RPS10_VPS25_PMM1_PMM2_STX7_RPS19_APOB_APOE_APOE_APOE_APOE_USO1_ARL6_BAG3_HSPB1_DLG2_RAB27B_THOC1_TMED4_GOSR2_UBE2D1_UBE2D3_RPS27A_RPS27A_UBC_NAGPA_ATG3_CHMP2A_KRT18_UFD1L_HSPA5_HGS_KPNB1_NGFR_HAO1_TIMM50_IDH1_SPRN_PEX5_SEC61B_CRAT_NXT1_DNAJC15_RCN3_PDCD6_ECI2_DERL1_PEX26_NUTF2_UBE2D2_SSR1_DDX39B_ACAA1_DDX25_NXT2_GHRH_GHRH_RNF215_RNF215_HSP90B1_RAB18_ECH1_TOMM20L_KPNA4_GRPEL1_AIP_C11ORF73_AP…
1681	8.04433486505233	1.97668039613741e-4	0.013496210885563749	1	COPII-COATED_VESICLE_BUDDING%GOBP%GO:0090114	COPII-coated_vesicle_budding	29	CSNK1D_SAR1A_CTSZ_KLHL12_TRAPPC4_LMAN1_VAPB_F5_TRAPPC5_F8_RAB1B_CUL3_TMED10_USO1_AREG_GOSR2_TMED2_NAPA_RAB1A_FOLR1_SEC13_PEF1_PDCD6_NSF_VAPA_SERPINA1_TRAPPC3_CTSC_CD59
1050	8.03748874636641	1.98245824976184e-4	0.013496210885563749	1	PROTEIN_O-LINKED_GLYCOSYLATION_VIA_SERINE%GOBP%GO:0018242	protein_O-linked_glycosylation_via_serine	7	GALNT3_KDELC2_GALNT2_GALNT1_KDELC1_POGLUT1_GALNT13
4105	7.75540164461449	1.98998163980724e-4	0.013496210885563749	1	CELLULAR_PROTEIN_CATABOLIC_PROCESS%GOBP%GO:0044257	cellular_protein_catabolic_process	185	VPS25_VPS4B_TNFAIP3_RNF114_UBE2D1_UBE2B_UBE2D3_RPS27A_RPS27A_UBE2C_UBE2E1_CTSO_RFFL_UBC_TSG101_SPOP_UBQLN4_UBE2K_DNAJB9_TMUB2_UBE2G2_UBE2G1_RNF128_RNF128_RNF34_PCSK9_UBXN2B_CTSC_UCHL1_RNF41_CAPN2_GZMA_MDM2_PSMD11_PSME3_PSMD4_PSMD5_PSMD7_PSMD9_PSMD10_MAD2L1_UFD1L_PCNP_DNAJB2_ANAPC7_PSME1_PSME2_WWP1_HSPA5_CUL1_CUL3_SMURF2_CUL4B_ERLIN1_TRIM3_CTSS_CTNNB1_CTNNB1_DNAJC18_CTSH_NHLRC3_HTRA2_RNF148_RNF148…
476	8.21715493014749	1.9943088371277e-4	0.013496210885563749	1	ASPARTATE_FAMILY_AMINO_ACID_BIOSYNTHETIC_PROCESS%GOBP%GO:0009067	aspartate_family_amino_acid_biosynthetic_process	7	PLOD2_ADI1_MTHFD1_MTAP_AASDHPPT_BHMT2_GOT1
5279	7.98363065910797	2.00157913199162e-4	0.013496210885563749	1	GOLGI_VESICLE_BUDDING%GOBP%GO:0048194	Golgi_vesicle_budding	30	CSNK1D_SAR1A_CTSZ_KLHL12_TRAPPC4_LMAN1_VAPB_F5_ARFGAP2_TRAPPC5_F8_RAB1B_CUL3_TMED10_USO1_AREG_GOSR2_TMED2_NAPA_RAB1A_FOLR1_SEC13_PEF1_PDCD6_NSF_VAPA_SERPINA1_TRAPPC3_CTSC_CD59
4476	8.07041695722221	2.01225136083449e-4	0.013496210885563749	1	TRICARBOXYLIC_ACID_METABOLIC_PROCESS%GOBP%GO:0072350	tricarboxylic_acid_metabolic_process	10	FH_IDH1_DLD_MDH1_FAHD1_MDH2_CS_IDH3G_SDHAF2_ACLY
4915	7.70987152035508	2.02581658261591e-4	0.013496210885563749	1	ESTABLISHMENT_OF_PROTEIN_LOCALIZATION%GOBP%GO:0045184	establishment_of_protein_localization	308	SAR1A_RPS10_VPS25_PMM1_PMM2_STX7_RAP2A_RPS19_APOB_APOE_APOE_APOE_APOE_USO1_ARL6_BAG3_HSPB1_DLG2_RAB27B_THOC1_TMED4_GOSR2_UBE2D1_UBE2D3_RPS27A_RPS27A_IST1_UBC_NAGPA_ATG3_CHMP2A_MDM2_KRT18_UFD1L_HSPA5_HGS_KPNB1_NGFR_HAO1_TIMM50_IDH1_SPRN_PEX5_SEC61B_CRAT_NXT1_DNAJC15_CD68_RCN3_PDCD6_ECI2_DERL1_PEX26_NUTF2_UBE2D2_SSR1_DDX39B_ACAA1_DDX25_NXT2_RNF215_RNF215_HSP90B1_RAB18_ECH1_TOMM20L_KPNA4_GRPEL1_AIP_…
554	7.71541875367274	2.04232832433648e-4	0.013496210885563749	1	AMIDE_TRANSPORT%GOBP%GO:0042886	amide_transport	303	SAR1A_RPS10_VPS25_PMM1_PMM2_STX7_RPS19_APOB_APOE_APOE_APOE_APOE_GLTP_USO1_ARL6_BAG3_HSPB1_DLG2_RAB27B_THOC1_TMED4_GOSR2_UBE2D1_UBE2D3_RPS27A_RPS27A_UBC_NAGPA_ATG3_CHMP2A_KRT18_UFD1L_HSPA5_HGS_PSAP_KPNB1_NGFR_HAO1_TIMM50_IDH1_SPRN_PEX5_SEC61B_CRAT_NXT1_DNAJC15_RCN3_PDCD6_ECI2_DERL1_PEX26_NUTF2_UBE2D2_SSR1_DDX39B_ACAA1_DDX25_NXT2_GHRH_GHRH_RNF215_RNF215_HSP90B1_RAB18_ECH1_TOMM20L_KPNA4_GRPEL1_AIP_C…
6123	7.99590573648144	2.11492180279937e-4	0.013833315057085677	1	CELLULAR_METABOLIC_COMPOUND_SALVAGE%GOBP%GO:0043094	cellular_metabolic_compound_salvage	17	UCK2_UPP1_ADI1_MTAP_APRT_PNP_DCK_GMPR_PDXK_TK2_TK1_AMPD2_ADK_TYMP_HPRT1_BHMT2_GMPR2
5239	7.67167209334923	2.166607323979e-4	0.014028235299702416	1	NITROGEN_COMPOUND_TRANSPORT%GOBP%GO:0071705	nitrogen_compound_transport	334	SAR1A_RPS10_VPS25_PMM1_ARL6IP5_PMM2_STX7_RPS19_APOB_APOE_APOE_APOE_APOE_GLTP_USO1_ARL6_BAG3_HSPB1_DLG2_RAB27B_THOC1_TMED4_GOSR2_UBE2D1_UBE2D3_RPS27A_RPS27A_UBC_NAGPA_ATG3_CHMP2A_KRT18_UFD1L_HSPA5_VAMP3_HGS_PSAP_KPNB1_SLC3A2_NGFR_HAO1_TIMM50_IDH1_SPRN_PEX5_SEC61B_CRAT_NXT1_DNAJC15_RCN3_PDCD6_ECI2_DERL1_PEX26_NUTF2_UBE2D2_SSR1_DDX39B_ACAA1_DDX25_NXT2_GHRH_GHRH_RNF215_RNF215_HSP90B1_RAB18_ECH1_TOMM2…
1761	7.63593993193916	2.20909423765181e-4	0.0141602940633481	1	PROTEIN_MODIFICATION_BY_SMALL_PROTEIN_CONJUGATION_OR_REMOVAL%GOBP%GO:0070647	protein_modification_by_small_protein_conjugation_or_removal	202	UFC1_NFKBIA_FAM175B_TNKS_BARD1_KLHL7_CCNA2_RNF114_RTF1_UBE2D1_UBE2B_UBE2D3_RPS27A_RPS27A_UBE2C_UBE2E1_RFFL_UBC_SPOP_UBE2K_FAM175A_ATG3_UBE2G2_UBE2G1_RNF34_UCHL1_RNF41_MDM2_PSMD11_PSME3_PSMD4_PSMD5_PSMD7_PSMD9_PSMD10_UFD1L_PCNP_ANAPC7_PSME1_SUMO3_PSME2_WWP1_CUL1_CUL3_SMURF2_CUL4B_HGS_TRIM3_CTNNB1_CTNNB1_NHLRC3_STUB1_STUB1_ANAPC10_COPS2_UBE2J1_DTX1_SENP7_PEX5_SKP1_UBE2M_RAD23A_RAD23B_DERL1_CDC34_RN…
2201	7.6481210812864	2.24902907448699e-4	0.014273540957882778	1	PROTEIN_CATABOLIC_PROCESS%GOBP%GO:0030163	protein_catabolic_process	208	VPS25_VPS4B_APOE_APOE_APOE_APOE_TNFAIP3_RNF114_UBE2D1_UBE2B_UBE2D3_RPS27A_RPS27A_UBE2C_UBE2E1_CTRL_CTSO_RFFL_UBC_TSG101_SPOP_UBQLN4_TPP1_UBE2K_DNAJB9_TMUB2_NOTUM_LYPLAL1_UBE2G2_UBE2G1_RNF128_RNF128_RNF34_PCSK9_UBXN2B_CTSC_UCHL1_RNF41_CAPN2_GZMA_MDM2_CLN5_PSMD11_PSME3_PSMD4_PSMD5_PSMD7_ELANE_PSMD9_PSMD10_MAD2L1_UFD1L_PCNP_DNAJB2_ANAPC7_PSME1_PSME2_WWP1_HSPA5_CUL1_CUL3_SMURF2_CUL4B_ERLIN1_TRIM3_CTS…
2912	7.62335542150595	2.29863889937953e-4	0.014445367985316458	1	GENE_EXPRESSION%GOBP%GO:0010467	gene_expression	364	ERN1_REN_MAPK3_ENPEP_RPS27A_RPS27A_DNAJB11_CLN5_STUB1_STUB1_NR1D1_NNAT_LHB_CPE_CCNB1_KLK6_CES1_CGA_FXN_RPS4X_RBM3_EIF5A_ELAVL1_EIF4A3_DHX9_HNRNPD_YME1L1_VDR_ADAM19_CCS_ANG_CASP8_NAA10_CD5L_THG1L_FBL_TP53_TP53_CPN1_C1R_FURIN_SMAD1_SMAD2_SMAD3_CMA1_CTSG_ACE2_CTSZ_PSIP1_MAGOHB_HFE2_FSHB_NXF1_AGFG1_DDX19A_DDX19B_SCG5_DHX38_HSPA8_PLAU_SNRPD2_SNUPN_DDX23_PPIG_PPIL1_GCSH_ACE_CALR_CELF2_HSPD1_AHCYL1_FADD…
3333	7.70629205490944	2.37743308560523e-4	0.014557786214164637	1	ORGANELLE_LOCALIZATION_BY_MEMBRANE_TETHERING%GOBP%GO:0140056	organelle_localization_by_membrane_tethering	46	PLEK_TCTN2_CSNK1D_DCTN2_STX7_RABEPK_DYNLL1_USO1_STX10_VAMP8_RAB3D_PRKACA_NDE1_SNPH_TSNARE1_UNC13A_STX3_PLK1_STX1A_AHCYL1_STX4_PPP2R1A_HSP90AA1_RAB3A_RAB3B_MAPRE1_VAPB_CETN2_VAMP3_SNAP25_RAB13_SNAP29_STX12_CPLX2_RAB3C_STX2_YWHAG_YWHAG_VTI1B_STX6_NSF_CAV2_STX1B_YWHAE_RAB11A_STX8
5852	7.59071846720138	2.38116313577286e-4	0.014557786214164637	1	RESPONSE_TO_BACTERIUM%GOBP%GO:0009617	response_to_bacterium	196	HMGB1_DEFB1_CXCL9_CXCL9_CXCL10_GCH1_SPN_LGALS9_ISG15_ANG_ANXA3_RPS19_MAPKAPK3_CCL2_SFTPD_BAIAP2_RARRES2_MPO_ADH7_AZU1_RPL30_REG3G_TNFAIP3_RPS6KA3_HCK_CXCL1_MBL2_STAP1_SEMG1_TF_PRDX3_SNX3_PABPN1_STAB1_DEFB128_DEFB119_GBP6_KLK3_SLPI_LYG2_WFDC11_LYG1_WFDC2_CAMP_CAMP_HMGB2_RNASE3_MAPK14_DEFB132_BPI_WFDC10A_GNLY_CFP_WFDC13_GBP2_GALP_TLR3_RAB14_NLRP10_WFDC3_TLR2_LPO_TLR1_TLR1_PGLYRP1_LBP_PGLYRP2_CD14_C…
139	8.23097697030683	2.3846607683109e-4	0.014557786214164637	1	SERINE_FAMILY_AMINO_ACID_CATABOLIC_PROCESS%GOBP%GO:0009071	serine_family_amino_acid_catabolic_process	5	CBS_DAO_SHMT2_GCSH_SHMT1
5283	7.57551139260357	2.43638270794988e-4	0.014733219960338426	1	INNATE_IMMUNE_RESPONSE%GOBP%GO:0045087	innate_immune_response	241	HMGB1_DEFB1_VCAM1_KIR3DS1_GCH1_ZAP70_ZAP70_LGALS9_CCL2_SYNCRIP_C3_C3_C3_C3_C3_C3_SFTPD_TREM2_SIRPB1_CX3CL1_TYK2_LCK_LCK_DEFB119_GBP6_WFDC11_WFDC2_CAMP_CAMP_RNASE3_KRT1_BPI_WFDC10A_CFP_WFDC13_GBP2_TLR3_WFDC3_TLR2_PGLYRP1_LBP_CD58_PGLYRP2_WFDC5_SYK_SYK_LTF_WFDC10B_DDX58_CD74_CD74_CCL3_HLA-DRB3_PLA2G1B_CCL3L1_CCL18_CCL17_CCL20_CCL22_CRP_CCL16_CCL25_IRF1_CCL24_FCN1_BCL10_CR1_PI3_IL12RB1_XCL2_LCN2_DMB…
5722	7.51918115982244	2.56145694205179e-4	0.015105443447853844	1	INTRACELLULAR_TRANSPORT%GOBP%GO:0046907	intracellular_transport	381	COG8_SAR1A_BET1L_TRAPPC4_GOSR1_RAB2A_RPS10_SPTAN1_VPS25_ARFGAP2_PMM1_PMM2_STX7_VTA1_TRAPPC5_RPS19_COPE_VPS4B_APOE_APOE_APOE_APOE_USO1_ARL6_BAG3_HSPB1_DLG2_RAB27B_FABP3_DCTN6_THOC1_TMED4_GOSR2_UBE2D1_UBE2D3_RPS27A_RPS27A_UBC_TSG101_NAGPA_NRBP1_ATG3_CHMP2A_CLN5_UFD1L_MILR1_HSPA5_VAMP3_CUL3_HGS_KPNB1_NGFR_HAO1_TIMM50_IDH1_SPRN_PEX5_SEC61B_CRAT_NXT1_DNAJC15_PEF1_PDCD6_ECI2_DERL1_PEX26_NUTF2_UBE2D2_SS…
5143	7.52966280272244	2.59958404928318e-4	0.015105443447853844	1	ORGANIC_SUBSTANCE_TRANSPORT%GOBP%GO:0071702	organic_substance_transport	407	SAR1A_LEP_RPS10_VPS25_NR1H4_PMM1_ARL6IP5_PMM2_STX7_NME4_RPS19_MSR1_MSR1_APOB_APOE_APOE_APOE_APOE_NCOA2_GLTP_APOA5_USO1_ARL6_BAG3_HSPB1_DLG2_RAB27B_FABP3_THOC1_TMED4_GOSR2_UBE2D1_UBE2D3_RPS27A_RPS27A_UBC_NAGPA_ATG3_CA2_CHMP2A_KRT18_UFD1L_HSPA5_VAMP3_HGS_PSAP_PLA2G10_KPNB1_SLC3A2_NGFR_HAO1_TIMM50_IDH1_SPRN_PEX5_SEC61B_CRAT_NXT1_DNAJC15_RCN3_PDCD6_ECI2_DERL1_PEX26_NUTF2_UBE2D2_SSR1_DDX39B_ACAA1_DDX2…
5920	7.51249526090896	2.60678066346109e-4	0.015105443447853844	1	CELLULAR_PROTEIN_LOCALIZATION%GOBP%GO:0034613	cellular_protein_localization	401	TCTN2_SAR1A_RPS10_VPS25_PMM1_PMM2_STX7_RAP2A_EZR_RPS19_TNKS_BARD1_APOE_APOE_APOE_APOE_NUDCD3_USO1_ARL6_BAG3_HSPB1_DLG2_RAB27B_SEPT6_NRXN1_NRXN1_CNTNAP2_NRXN2_THOC1_TMED4_GOSR2_UBE2D1_UBE2D3_RPS27A_RPS27A_UBC_NAGPA_TPP1_KCNIP3_ATG3_TOR1AIP1_TOR1AIP1_ACTN2_MDM2_MAPRE3_KRT18_MAPRE1_UFD1L_HSPA5_HGS_CTNNB1_CTNNB1_KPNB1_NGFR_HAO1_TIMM50_IDH1_SPRN_AGRN_PEX5_SEC61B_AURKB_SKP1_CRAT_NXT1_DNAJC15_CD68_PDCD6…
1712	7.4952940485008	2.60969049723725e-4	0.015105443447853844	1	CELLULAR_MACROMOLECULE_CATABOLIC_PROCESS%GOBP%GO:0044265	cellular_macromolecule_catabolic_process	244	HMGB1_ERN1_RPS10_VPS25_RPS19_VPS4B_RNF114_UBE2D1_UBE2B_UBE2D3_RPS27A_RPS27A_UBE2C_UBE2E1_CTSO_RFFL_UBC_TSG101_SPOP_DNASE2B_UBE2K_DNAJB9_TMUB2_UBE2G2_UBE2G1_RNF34_UBXN2B_UCHL1_RNF41_CAPN2_MDM2_PSMD11_PSME3_PSMD4_PSMD5_PSMD7_DNASE1L2_PSMD9_PSMD10_MAD2L1_UFD1L_PCNP_DNAJB2_ANAPC7_PSME1_PSME2_WWP1_HSPA5_CUL1_CUL3_SMURF2_CUL4B_ERLIN1_TRIM3_CTSS_CTNNB1_CTNNB1_KPNB1_DNAJC18_DDX6_NHLRC3_RNF148_RNF148_SIRT…
4879	7.50742188353649	2.61576321795909e-4	0.015105443447853844	1	CELLULAR_MACROMOLECULE_LOCALIZATION%GOBP%GO:0070727	cellular_macromolecule_localization	402	TCTN2_SAR1A_RPS10_VPS25_PMM1_PMM2_STX7_RAP2A_EZR_RPS19_TNKS_BARD1_APOE_APOE_APOE_APOE_NUDCD3_USO1_ARL6_BAG3_HSPB1_DLG2_RAB27B_SEPT6_NRXN1_NRXN1_CNTNAP2_NRXN2_THOC1_TMED4_GOSR2_UBE2D1_UBE2D3_RPS27A_RPS27A_UBC_NAGPA_TPP1_KCNIP3_ATG3_TOR1AIP1_TOR1AIP1_ACTN2_MDM2_MAPRE3_KRT18_MAPRE1_UFD1L_HSPA5_HGS_CTNNB1_CTNNB1_KPNB1_NGFR_HAO1_TIMM50_IDH1_SPRN_AGRN_PEX5_SEC61B_AURKB_SKP1_CRAT_NXT1_DNAJC15_CD68_PDCD6…
5474	7.75741465649884	2.65426526676271e-4	0.01519092889281158	1	VESICLE_BUDDING_FROM_MEMBRANE%GOBP%GO:0006900	vesicle_budding_from_membrane	37	ANXA2_ANXA2_CSNK1D_SAR1A_CTSZ_TRAPPC4_LMAN1_ARFGAP2_MX1_TRAPPC5_RAB1B_VPS4A_USO1_AREG_GOSR2_TMED2_SNX3_NAPA_SEC13_DNM2_VAPA_SERPINA1_CTSC_CD59_KLHL12_VAPB_F5_F8_CUL3_TMED10_RAB1A_FOLR1_S100A10_PEF1_PDCD6_NSF_TRAPPC3
229	7.37111766771869	2.69073125775177e-4	0.015263351647954731	1	NUCLEOBASE-CONTAINING_COMPOUND_BIOSYNTHETIC_PROCESS%GOBP%GO:0034654	nucleobase-containing_compound_biosynthetic_process	254	MAPK3_NR1H4_PMM1_PMM2_PPIA_NR1D2_PFKM_RTF1_MLF1_RPS27A_RPS27A_PGAM1_UBC_GMEB2_NRBP1_TBPL1_UGDH_POLR1C_PARP1_PARP1_UFD1L_UGP2_NR1H2_BDP1_COPS2_DTX1_NR1D1_PPM1D_DUT_NAT14_RORC_GTF2I_RPRD1A_BRF1_SPIN1_CCNB1_RPRD1B_AK4_NPLOC4_UBB_UBB_PKM2_PDE4D_VDR_ANG_TYMP_TPI1_TP53_TP53_TGFB1_SLC5A8_NUDT12_HSP90AA1_ENTPD1_ENTPD1_HSP90AB1_PTGS2_TSTA3_GAPDH_GPI_HINT1_ALDOA_IDO1_HAAO_GCK_GAPDHS_ENTPD5_PTGES3_HPRT1_PNP…
337	7.56760816460169	2.7406652848494e-4	0.015348862189830333	1	MEMBRANE_DOCKING%GOBP%GO:0022406	membrane_docking	51	PLEK_TCTN2_CSNK1D_VCAM1_DCTN2_STX7_EZR_RABEPK_DYNLL1_USO1_STX10_VAMP8_RAB3D_PRKACA_MSN_SNX3_NDE1_SNPH_TSNARE1_UNC13A_STX3_PLK1_STX1A_AHCYL1_STX4_PPP2R1A_HSP90AA1_RAB3A_RAB3B_MAPRE1_VAPB_CETN2_VAMP3_SNAP25_RAB13_SNAP29_STX12_CPLX2_RAB3C_STX2_YWHAG_YWHAG_VTI1B_STX6_NSF_ICAM1_CAV2_STX1B_YWHAE_RAB11A_STX8
2247	7.47279284877663	2.75369602469655e-4	0.015348862189830333	1	ESTABLISHMENT_OF_LOCALIZATION_IN_CELL%GOBP%GO:0051649	establishment_of_localization_in_cell	440	VPS25_STX7_VTA1_EZR_VPS4B_ARL6_BAG3_HSPB1_DLG2_RAB27B_NRXN1_NRXN1_NRXN2_UBE2D1_UBE2D3_RPS27A_RPS27A_UBC_TSG101_ATG3_UBXN2B_CHMP2A_CLN5_MAD2L1_UFD1L_HSPA5_CUL3_HGS_KPNB1_SEC61B_PEF1_PDCD6_DERL1_NSFL1C_SSR1_HSP90B1_CCNB1_RAB18_CES1_STAR_SGTB_SMURF1_PLK1_NPLOC4_SGTA_AKT2_AKT2_UBB_UBB_WNT3A_FAF2_KLHL12_DNAJC19_RPS4X_EIF5A_BCL2L11_NPM1_EIF4A3_CDC37_SNCA_NLGN1_GAS6_SOD1_AIFM1_HMGA1_DAO_PRKCI_RHOB_RAB35…
2621	7.97472409871672	2.94953022798028e-4	0.01619833090089171	1	NEUROTRANSMITTER_CATABOLIC_PROCESS%GOBP%GO:0042135	neurotransmitter_catabolic_process	3	ALDH5A1_ACHE_GCSH
1573	7.2752850161371	2.98236564134524e-4	0.01619833090089171	1	HETEROCYCLE_BIOSYNTHETIC_PROCESS%GOBP%GO:0018130	heterocycle_biosynthetic_process	278	MAPK3_NFE2L1_NR1H4_PMM1_PMM2_PPIA_NR1D2_PFKM_RTF1_MLF1_RPS27A_RPS27A_PGAM1_UBC_GMEB2_NRBP1_TBPL1_UGDH_POLR1C_PARP1_PARP1_UFD1L_UGP2_NR1H2_BDP1_COPS2_DTX1_NR1D1_PPM1D_DUT_NAT14_RORC_GTF2I_RPRD1A_BRF1_SPIN1_CCNB1_RPRD1B_AK4_NPLOC4_UBB_UBB_FXN_PKM2_PDE4D_VDR_ANG_TYMP_TPI1_TP53_TP53_TGFB1_SLC5A8_NUDT12_SHMT2_SHMT1_HSP90AA1_ENTPD1_ENTPD1_HSP90AB1_PTGS2_TSTA3_GAPDH_PRG3_GPI_DDC_HINT1_SPR_ALDOA_GCH1_IDO…
1610	7.39380507791373	2.99248063100666e-4	0.01619833090089171	1	PROTEIN_LOCALIZATION%GOBP%GO:0008104	protein_localization	476	TCTN2_VPS25_STX7_RAP2A_EZR_TNKS_APOB_NUDCD3_ARL6_BAG3_HSPB1_DLG2_RAB27B_SEPT6_NRXN1_NRXN1_CNTNAP2_NRXN2_UBE2D1_UBE2D3_RPS27A_RPS27A_IST1_UBC_ATG3_ACTN2_TOR1AIP1_TOR1AIP1_CHMP2A_MDM2_MAPRE3_KRT18_PSMD10_MAPRE1_UFD1L_HSPA5_HGS_CTNNB1_CTNNB1_KPNB1_SEC61B_AURKB_SKP1_MPP7_RCN3_PDCD6_INSIG1_DERL1_SSR1_CPE_HSP90B1_MRAP_RAB18_LRP4_SGTB_SMURF1_PLK1_KEAP1_KEAP1_NPLOC4_SGTA_AKT2_AKT2_ATXN3_UBB_UBB_FAF2_DNAJ…
2363	7.26700887672411	3.00717843557896e-4	0.01619833090089171	1	AROMATIC_COMPOUND_BIOSYNTHETIC_PROCESS%GOBP%GO:0019438	aromatic_compound_biosynthetic_process	279	MAPK3_NFE2L1_NR1H4_PMM1_PMM2_PPIA_NR1D2_PFKM_RTF1_MLF1_RPS27A_RPS27A_PGAM1_UBC_GMEB2_NRBP1_TBPL1_UGDH_POLR1C_PARP1_PARP1_UFD1L_UGP2_NR1H2_BDP1_COPS2_DTX1_NR1D1_PPM1D_DUT_NAT14_RORC_GTF2I_RPRD1A_BRF1_SPIN1_CCNB1_RPRD1B_AK4_NPLOC4_UBB_UBB_FXN_PKM2_SNCA_PDE4D_VDR_ANG_TYMP_TPI1_DAO_TP53_TP53_TGFB1_SLC5A8_NUDT12_SHMT2_SHMT1_HSP90AA1_ENTPD1_ENTPD1_HSP90AB1_PTGS2_TSTA3_GAPDH_PRG3_GPI_DDC_HINT1_SPR_ALDOA…
4357	7.42845273983393	3.08093121120123e-4	0.01645730755316657	1	MEMBRANE_FUSION%GOBP%GO:0061025	membrane_fusion	60	PVRL2_GOSR1_VAMP1_TAPBP_PPIA_STX7_MX1_GCA_VPS4A_USO1_STX10_VAMP8_PLA2G5_CALR_SPACA3_GOSR2_CHMP2B_NAPA_SYT7_EEA1_TSNARE1_STX3_STX1A_DNM2_STX4_NAPG_VAPA_UBXN2B_SYT4_CD4_PIP4K2A_VAMP2_LRMP_VAMP3_PIP4K2B_SNAP25_RAB13_SYT11_SNAP29_STX12_CD9_SERPINA5_FOLR2_MFN1_FOLR1_RABIF_STX2_VTI1B_STX6_FOLR3_VTI1A_NSF_VAMP7_CAV2_STX1B_SNCA_GAS6_NSFL1C_VAMP4_STX8
2761	7.56446730635981	3.22175292042259e-4	0.017018645171889987	1	AEROBIC_RESPIRATION%GOBP%GO:0009060	aerobic_respiration	18	UQCRB_FH_CYCS_DLD_COX5A_COX7A2L_COX6A2_COX6C_FAHD1_MDH1_MDH2_CS_SIRT3_IDH3G_SURF1_MTFR1_SDHAF2_COX4I2
2788	7.22359726023658	3.2864552855294e-4	0.017018645171889987	1	VESICLE_LOCALIZATION%GOBP%GO:0051648	vesicle_localization	65	TRAPPC4_ARFGAP2_MX1_TRAPPC5_RAB27A_ARL6_USO1_AREG_RAB27B_GOSR2_MUTED_NDE1_SEC13_KIF1C_CTSC_KIF3A_CCDC64_SYT4_LRMP_CUL3_PEF1_PDCD6_MREG_CSNK1D_CTSZ_LMAN1_RAB1B_TMED2_NAPA_SYT7_SNPH_UNC13A_STX3_STX1A_DNM2_DOC2B_STX4_SERPINA1_CD59_KLHL12_RAB3A_F5_SYT2_SYT8_VAMP2_SYT5_F8_TMED10_SNAP25_RAB17_SYT11_SNAP29_CPLX1_CPLX2_RAB1A_FOLR1_STX2_MYO6_SNAPIN_NSF_STX1B_SNCA_NLGN1_RAB11A_TRAPPC3
1647	7.22359726023658	3.2864552855294e-4	0.017018645171889987	1	ESTABLISHMENT_OF_VESICLE_LOCALIZATION%GOBP%GO:0051650	establishment_of_vesicle_localization	65	TRAPPC4_ARFGAP2_MX1_TRAPPC5_RAB27A_ARL6_USO1_AREG_RAB27B_GOSR2_MUTED_NDE1_SEC13_KIF1C_CTSC_KIF3A_CCDC64_SYT4_LRMP_CUL3_PEF1_PDCD6_MREG_CSNK1D_CTSZ_LMAN1_RAB1B_TMED2_NAPA_SYT7_SNPH_UNC13A_STX3_STX1A_DNM2_DOC2B_STX4_SERPINA1_CD59_KLHL12_RAB3A_F5_SYT2_SYT8_VAMP2_SYT5_F8_TMED10_SNAP25_RAB17_SYT11_SNAP29_CPLX1_CPLX2_RAB1A_FOLR1_STX2_MYO6_SNAPIN_NSF_STX1B_SNCA_NLGN1_RAB11A_TRAPPC3
3901	7.31497953005919	3.34382829005664e-4	0.017018645171889987	1	REGULATION_OF_CYTOKINE_PRODUCTION%GOBP%GO:0001817	regulation_of_cytokine_production	334	HMGB1_SERPINF2_LEP_CADM1_SPN_LGALS9_NR1H4_LY9_EZR_SPHK1_C3_C3_C3_C3_C3_C3_SFTPD_PTPRJ_IL15_AZU1_SULF2_HSPB1_TNFAIP3_TREM2_APOA2_SCAMP5_APOD_IL21_CX3CL1_IL12RB2_HAVCR2_HAVCR2_HSPD1_HSPA1B_CSF2_CSF1R_FADD_SNAI2_F3_MAPK14_BPI_IL17D_CD2_TLR3_NLRP10_TLR2_TLR1_TLR1_MAPK13_LBP_CD58_PARK7_PARK7_CD14_CD14_IL17F_TLR5_SYK_SYK_LTF_POLR1C_STAT3_CD46_DDX58_XRCC6_CD74_CD74_CCL3_ELANE_CD244_CHIA_PLA2G1B_EBI3_SER…
2417	7.17749024896045	3.34661774477496e-4	0.017018645171889987	1	ORGANIC_CYCLIC_COMPOUND_BIOSYNTHETIC_PROCESS%GOBP%GO:1901362	organic_cyclic_compound_biosynthetic_process	316	MAPK3_NFE2L1_NR1H4_PMM1_PMM2_PPIA_NR1D2_APOA5_PFKM_RTF1_MLF1_RPS27A_RPS27A_PGAM1_UBC_GMEB2_NRBP1_TBPL1_UGDH_POLR1C_PARP1_PARP1_UFD1L_UGP2_NR1H2_BDP1_COPS2_DTX1_NR1D1_PPM1D_INSIG1_DUT_NAT14_RORC_LHB_GTF2I_RPRD1A_BRF1_SPIN1_CCNB1_CES1_RPRD1B_STAR_AK4_NPLOC4_UBB_UBB_FXN_G6PD_PKM2_SNCA_PDE4D_VDR_ANG_TYMP_TPI1_DAO_TP53_TP53_TGFB1_AKR1C4_APOA4_AKR1C3_SLC5A8_SLC27A2_APOA1_FSHB_NUDT12_SHMT2_SHMT1_HSP90AA…
4215	7.26822413578014	3.39199145413138e-4	0.017018645171889987	1	MACROMOLECULE_CATABOLIC_PROCESS%GOBP%GO:0009057	macromolecule_catabolic_process	309	HMGB1_ERN1_IDUA_IDS_RPS10_VPS25_RPS19_NAGLU_TMEM2_HYAL1_VPS4B_APOE_APOE_APOE_APOE_RNF114_UBE2D1_UBE2B_UBE2D3_RPS27A_RPS27A_UBE2C_CTRL_UBE2E1_CTSO_RFFL_UBC_TSG101_SPOP_DNASE2B_TPP1_UBE2K_DNAJB9_TMUB2_NOTUM_LYPLAL1_UBE2G2_UBE2G1_RNF34_UBXN2B_UCHL1_RNF41_CAPN2_MDM2_CLN5_PSMD11_PSME3_PSMD4_PSMD5_PSMD7_DNASE1L2_PSMD9_PSMD10_MAD2L1_UFD1L_PCNP_DNAJB2_ANAPC7_PSME1_PSME2_WWP1_HSPA5_CUL1_CUL3_SMURF2_CUL4B_…
6331	7.26666043845114	3.39841900468318e-4	0.017018645171889987	1	RESPONSE_TO_OTHER_ORGANISM%GOBP%GO:0051707	response_to_other_organism	296	HMGB1_DEFB1_GCH1_SPN_LGALS9_RPS19_CCL2_HYAL1_SFTPD_APOB_AZU1_ADH7_HSPB1_TNFAIP3_RPS6KA3_IL21_STAP1_SEMG1_PRDX3_DEFB128_DEFB119_GBP6_KLK3_LYG2_WFDC11_LYG1_WFDC2_CAMP_CAMP_FADD_RNASE3_MAPK14_DEFB132_BPI_WFDC10A_GNLY_CFP_WFDC13_GBP2_GALP_TLR3_NLRP10_WFDC3_TLR2_PGLYRP1_TLR1_TLR1_LBP_PGLYRP2_CD14_CD14_DEFB4A_WFDC5_SYK_SYK_LTF_WFDC10B_HTN3_DDX58_HTN1_CHIT1_CCL3_ELANE_CXCL14_PLA2G1B_REG1A_SERPINE1_REG1B…
2280	7.26666043845114	3.39841900468318e-4	0.017018645171889987	1	RESPONSE_TO_EXTERNAL_BIOTIC_STIMULUS%GOBP%GO:0043207	response_to_external_biotic_stimulus	296	HMGB1_DEFB1_GCH1_SPN_LGALS9_RPS19_CCL2_HYAL1_SFTPD_APOB_AZU1_ADH7_HSPB1_TNFAIP3_RPS6KA3_IL21_STAP1_SEMG1_PRDX3_DEFB128_DEFB119_GBP6_KLK3_LYG2_WFDC11_LYG1_WFDC2_CAMP_CAMP_FADD_RNASE3_MAPK14_DEFB132_BPI_WFDC10A_GNLY_CFP_WFDC13_GBP2_GALP_TLR3_NLRP10_WFDC3_TLR2_PGLYRP1_TLR1_TLR1_LBP_PGLYRP2_CD14_CD14_DEFB4A_WFDC5_SYK_SYK_LTF_WFDC10B_HTN3_DDX58_HTN1_CHIT1_CCL3_ELANE_CXCL14_PLA2G1B_REG1A_SERPINE1_REG1B…
4026	7.2482888357315	3.44536376766569e-4	0.01711998585328455	1	RESPONSE_TO_BIOTIC_STIMULUS%GOBP%GO:0009607	response_to_biotic_stimulus	305	HMGB1_DEFB1_GCH1_SPN_LGALS9_RPS19_CCL2_HYAL1_SFTPD_APOB_AZU1_ADH7_HSPB1_TNFAIP3_RPS6KA3_IL21_STAP1_SEMG1_PRDX3_DEFB128_DEFB119_GBP6_KLK3_LYG2_WFDC11_LYG1_WFDC2_CAMP_CAMP_FADD_RNASE3_MAPK14_DEFB132_BPI_WFDC10A_GNLY_CFP_WFDC13_GBP2_GALP_TLR3_NLRP10_WFDC3_TLR2_PGLYRP1_TLR1_TLR1_LBP_PGLYRP2_CD14_CD14_DEFB4A_WFDC5_SYK_SYK_LTF_WFDC10B_HTN3_DDX58_HTN1_CHIT1_CCL3_ELANE_CXCL14_PLA2G1B_REG1A_SERPINE1_REG1B…
20	7.20561927404219	3.50365208501513e-4	0.017195240809510424	1	CELLULAR_MACROMOLECULE_BIOSYNTHETIC_PROCESS%GOBP%GO:0034645	cellular_macromolecule_biosynthetic_process	333	B3GNT6_MAPK3_MRPL2_ST3GAL5_RPS10_NR1H4_PMM1_PMM2_PPIA_NR1D2_RPS19_BARD1_APOE_APOE_APOE_APOE_UST_THOC1_RTF1_HS3ST5_MLF1_RPS27A_RPS27A_ST3GAL2_ST3GAL1_UBC_EIF3G_GAL3ST1_AARS_GMEB2_NRBP1_ST6GAL1_RRBP1_EIF3J_SARS2_TBPL1_MRPL34_UGDH_POLR1C_MRPL32_PARP1_PARP1_UFD1L_EEF2K_UGP2_MRPL33_NR1H2_ST6GALNAC1_BDP1_COPS2_B4GALT5_UBE2J1_TOP1_DTX1_NR1D1_PPM1D_HS6ST2_DUT_NAT14_GLCE_DARS_B3GNT4_CDC34_RORC_DCN_GTF2I_R…
721	7.24356154080618	3.51415997823068e-4	0.017195240809510424	1	NEGATIVE_REGULATION_OF_CELLULAR_PROTEIN_METABOLIC_PROCESS%GOBP%GO:0032269	negative_regulation_of_cellular_protein_metabolic_process	315	PTPRR_SERPINF2_LEPRE1_VEGFA_VEGFA_VEGFA_VPS25_PPIA_EZR_AHSG_GREM1_SYNCRIP_PTPRJ_BTG2_APOE_APOE_APOE_APOE_IGFBP5_HSPB1_TNFAIP3_RPS6KA3_RPS6KA1_CALR_SPINK6_SH3GL2_RFFL_TSG101_DAG1_CSNK2A1_CSNK2A1_HSPA1B_UBE2G2_GIPC1_RNF34_UCHL1_PARK7_PARK7_LTF_PSMD10_YWHAB_MAD2L1_SERPINE1_ADIPOQ_IL10_CR1_CTNNB1_CTNNB1_TRIAP1_DDX6_HDAC8_DCUN1D3_TARDBP_SIRT2_NGFR_SPINK5_C4BPA_GRB7_OTUB2_UBE2J1_UBASH3B_EPHA4_ERLEC1_CD…
3622	7.65994790883032	3.71600819104367e-4	0.017978461648609376	1	PROTEIN-COFACTOR_LINKAGE%GOBP%GO:0018065	protein-cofactor_linkage	4	GAD1_GCSH_SDHAF2_NNAT
206	7.15756691459273	3.7303204356709e-4	0.017978461648609376	1	MACROMOLECULE_BIOSYNTHETIC_PROCESS%GOBP%GO:0009059	macromolecule_biosynthetic_process	360	B3GNT6_MAPK3_MRPL2_ST3GAL5_RPS10_NR1H4_PMM1_PMM2_PPIA_NR1D2_RPS19_BARD1_HYAL1_APOE_APOE_APOE_APOE_UST_THOC1_RTF1_HS3ST5_MLF1_RPS27A_RPS27A_ST3GAL2_ST3GAL1_UBC_EIF3G_GAL3ST1_AARS_GMEB2_NRBP1_ST6GAL1_RRBP1_EIF3J_SARS2_TBPL1_MRPL34_UGDH_POLR1C_MRPL32_PARP1_PARP1_UFD1L_EEF2K_UGP2_MRPL33_NR1H2_ST6GALNAC1_BDP1_COPS2_B4GALT5_UBE2J1_TOP1_DTX1_AGRN_NR1D1_PPM1D_HS6ST2_DUT_NAT14_GLCE_DARS_B3GNT4_CDC34_RORC_…
6271	7.18460633211856	3.77144095938031e-4	0.018040997425095365	1	NEGATIVE_REGULATION_OF_PROTEIN_METABOLIC_PROCESS%GOBP%GO:0051248	negative_regulation_of_protein_metabolic_process	342	SERPINF2_LEPRE1_VEGFA_VEGFA_VEGFA_VPS25_PPIA_EZR_GREM1_SYNCRIP_BTG2_APOE_APOE_APOE_APOE_IGFBP5_HSPB1_APOD_SPINK6_PFDN5_RFFL_TSG101_DAG1_UBE2G2_RNF34_UCHL1_PSMD10_MAD2L1_CTNNB1_CTNNB1_DDX6_SIRT2_NGFR_GRB7_UBE2J1_ERLEC1_ARRB1_HEXIM1_CDKN1B_DDIT4_ENSA_PPP1R8_DUSP26_DNAJC10_SPHK2_NGF_PLK1_SEMA6A_BIRC2_SEMA4D_MAPT_SGTA_PFDN2_ABL1_DTX3L_CST4_NCK1_PEBP1_CSNK2A2_PRMT3_MAGEA3_PMEPA1_G6PD_MDM4_THBS1_KIAA10…
2910	7.14943999406694	3.90082991606366e-4	0.018521718342198564	1	PROTEOLYSIS%GOBP%GO:0006508	proteolysis	388	XPNPEP1_CELA3B_REN_NFKBIA_FAM175B_VPS25_ENPEP_BARD1_PRSS57_ENDOU_VPS4B_CCNA2_TMPRSS5_RNF114_KLK14_UBE2D1_UBE2B_UBE2D3_RPS27A_RPS27A_UBE2C_CTRL_UBE2E1_CTSE_CTSO_RFFL_MBTPS1_UBC_TSG101_SPOP_TPP1_UBE2K_DAG1_DNAJB9_TMUB2_FAM175A_UBE2G2_UBE2G1_RNF34_UBXN2B_UCHL1_RNF41_CAPN2_PHEX_MDM2_CLN5_PSMD11_PSME3_PSMD4_PSMD5_PSMD7_PSMD9_PSMD10_MAD2L1_UFD1L_PCNP_DNAJB2_ANAPC7_PSME1_PSME2_WWP1_HSPA5_CUL1_CUL3_LAP3_…
1337	7.13393100688631	3.93542529952162e-4	0.01854858541906881	1	NUCLEIC_ACID_METABOLIC_PROCESS%GOBP%GO:0090304	nucleic_acid_metabolic_process	378	HMGB1_ERN1_ALKBH2_MAPK3_PPIA_UBE2B_RPS27A_RPS27A_UBC_DNASE2B_CCNB1IP1_FAM175A_UFD1L_CUL4B_KPNB1_DDX6_PELO_NR1D1_RAD23A_RAD23B_CDC34_CCNB1_COMMD1_NPLOC4_EID3_ATXN3_UBB_UBB_RPS4X_RBM3_ELAVL1_CNOT1_NPM1_EIF4A3_DHX9_FANCL_HNRNPD_POLM_VDR_ANG_HMGA2_UBE2T_FANCF_TDP1_ASF1A_APTX_HMGB2_RNF8_JMJD6_HMGA1_COPS7B_ADPRHL2_PIWIL1_THG1L_NAP1L1_FBL_TP53_TP53_POLE3_APEX1_SMAD1_SMAD2_SMAD3_UBE2N_UBE2V1_PSIP1_MAGOHB…
6362	7.11171530085562	4.02408009084088e-4	0.018698866914577575	1	ORGANONITROGEN_COMPOUND_CATABOLIC_PROCESS%GOBP%GO:1901565	organonitrogen_compound_catabolic_process	361	XPNPEP1_IDUA_IDS_VPS25_NAGLU_ENPEP_TMEM2_SPHK1_HYAL1_VPS4B_APOE_APOE_APOE_APOE_RNF114_UBE2D1_UBE2B_UBE2D3_RPS27A_RPS27A_UBE2C_CTRL_UBE2E1_CTSO_RFFL_UBC_TSG101_SPOP_TPP1_UBE2K_DNAJB9_TMUB2_NOTUM_LYPLAL1_UBE2G2_UBE2G1_RNF34_UBXN2B_UCHL1_RNF41_CAPN2_MDM2_CLN5_PSMD11_PSME3_PSMD4_PSMD5_PSMD7_PSMD9_PSMD10_MAD2L1_UFD1L_PCNP_DNAJB2_ANAPC7_PSME1_PSME2_WWP1_HSPA5_CUL1_CUL3_SMURF2_CUL4B_ERLIN1_TRIM3_CTSS_CT…
6207	7.11774752878415	4.02565309549408e-4	0.018698866914577575	1	EMBRYO_DEVELOPMENT%GOBP%GO:0009790	embryo_development	147	KITLG_PTPRR_DLL4_VEGFA_VEGFA_VEGFA_WNT11_SULF2_RTF1_TPO_MFAP5_COL2A1_COL2A1_UGDH_BCL10_IHH_LOXL3_CUL3_CTNNB1_CTNNB1_FLRT3_FLRT3_TBX5_MMP14_PEF1_PDCD6_EFEMP1_ISL1_MMP2_FUT8_SHH_SOX2_VTN_KLHL12_FGF2_DUSP4_FGFR1_SETD2_EIF4A3_FOLR1_MYO6_PLXNB2_ITGB2_NANOG_YBX1_GPC3_BMP4_BMP4_PDGFB_IGF2_BMP7_SOD1_NDRG4_RBP4_KIF16B_USH1C_FGFR2_NODAL_FGF8_FGF8_FGF8_FGF8_CASP8_PKDCC_DSCAML1_PDZD7_MFAP2_MFAP2_COL13A1_HMGA…
3003	7.03806025979463	4.06340259903715e-4	0.018738424935128152	1	CELLULAR_NITROGEN_COMPOUND_BIOSYNTHETIC_PROCESS%GOBP%GO:0044271	cellular_nitrogen_compound_biosynthetic_process	386	MAPK3_MRPL2_ST3GAL5_NFE2L1_RPS10_NR1H4_PMM1_PMM2_PPIA_NR1D2_RPS19_SPHK1_PFKM_RTF1_MLF1_RPS27A_RPS27A_SPTLC2_PGAM1_ST3GAL2_ST3GAL1_UBC_EIF3G_GAL3ST1_AARS_GMEB2_NRBP1_RRBP1_EIF3J_SARS2_TBPL1_MRPL34_UGDH_POLR1C_MRPL32_PARP1_PARP1_UFD1L_EEF2K_UGP2_MRPL33_NR1H2_BDP1_ASAH1_COPS2_B4GALT5_DTX1_NR1D1_PPM1D_DUT_NAT14_DARS_RORC_GTF2I_RPRD1A_BRF1_SPIN1_CCNB1_RPRD1B_MRPL14_MRRF_SPHK2_AK4_NPLOC4_UBB_UBB_FXN_RP…
929	7.15677412824877	4.11262166398751e-4	0.018829932047257098	1	CELLULAR_RESPIRATION%GOBP%GO:0045333	cellular_respiration	27	UQCRB_FH_NDUFV2_DLD_COX5A_NDUFS4_COX7A2L_COX6A2_COX6C_SLC25A18_MDH1_FAHD1_MDH2_NDUFB4_CS_NDUFB8_IDH3G_SURF1_COX4I2_CYCS_NDUFA5_NDUFB11_PPARGC1A_SIRT3_MTFR1_ETFA_SDHAF2
177	7.16554548115619	4.27182209608246e-4	0.01942012740133941	1	ER_TO_GOLGI_VESICLE-MEDIATED_TRANSPORT%GOBP%GO:0006888	ER_to_Golgi_vesicle-mediated_transport	70	COG8_CSNK1D_ARF4_SAR1A_BET1L_CTSZ_TRAPPC4_LMAN1_GOSR1_RAB2A_DCTN2_INS_SPTAN1_ARFGAP2_TRAPPC5_DYNLL1_RAB1B_COPE_BCAP29_USO1_AREG_DCTN6_TMED4_GOSR2_LMAN2_LMAN2_TMED2_NAPA_SEC13_PROC_PROC_NRBP1_SPAST_CAPZA1_VAPA_SERPINA1_CTSC_ANK2_CD59_PROS1_DYNLL2_KLHL12_F7_VAPB_F5_CD55_F10_F10_F9_F9_F8_F2_F2_CUL3_TMED10_RAB1A_FOLR1_TICAM2_VTI1B_BGLAP_PEF1_VTI1A_PDCD6_NSF_VAMP7_LMAN2L_TRAPPC3_ARFGAP1_GAS6_VAMP4
5812	7.05330934622873	4.34677828592744e-4	0.019551164474735663	1	CYTOKINE-MEDIATED_SIGNALING_PATHWAY%GOBP%GO:0019221	cytokine-mediated_signaling_pathway	415	VCAM1_IL21R_LEP_MAPK3_NFKBIA_VEGFA_VEGFA_VEGFA_PPIA_IL2RG_IL2RB_CCL2_IL15RA_IL15RA_IL15_TNFRSF13B_IL21_CD300LF_IL10RB_RPS27A_RPS27A_CX3CL1_LCP1_IL4R_TYK2_LMNB1_IL12RB2_CNN2_UBC_HSPA9_MMP3_LEPR_CSNK2B_CSF3_CSF2_CSF1R_CSF1_F3_GBP2_LBP_PSMD11_CD70_IL17F_PSME3_PIM1_SYK_SYK_PSMD4_STAT3_PSMD5_PSMD7_CCL3_PSMD9_HLA-DRB3_PSMD10_EBI3_CCL3L1_CCL18_TNFRSF18_TNFRSF18_TNFRSF11B_CCL17_HIF1A_CCL20_HNRNPF_CCL22_C…
2863	7.0942242159241	4.36164823695351e-4	0.019551164474735663	1	NEGATIVE_REGULATION_OF_MULTICELLULAR_ORGANISMAL_PROCESS%GOBP%GO:0051241	negative_regulation_of_multicellular_organismal_process	445	HMGB1_SERPINF2_LGALS9_NR1H4_EZR_RPS19_GREM1_APOE_APOE_APOE_APOE_APOD_THOC1_HS3ST5_SNAI2_KRT1_UFD1L_LGR4_TIGIT_TIGIT_KIAA1324L_TNFRSF21_PDCD1LG2_NR1H2_HGS_CTNNB1_CTNNB1_SIRT2_NGFR_DTX1_NR1D1_GSK3A_ASPN_FOXC2_IRF3_EFEMP1_DCN_GPR56_ARRB1_TBK1_GTF2I_DDIT3_POMC_POMC_POMC_LRP4_SHH_SOX2_SEMA5A_EVL_SEMA6A_SEMA4F_DHX58_SEMA4D_SEMA4B_NPLOC4_SEMA6B_LOXL2_SEMA6C_SEMA6C_SEMA3E_SEMA4A_SRGN_WNT3A_SEMA3C_RTN4R_S…
6216	7.56844560198408	4.72496620166685e-4	0.020887609208747937	1	PROTEIN_LOCALIZATION_TO_MICROTUBULE_ORGANIZING_CENTER%GOBP%GO:1905508	protein_localization_to_microtubule_organizing_center	3	CSNK1D_NUDCD3_DCTN2
2148	7.56844560198408	4.72496620166685e-4	0.020887609208747937	1	PROTEIN_LOCALIZATION_TO_CENTROSOME%GOBP%GO:0071539	protein_localization_to_centrosome	3	CSNK1D_NUDCD3_DCTN2
2749	6.97616503005497	4.77391403581828e-4	0.020959444499722722	1	DEFENSE_RESPONSE%GOBP%GO:0006952	defense_response	460	HMGB1_KIR3DS1_NFATC4_LGALS9_RPS19_SYNCRIP_HYAL1_TAC1_SEMG1_IL10RB_KRT1_HLA-DRB3_ICOSLG_KIR3DL2_PLA2G10_TIAL1_PI3_IL9_CD68_IRF2_IRF3_IRF6_FER_TBK1_CLEC6A_APOL3_DDIT4_RTP4_BNIP3_BNIP3L_RNASE2_RNASE1_IFIT3_IFIT2_STAT6_RNASE6_DHX58_MAPT_CCL5_BCL2L1_IL17RB_THBS1_MID2_GBP1_IGJ_TNFRSF1A_STAB2_FCGR1A_FCN2_FCN2_IGLL1_RAB1A_TNFRSF4_LILRB1_IL6_ITGB2_HSPG2_CFB_VAMP7_TREM1_SNCA_NCR2_SIGLEC1_MASP1_MASP1_GPR68_…
844	6.97235296542226	4.81144770414388e-4	0.02098053046500835	1	POSITIVE_REGULATION_OF_DEVELOPMENTAL_PROCESS%GOBP%GO:0051094	positive_regulation_of_developmental_process	490	HMGB1_SERPINF2_LEP_LEPRE1_MYOC_LGALS9_VEGFA_VEGFA_VEGFA_GREM1_SPHK1_MSR1_MSR1_HYAL1_APOB_APOE_APOE_APOE_APOE_CYR61_HSPB1_ADM2_NRXN1_NRXN1_NDNF_RLN2_KL_DAG1_PIM1_KIAA1324L_SMURF2_CTNNB1_CTNNB1_PLA2G10_SIRT2_NGFR_B4GALT5_AGRN_PDCD6_FOXC2_TIE1_ISL1_DCN_IL1RAP_FGF7_GHRH_GHRH_FGF1_BOC_CLSTN2_RAC3_SOD2_BNIP3_SHH_NTN1_SMURF1_NGF_SEMA5A_ZFYVE27_SEMA6A_SEMA4D_MAPT_NRCAM_DSCAM_SCGB3A1_LOXL2_ABL1_SEMA4A_OLF…
6385	6.94777282012194	4.90436066906907e-4	0.021241183708603204	1	CELLULAR_RESPONSE_TO_CYTOKINE_STIMULUS%GOBP%GO:0071345	cellular_response_to_cytokine_stimulus	471	VCAM1_IL21R_LEP_MAPK3_NFKBIA_LGALS9_VEGFA_VEGFA_VEGFA_PPIA_IL2RG_IL2RB_CRNN_CCL2_SYNCRIP_HYAL1_IL15RA_IL15RA_IL15_TNFRSF13B_IL21_CD300LF_IL10RB_RPS27A_RPS27A_CX3CL1_LCP1_IL4R_TYK2_LMNB1_IL12RB2_CNN2_UBC_HSPA9_UBE2K_GBP6_MMP3_LEPR_CSNK2B_CSF3_CSF2_CSF1R_UBE2G2_CSF1_F3_GBP2_TLR2_NPNT_MAPK13_LBP_CD58_PSMD11_CD70_IL17F_PSME3_PIM1_SYK_SYK_PSMD4_STAT3_PSMD5_PSMD7_CCL3_PSMD9_HLA-DRB3_PSMD10_EBI3_CCL3L1_…
2390	6.91572719717293	5.00411024780267e-4	0.02152774945531216	1	VESICLE_ORGANIZATION%GOBP%GO:0016050	vesicle_organization	104	SAR1A_TRAPPC4_GOSR1_VAMP1_VPS25_ARFGAP2_TAPBP_STX7_VTA1_MX1_TRAPPC5_VPS4B_RAB27A_USO1_STX10_VAMP8_AREG_PLA2G5_CALR_ZPBP_GOSR2_SNX3_MUTED_CHMP2B_EEA1_IST1_TSG101_TMEM9_TMEM9_SEC13_TSNARE1_VAPA_RAB14_CTSC_CHMP2A_SORT1_SYT4_PIP4K2A_USP8_LRMP_VAMP3_CUL3_HGS_ZPBP2_PEF1_PDCD6_PVRL2_ANXA2_ANXA2_CSNK1D_CTSZ_SQSTM1_LMAN1_RAB1B_VPS4A_TMED2_NAPA_DLG4_SYT7_RAB32_UNC13A_PMEL_STX3_STX1A_DNM2_STX4_SRGN_SERPINA1…
2790	6.89118890257225	5.11295736197459e-4	0.021849371126838085	1	CELLULAR_RESPONSE_TO_STRESS%GOBP%GO:0033554	cellular_response_to_stress	497	HMGB1_MAP2K4_UFC1_ETV5_PKN1_ERN1_ALKBH2_MAPK1_MAPK3_NFKBIA_EXTL2_LGALS9_VEGFA_VEGFA_VEGFA_MAP1LC3A_ARL6IP5_PPIA_MACROD1_BARD1_BTG2_BAG3_APOD_NDNF_GOSR2_UBE2B_RPS27A_RPS27A_MBTPS1_PPIE_UBC_TPP1_DNAJB9_TMUB2_FAM175A_UBE2G2_DNAJB11_TPM1_MAPK13_MDM2_PSMD11_PSME3_PSMD4_PSMD5_PSMD7_PARP1_PARP1_PSMD9_PSMD10_UFD1L_DNAJB2_PSME1_PSME2_HSPA5_CUL1_CUL3_CUL4B_ERLIN1_DNAJC18_SIRT2_STUB1_STUB1_COPS2_SEL1L2_UBE2…
5159	6.90753676455051	5.17142159805917e-4	0.021952855922886944	1	RESPONSE_TO_CYTOKINE%GOBP%GO:0034097	response_to_cytokine	504	IL21R_LEP_MAPK3_NFKBIA_LGALS9_VEGFA_VEGFA_VEGFA_PPIA_SPHK1_SYNCRIP_HYAL1_IL10RB_RPS27A_RPS27A_IL4R_UBC_UBE2K_UBE2G2_MAPK13_PSMD11_CD70_PSME3_PIM1_PSMD4_PSMD5_PSMD7_PSMD9_HLA-DRB3_PSMD10_EBI3_CRLF2_TNFRSF13C_TNFSF14_TNFSF14_TNFSF13B_PSME1_PSME2_IL27RA_CUL1_TNFRSF21_ASAH1_LTA_IL9_SKP1_NR1D1_GSK3A_IRF2_CDC34_IRF3_RORC_IRF6_IL1RAP_FER_TBK1_PSMA1_PSMA1_PSMA2_PSMA3_PSMA4_PSMA5_HSP90B1_MMP1_MMP2_DDOST_P…
5554	6.8076795651516004	5.3000871143416e-4	0.022195836031241055	1	ESTABLISHMENT_OF_ORGANELLE_LOCALIZATION%GOBP%GO:0051656	establishment_of_organelle_localization	105	TRAPPC4_ARFGAP2_MX1_EZR_TRAPPC5_VPS4B_RAB27A_ARL6_USO1_AREG_RAB27B_GOSR2_MUTED_CHMP2B_NEFL_NDE1_SEC13_MAD1L1_PEX14_SPAST_KIF22_KIF1C_DYNLT1_CFL1_UBXN2B_CTSC_GJA1_SYNE2_CHMP2A_KIF3A_CCDC64_SYT4_MAD2L1_HIF1A_MILR1_LRMP_CUL3_S100A13_KPNB1_PEF1_PDCD6_MREG_NSFL1C_KIT_PVRL2_CSNK1D_CTSZ_GEM_LMAN1_DCTN2_BECN1_CCNB1_RAB1B_VPS4A_CHGA_RAN_TMED2_NAPA_SYT7_SNPH_UNC13A_STX3_PLK1_STX1A_NDC80_DNM2_DOC2B_MAPT_STX…
5564	7.36057707157248	5.36716783906765e-4	0.022195836031241055	1	RESPONSE_TO_INTERLEUKIN-15%GOBP%GO:0070672	response_to_interleukin-15	12	STAT3_IL15RA_IL15RA_IL15_CD4_STAT5B_GRB2_IL2RG_SHC1_SHC1_IL2RB_PLCB1
1425	7.36057707157248	5.36716783906765e-4	0.022195836031241055	1	INTERLEUKIN-15-MEDIATED_SIGNALING_PATHWAY%GOBP%GO:0035723	interleukin-15-mediated_signaling_pathway	12	STAT3_IL15RA_IL15RA_IL15_CD4_STAT5B_GRB2_IL2RG_SHC1_SHC1_IL2RB_PLCB1
1735	7.36057707157248	5.36716783906765e-4	0.022195836031241055	1	CELLULAR_RESPONSE_TO_INTERLEUKIN-15%GOBP%GO:0071350	cellular_response_to_interleukin-15	12	STAT3_IL15RA_IL15RA_IL15_CD4_STAT5B_GRB2_IL2RG_SHC1_SHC1_IL2RB_PLCB1
5885	6.90861292025022	5.51910904317499e-4	0.02267787754278954	1	IMMUNE_EFFECTOR_PROCESS%GOBP%GO:0002252	immune_effector_process	458	HMGB1_MAPK1_MAPK3_SPTAN1_PPIA_PGAM1_PPIE_IST1_KRT1_PSMD11_CD70_CLEC4D_PSMD7_MILR1_PSAP_CTSS_PLA2G10_KPNB1_ASAH1_NHLRC3_IDH1_CD68_IRF2_IRF3_RORC_ACAA1_PSMA2_PSMA5_DDOST_RAB18_DDIT4_PSMB1_RTP4_BNIP3_BNIP3L_RNASE2_RNASE1_IFIT3_IFIT2_RNASE6_DSG1_DSC1_CCT8_ABL1_FTL_FAF2_NCK1_BCL2L1_HPSE_EIF2AK4_GM2A_HEXB_CD3G_CD247_PKM2_TNFRSF1B_TNFRSF1B_NEU1_FCGR1A_FCN2_FCN2_FCGR3A_IGLL1_FCGR2A_SH2D1B_LILRB1_TICAM2_I…
453	6.76747853631229	5.66397794452111e-4	0.023124903582407846	1	ENERGY_DERIVATION_BY_OXIDATION_OF_ORGANIC_COMPOUNDS%GOBP%GO:0015980	energy_derivation_by_oxidation_of_organic_compounds	38	UQCRB_FH_NDUFV2_LEP_ACADVL_DLD_COX5A_NDUFS4_COX7A2L_COX6A2_COX6C_SLC25A18_MDH1_FAHD1_MDH2_NDUFB4_CS_NDUFB8_IDH3G_LEPR_SURF1_PGM2_MYC_COX4I2_CYCS_MRAP2_NDUFA5_UGP2_NDUFB11_PPARGC1A_PGM1_SIRT3_NR1D1_MTFR1_ETFA_GAA_SDHAF2_PYGL
2071	7.02576557446551	6.03387403240951e-4	0.024327937843891027	1	POSITIVE_REGULATION_OF_SODIUM_ION_TRANSMEMBRANE_TRANSPORT%GOBP%GO:1902307	positive_regulation_of_sodium_ion_transmembrane_transport	6	WNK3_ATP1B2_GLRX_ATP1B3_ATP1B1_TESC
6248	7.14797243591763	6.03454308452211e-4	0.024327937843891027	1	ASPARTATE_FAMILY_AMINO_ACID_METABOLIC_PROCESS%GOBP%GO:0009066	aspartate_family_amino_acid_metabolic_process	17	ADI1_MTHFD1_SMS_DLD_SDSL_MTAP_NIT2_MSRA_GOT1_HRSP12_PLOD2_AHCYL1_ASRGL1_GCDH_AASDHPPT_ASPA_BHMT2
550	6.72975741452395	6.15516273370198e-4	0.024659120701893557	1	GOLGI_VESICLE_TRANSPORT%GOBP%GO:0048193	Golgi_vesicle_transport	113	COG8_SAR1A_SNX1_SNX1_BET1L_TRAPPC4_GOSR1_RAB2A_SPTAN1_KIF16B_ARFGAP2_TAPBP_TRAPPC5_DYNLL1_COPE_RAB31_USO1_STX10_VAMP8_AREG_ARF5_LAMP1_STX18_DCTN6_TMED4_GOSR2_LMAN2_LMAN2_KLC1_SORCS1_SNX3_SEC13_NRBP1_SPAST_NAPG_KIF22_KIF1C_VAPA_RAB14_CTSC_SNX8_DYNLL2_SORT1_KIF3A_KRT18_CUL3_KIF23_AMN_ARF3_PITPNB_BGLAP_PEF1_PDCD6_CSNK1D_ARF4_CTSZ_LMAN1_GGA3_DCTN2_INS_RNF215_RNF215_RAB1B_BCAP29_RACGAP1_GOLGA7_AP4M1_T…
5656	7.21552414041079	6.3536246562601e-4	0.025236729175297255	1	NEGATIVE_REGULATION_OF_MHC_CLASS_II_BIOSYNTHETIC_PROCESS%GOBP%GO:0045347	negative_regulation_of_MHC_class_II_biosynthetic_process	3	HDAC2_PF4_IL10
4692	7.1345404495206	6.37808132043394e-4	0.025236729175297255	1	CELLULAR_RESPONSE_TO_INTERFERON-BETA%GOBP%GO:0035458	cellular_response_to_interferon-beta	9	STAT1_IFI16_IFI16_IFNB1_UBE2G2_CDC34_IRF1_HTRA2_UBE2K
2182	6.54536591284265	6.46191836530252e-4	0.025411593080729544	1	O-GLYCAN_PROCESSING%GOBP%GO:0016266	O-glycan_processing	26	CHST4_B3GNT6_B3GNT8_GXYLT1_C1GALT1C1_GALNT10_GALNT11_POFUT1_B3GNT2_MUC1_MUC1_POMGNT1_GALNT13_B4GALT5_ST3GAL2_ST3GAL1_GCNT1_MUCL1_GALNT3_GALNT2_ST6GAL1_A4GNT_GALNT1_ST6GALNAC2_B3GNT4_MUC16
5575	7.9053928210253	6.62433855580735e-4	0.025863165738608095	1	LIPID_DROPLET_ORGANIZATION%GOBP%GO:0034389	lipid_droplet_organization	4	FAF2_RAB18_PPID_PPIA
5712	7.07762835248729	6.65744515892408e-4	0.025863165738608095	1	L-SERINE_CATABOLIC_PROCESS%GOBP%GO:0006565	L-serine_catabolic_process	3	CBS_SHMT2_SHMT1
496	6.58250923985153	6.94686795127519e-4	0.0268249539564301	1	EPITHELIUM_DEVELOPMENT%GOBP%GO:0060429	epithelium_development	231	BCCIP_DLL4_GSTM3_VEGFA_VEGFA_VEGFA_WNT11_RAP2A_EZR_TAGLN_CYR61_DHRS9_KLK5_KLK5_SPINK6_KLK14_ROS1_DDR1_LCP1_PSAPL1_CASP14_TPP1_DAG1_CSNK2B_JAG2_CSF1R_SNAI2_KRT1_KRT5_KRT7_NPNT_KRT20_KRT18_COL18A1_ANXA1_CAPNS1_ANXA4_BCL10_IHH_EVPL_LOXL3_PRSS8_PSAP_CTNNB1_CTNNB1_DLX3_CTSH_ASAH1_FLRT3_FLRT3_TBX5_CLIC4_PI3_SPINK5_DMBT1_RCN3_ICAM1_STAT1_LGALS3_TIE1_PCK1_IRF6_FGF1_KLK13_TIMELESS_CES1_KRTAP2-4_CELA2A_BRS…
2721	7.19107372940495	7.16083684303093e-4	0.027412713023746153	1	GLYCINE_METABOLIC_PROCESS%GOBP%GO:0006544	glycine_metabolic_process	6	GLYAT_SHMT2_HRSP12_SHMT1_SDSL_GCSH
4828	6.5630290559964	7.18461121371194e-4	0.027412713023746153	1	ORGANELLE_LOCALIZATION%GOBP%GO:0051640	organelle_localization	141	PLEK_TCTN2_TRAPPC4_ARFGAP2_STX7_EZR_TRAPPC5_VPS4B_RAB27A_USO1_ARL6_VAMP8_RAB3D_RAB27B_GOSR2_CHMP2B_TMEM106B_MAD1L1_AHCYL1_BRAT1_KIF22_UBXN2B_CTSC_GJA1_CHMP2A_MAPRE1_MAD2L1_HIF1A_MILR1_VAMP3_CUL3_KPNB1_PEF1_PDCD6_NSFL1C_GEM_CCNB1_TMED2_PLK1_NDC80_DNM2_MAPT_UBB_UBB_SERPINA1_KLHL12_VAPB_RAB17_NPM1_RAB3C_RAB1A_FOLR1_MYO6_NUDC_STX6_NSF_CAV2_SNCA_YWHAE_NLGN1_STX8_CDC42_MX1_RABEPK_DYNLL1_STX10_AREG_ALB_…
5373	6.3753292969062	8.1463385686098e-4	0.03089824273656143	1	PEPTIDYL-THREONINE_MODIFICATION%GOBP%GO:0018210	peptidyl-threonine_modification	32	PRKCB_PKN1_MAPK1_CSNK2A2_TBK1_CDC42BPA_WNK3_CDC42BPB_TNKS_CHEK1_MAP2K1_DYRK3_GALNT11_TGFBR2_GALNT13_ACVR1B_ROCK2_MAPK8_CAMK2D_GSK3A_PDPK1_GALNT3_CSNK2B_GALNT2_CSNK2A1_CSNK2A1_CAMK2A_GALNT1_VRK1_HIPK3_PRKCA_AKT1
1247	6.5868040866832	9.0760423123859e-4	0.033472032668685876	1	PURINE_NUCLEOSIDE_CATABOLIC_PROCESS%GOBP%GO:0006152	purine_nucleoside_catabolic_process	3	PNP_CECR1_HPRT1
1618	6.5868040866832	9.0760423123859e-4	0.033472032668685876	1	PURINE_RIBONUCLEOSIDE_CATABOLIC_PROCESS%GOBP%GO:0046130	purine_ribonucleoside_catabolic_process	3	PNP_CECR1_HPRT1
5002	6.27924504268368	9.16548316494903e-4	0.033472032668685876	1	PROTEIN_O-LINKED_GLYCOSYLATION%GOBP%GO:0006493	protein_O-linked_glycosylation	35	ST8SIA6_B3GNT6_KDELC2_GXYLT1_MUC1_MUC1_GALNT13_ST3GAL2_ST3GAL1_ST6GAL1_SDF2L1_A4GNT_LARGE_CHST4_B3GNT8_PLOD3_C1GALT1C1_GALNT10_GALNT11_POFUT1_B3GNT2_POMGNT1_B4GALT5_B3GALTL_KDELC1_GCNT1_MUCL1_GALNT3_GALNT2_GALNT1_PLOD2_ST6GALNAC2_B3GNT4_POGLUT1_MUC16
3490	6.62545894639694	9.19629385009335e-4	0.033472032668685876	1	GMP_METABOLIC_PROCESS%GOBP%GO:0046037	GMP_metabolic_process	3	HPRT1_GMPS_GMPR2
4289	6.31396545322303	9.23089135537514e-4	0.033472032668685876	1	ANTIBIOTIC_METABOLIC_PROCESS%GOBP%GO:0016999	antibiotic_metabolic_process	54	FH_PCK1_DLD_NAGK_SOD1_HBZ_HBQ1_AKR1B1_NPL_ADH1A_ADH1B_ADH1C_ADH4_CAT_MPO_ADH6_ADH7_NANP_AKR1B10_GPX1_SULT1A3_PRDX1_ALDH1A1_PRDX3_ST3GAL1_MDH1_FAHD1_MDH2_CS_IDH3G_SULT2A1_ST6GAL1_PARK7_PARK7_AKR1C1_PXDN_SULT1E1_PRDX5_HBD_AKR1A1_PXDNL_AKR1C4_ADH5_APOA4_ALDH2_AKR1C3_MTHFS_DPEP1_SDHAF2_HBB_ACLY_GNPDA1_SULT1B1_AKR7A2
979	6.88370954987801	9.29488582687377e-4	0.033472032668685876	1	RIBONUCLEOSIDE_MONOPHOSPHATE_CATABOLIC_PROCESS%GOBP%GO:0009158	ribonucleoside_monophosphate_catabolic_process	3	NUDT3_HPRT1_NT5E
1680	6.88370954987801	9.29488582687377e-4	0.033472032668685876	1	PURINE_NUCLEOSIDE_MONOPHOSPHATE_CATABOLIC_PROCESS%GOBP%GO:0009128	purine_nucleoside_monophosphate_catabolic_process	3	NUDT3_HPRT1_NT5E
1737	6.88370954987801	9.29488582687377e-4	0.033472032668685876	1	NUCLEOSIDE_MONOPHOSPHATE_CATABOLIC_PROCESS%GOBP%GO:0009125	nucleoside_monophosphate_catabolic_process	3	NUDT3_HPRT1_NT5E
2334	6.88370954987801	9.29488582687377e-4	0.033472032668685876	1	PURINE_RIBONUCLEOSIDE_MONOPHOSPHATE_CATABOLIC_PROCESS%GOBP%GO:0009169	purine_ribonucleoside_monophosphate_catabolic_process	3	NUDT3_HPRT1_NT5E
2843	6.65064431795701	9.77630916122685e-4	0.03482232540605146	1	DICARBOXYLIC_ACID_BIOSYNTHETIC_PROCESS%GOBP%GO:0043650	dicarboxylic_acid_biosynthetic_process	4	KYNU_HAAO_MTHFD1_GOT1
3871	6.61975562097007	9.77850011402381e-4	0.03482232540605146	1	ACTIVATION_OF_CYSTEINE-TYPE_ENDOPEPTIDASE_ACTIVITY_INVOLVED_IN_APOPTOTIC_PROCESS_BY_CYTOCHROME_C%GOBP%GO:0008635	activation_of_cysteine-type_endopeptidase_activity_involved_in_apoptotic_process_by_cytochrome_c	3	APAF1_CYCS_DIABLO
42	6.61623797659985	0.00101368865758911	0.035701891731572497	1	NEGATIVE_REGULATION_OF_ARP2/3_COMPLEX-MEDIATED_ACTIN_NUCLEATION%GOBP%GO:0034316	negative_regulation_of_Arp2/3_complex-mediated_actin_nucleation	3	GMFG_GMFB_CTNNA2
5733	6.61623797659985	0.00101368865758911	0.035701891731572497	1	NEGATIVE_REGULATION_OF_ACTIN_NUCLEATION%GOBP%GO:0051126	negative_regulation_of_actin_nucleation	3	GMFG_GMFB_CTNNA2
1268	6.55122443882663	0.00105758520232591	0.0370443778519622	1	NUCLEOSIDE_SALVAGE%GOBP%GO:0043174	nucleoside_salvage	7	UCK2_TK2_TK1_DCK_UPP1_TYMP_HPRT1
1088	6.4592851444157	0.00108758636065609	0.037888198759812704	1	POSITIVE_REGULATION_OF_CELLULAR_AMINE_METABOLIC_PROCESS%GOBP%GO:0033240	positive_regulation_of_cellular_amine_metabolic_process	4	PARK7_PARK7_NR1H4_HPRT1
1101	6.18236288295532	0.00110664641833647	0.03825947102462883	1	TISSUE_DEVELOPMENT%GOBP%GO:0009888	tissue_development	406	BCCIP_EGFLAM_VEGFA_VEGFA_VEGFA_RAP2A_EZR_HYAL1_TAGLN_IBSP_MEPE_APOA5_CYR61_MGP_KLK5_KLK5_APOD_SPINK6_KLK14_RTF1_ROS1_DDR1_SPTLC2_MINPP1_PSAPL1_CASP14_TPP1_OTOR_DAG1_TNNT2_SNAI2_KRT1_KRT5_TPM1_KRT7_KRT20_KRT18_PGRMC2_PGRMC2_NTNG1_COL18A1_CAPNS1_LGR4_EVPL_PRSS8_PSAP_CTNNB1_CTNNB1_DLX3_ASAH1_FLRT3_FLRT3_CLIC4_PI3_AGRN_NTN4_PEF1_RCN3_PDCD6_ASPN_FOXC2_LAMC2_RORC_TIE1_ISL1_COL11A2_IRF6_FGF7_FGF1_KLK6_C…
5845	6.29122697924244	0.00111018121849937	0.03825947102462883	1	GUANOSINE-CONTAINING_COMPOUND_BIOSYNTHETIC_PROCESS%GOBP%GO:1901070	guanosine-containing_compound_biosynthetic_process	4	HPRT1_IMPDH2_GMPS_IMPDH1
1156	6.52221620477957	0.00112620058813528	0.038603988074583664	1	NUCLEOSIDE_CATABOLIC_PROCESS%GOBP%GO:0009164	nucleoside_catabolic_process	10	CECR1_UPP1_MTAP_PNP_NT5C_NT5E_APOBEC3G_NT5M_TYMP_HPRT1
3251	6.42619866368054	0.00115476602499354	0.03937260755430102	1	NECROPTOTIC_PROCESS%GOBP%GO:0070266	necroptotic_process	10	TNF_CD14_CD14_FASLG_FADD_FAS_FAS_TLR4_TICAM2_TLR3
4358	6.44064109958804	0.00119851338501387	0.0404340568312574	1	PROTEIN_LOCALIZATION_TO_MICROTUBULE_CYTOSKELETON%GOBP%GO:0072698	protein_localization_to_microtubule_cytoskeleton	8	CSNK1D_MAPRE3_MAPRE1_DCTN2_MID2_MAPRE2_NUDCD3_CRIPT
2558	6.44064109958804	0.00119851338501387	0.0404340568312574	1	PROTEIN_LOCALIZATION_TO_CYTOSKELETON%GOBP%GO:0044380	protein_localization_to_cytoskeleton	8	CSNK1D_MAPRE3_MAPRE1_DCTN2_MID2_MAPRE2_NUDCD3_CRIPT
5500	6.42080292136646	0.00122794717386632	0.04099552804418287	1	NECROTIC_CELL_DEATH%GOBP%GO:0070265	necrotic_cell_death	11	TNF_CD14_CD14_FASLG_FADD_FAS_FAS_TLR4_TICAM2_TLR3_PPIF
2505	6.42080292136646	0.00122794717386632	0.04099552804418287	1	PROGRAMMED_NECROTIC_CELL_DEATH%GOBP%GO:0097300	programmed_necrotic_cell_death	11	TNF_CD14_CD14_FASLG_FADD_FAS_FAS_TLR4_TICAM2_TLR3_PPIF
3511	6.7318118216856	0.00124929159355092	0.041230095981604126	1	NEGATIVE_REGULATION_OF_MACROPHAGE_CHEMOTAXIS%GOBP%GO:0010760	negative_regulation_of_macrophage_chemotaxis	6	MIF_DDT_C5_C5_SLAMF8_STAP1
3368	6.23407942710054	0.00125742759508485	0.041230095981604126	1	SULFUR_AMINO_ACID_METABOLIC_PROCESS%GOBP%GO:0000096	sulfur_amino_acid_metabolic_process	12	ADI1_MTHFD1_SMS_TST_CBS_MTAP_BLMH_MSRA_DPEP1_AHCYL1_MPST_BHMT2
3271	6.23670640823373	0.00126070184280724	0.041230095981604126	1	DEFENSE_RESPONSE_TO_PROTOZOAN%GOBP%GO:0042832	defense_response_to_protozoan	6	BATF_IRF4_PF4_GBP2_CLEC7A_GBP6
6304	6.23670640823373	0.00126070184280724	0.041230095981604126	1	RESPONSE_TO_PROTOZOAN%GOBP%GO:0001562	response_to_protozoan	6	BATF_IRF4_PF4_GBP2_CLEC7A_GBP6
3129	6.29016288910959	0.00127046531425545	0.04133849068211895	1	ENDOPLASMIC_RETICULUM_ORGANIZATION%GOBP%GO:0007029	endoplasmic_reticulum_organization	15	LMAN1_VAPB_RAB18_TOR1AIP2_STX18_LMAN2_LMAN2_UBL4A_MMGT1_ZFYVE27_CAV2_SGTA_LMAN2L_VAPA_ASNA1
3440	6.02398174702046	0.001346236661809	0.04358271213230147	1	MEMBRANE_ORGANIZATION%GOBP%GO:0061024	membrane_organization	269	SAR1A_TRAPPC4_GOSR1_MYOC_ARFGAP2_PPIA_STX7_CNTN2_TRAPPC5_MSR1_MSR1_VPS4B_APOB_APOE_APOE_APOE_APOE_GLTP_USO1_VAMP8_PLA2G5_NRXN1_NRXN1_CNTNAP2_NRXN2_CALR_GOSR2_SPACA3_SYT9_RPS27A_RPS27A_CHMP2B_SH3GL2_HBEGF_UBC_HSPA9_HSPA1B_BID_CD2_UBXN2B_CTSC_YWHAQ_CHMP2A_YWHAB_VAMP3_CUL3_CHCHD10_CR1_HGS_TRIAP1_NAIF1_TARDBP_TIMM50_IL7R_AGRN_PTPRD_YWHAH_AURKB_GSK3A_OCRL_PEF1_PDCD6_NSFL1C_PRKCA_PRKCB_ARRB1_CCNB1_PACS…
5139	6.05987996616715	0.0013873776604596	0.04468889851028159	1	SUSCEPTIBILITY_TO_NATURAL_KILLER_CELL_MEDIATED_CYTOTOXICITY%GOBP%GO:0042271	susceptibility_to_natural_killer_cell_mediated_cytotoxicity	3	PVRL2_PVR_CADM1
3420	6.07378511654205	0.00140408234637157	0.045000839201208814	1	IMP_METABOLIC_PROCESS%GOBP%GO:0046040	IMP_metabolic_process	5	AMPD2_ADSS_NT5C2_ADSSL1_HPRT1
5339	6.44129529074335	0.00146971584995592	0.046870042777201235	1	NEGATIVE_REGULATION_OF_VITAMIN_METABOLIC_PROCESS%GOBP%GO:0046137	negative_regulation_of_vitamin_metabolic_process	3	NFKB1_AKR1C3_SNAI2
3025	5.92952462652077	0.00149788571651244	0.047134443644565475	1	REGULATION_OF_MHC_CLASS_II_BIOSYNTHETIC_PROCESS%GOBP%GO:0045346	regulation_of_MHC_class_II_biosynthetic_process	8	HDAC2_IL4_IFNG_TMEM106A_PF4_IL10_JAK2_AZU1
6189	6.22608688480739	0.00149814352471667	0.047134443644565475	1	RESPONSE_TO_INTERFERON-BETA%GOBP%GO:0035456	response_to_interferon-beta	10	BST2_IFNB1_IRF1_UBE2K_STAT1_IFI16_IFI16_UBE2G2_CDC34_HTRA2
2074	5.86379384789507	0.00150006653720614	0.047134443644565475	1	GENERATION_OF_PRECURSOR_METABOLITES_AND_ENERGY%GOBP%GO:0006091	generation_of_precursor_metabolites_and_energy	90	STOML2_LEP_ALDOA_BDH2_ADH1A_ADH1B_ADH1C_ADH4_ADH6_ADH7_NDUFS4_COX6A2_PFKM_ALDH1A1_COX6C_PGAM1_MDH1_MDH2_TPI1_GCK_GAPDHS_LEPR_SURF1_HK3_COX4I2_ATP5B_ENO3_ENO2_COX7A1_CYCS_MRAP2_ATP5J_ADIPOQ_NDUFA5_PKLR_UGP2_ATP5O_NDUFB11_CHCHD10_BPGM_PPARGC1A_PGAM2_CROT_HMGCS2_THTPA_ALDOB_ADH5_ALDOC_ALDH2_HK2_HK1_SIRT3_NR1D1_MTFR1_ETFA_ACAT1_GAA_SDHAF2_PYGL_GNPDA1_ATP5J2_ENO1_UQCRB_NDUFV2_FH_ACADVL_DLD_LDHA_COX5A_…
3167	6.16795731667672	0.00150819980993377	0.047158833081343735	1	METHIONINE_METABOLIC_PROCESS%GOBP%GO:0006555	methionine_metabolic_process	7	AHCYL1_ADI1_SMS_MTHFD1_MTAP_MSRA_BHMT2
2213	6.33824761157891	0.00156427362741496	0.0486747279210189	1	REGULATION_OF_DENDRITIC_CELL_CHEMOTAXIS%GOBP%GO:2000508	regulation_of_dendritic_cell_chemotaxis	6	LGALS9_CCL21_GAS6_CALR_C1QBP_SLAMF8
5942	6.10705694419631	0.00160806350316633	0.04979558963911196	1	MUSCLE_ATROPHY%GOBP%GO:0014889	muscle_atrophy	4	GATM_CFLAR_GSN_GSN
812	6.05119122808724	0.00165955702731246	0.05114307954361956	1	REGULATION_OF_ARP2/3_COMPLEX-MEDIATED_ACTIN_NUCLEATION%GOBP%GO:0034315	regulation_of_Arp2/3_complex-mediated_actin_nucleation	6	ARF1_ARFIP2_GMFG_GMFB_ARFIP1_CTNNA2
5619	5.77846821416529	0.00170958590900483	0.05209654049618349	1	PROTEIN-CONTAINING_COMPLEX_ASSEMBLY%GOBP%GO:0065003	protein-containing_complex_assembly	330	SAR1A_TRAPPC4_RPS10_TRAPPC5_RPS19_APOB_APOE_APOE_APOE_APOE_APOA5_USO1_ARL6_GOSR2_SCO2_RPS27A_RPS27A_UBE2C_UBC_TMEM9_TMEM9_UBE2K_PLEKHA7_KRT1_PRPF6_PRPF6_CHMP2A_MDM2_PSMD11_DNAI1_UGDH_PSMD4_PSMD5_PARP1_PARP1_PSMD9_PSMD10_CUL1_VAMP3_CUL3_CUL4B_CTNNB1_CTNNB1_DDX6_BDP1_GRB7_SKP1_PEF1_PDCD6_RAD23B_C17ORF89_DARS_FOXRED1_DDX39B_IL1RAP_DNAJB12_SOD2_HOMER1_UBE2S_DNM2_MAPT_PPID_UBB_UBB_WNT3A_DNAJB14_KLHL12…
5911	6.19245086329468	0.00171487832210526	0.05209654049618349	1	REGULATION_OF_DOPAMINE_METABOLIC_PROCESS%GOBP%GO:0042053	regulation_of_dopamine_metabolic_process	5	PARK2_PARK7_PARK7_HPRT1_ITGB2
2126	6.19245086329468	0.00171487832210526	0.05209654049618349	1	REGULATION_OF_CATECHOLAMINE_METABOLIC_PROCESS%GOBP%GO:0042069	regulation_of_catecholamine_metabolic_process	5	PARK2_PARK7_PARK7_HPRT1_ITGB2
799	5.996323984311	0.00174752806808731	0.05258992918516271	1	PURINE_NUCLEOSIDE_BIOSYNTHETIC_PROCESS%GOBP%GO:0042451	purine_nucleoside_biosynthetic_process	5	CECR1_HPRT1_IMPDH2_GMPS_IMPDH1
2018	5.996323984311	0.00174752806808731	0.05258992918516271	1	PURINE_RIBONUCLEOSIDE_BIOSYNTHETIC_PROCESS%GOBP%GO:0046129	purine_ribonucleoside_biosynthetic_process	5	CECR1_HPRT1_IMPDH2_GMPS_IMPDH1
4920	5.67246635720252	0.00181800206993765	0.05435188208439523	1	PROTEIN_GLYCOSYLATION%GOBP%GO:0006486	protein_glycosylation	69	MGAT4B_B4GALT7_B3GNT6_ST3GAL5_KDELC2_PMM1_PMM2_ST3GAL2_ST3GAL1_GAL3ST1_ENTPD5_ST6GAL1_SDF2L1_ST8SIA2_LARGE_RPN1_RPN1_CHST4_GALNT10_ST6GALNAC1_GALNT11_B4GALT5_UBE2J1_KDELC1_GCNT1_ST3GAL6_GALNT3_GALNT2_GALNT1_ST6GALNAC2_B3GNT4_ST8SIA6_LMAN1_B4GALT1_MAN1C1_GXYLT1_DDOST_ST8SIA4_GCNT2_MUC1_MUC1_FUT10_GALNT13_FUT2_FUT5_FUT8_MVD_A4GNT_MGAT4A_B3GALT2_B3GALT1_FUT9_ASGR1_ASGR2_B3GNT8_PLOD3_C1GALT1C1_POFUT1…
2799	5.65706144300357	0.00182906268513561	0.05435188208439523	1	PEPTIDYL-SERINE_MODIFICATION%GOBP%GO:0018209	peptidyl-serine_modification	75	PRKCB_CSNK1D_PKN1_PRKCQ_PCK1_ERN1_MAPK1_PRKCZ_TBK1_KDELC2_TNKS_MAPKAPK3_DYRK3_CAMK1D_HMGA2_SGK3_RPS6KA3_RPS6KA1_PRKACA_NDNF_AKT3_NAA10_GALNT13_AURKA_CAMK2D_PDPK1_CSNK2A1_CSNK2A1_PLK1_CAMK2A_MAP4K1_VRK1_MAPK14_AKT2_AKT2_MAPK9_MAPK13_MAPK12_CAB39_ADRBK1_RPS6KB1_RPS6KB1_PARP1_PARP1_CSNK2A2_CAMK1_MAPKAPK5_MAPKAPK5_MARK3_MAP2K2_CSNK1G2_CSNK1G2_CAMK4_PRKCI_RPS6KA6_PRKCG_DCLK3_MST1_TGFBR2_ROCK2_MAPKAPK2…
303	6.0714406769581	0.00183694352810926	0.05435188208439523	1	POLYAMINE_METABOLIC_PROCESS%GOBP%GO:0006595	polyamine_metabolic_process	5	ODC1_SAT2_DHPS_SMS_SAT1
96	5.94402158886124	0.00183999351206143	0.05435188208439523	1	RIBONUCLEOSIDE_CATABOLIC_PROCESS%GOBP%GO:0042454	ribonucleoside_catabolic_process	5	APOBEC3G_CECR1_UPP1_PNP_HPRT1
1905	5.65043997509169	0.00184899396781724	0.05436720795279132	1	MACROMOLECULE_GLYCOSYLATION%GOBP%GO:0043413	macromolecule_glycosylation	70	MGAT4B_B4GALT7_B3GNT6_FUT3_ST3GAL5_KDELC2_PMM1_PMM2_ST3GAL2_ST3GAL1_GAL3ST1_ENTPD5_ST6GAL1_SDF2L1_ST8SIA2_LARGE_RPN1_RPN1_CHST4_GALNT10_ST6GALNAC1_GALNT11_B4GALT5_UBE2J1_KDELC1_GCNT1_ST3GAL6_GALNT3_GALNT2_GALNT1_ST6GALNAC2_B3GNT4_ST8SIA6_LMAN1_B4GALT1_MAN1C1_GXYLT1_DDOST_ST8SIA4_GCNT2_MUC1_MUC1_FUT10_GALNT13_FUT2_FUT5_FUT8_MVD_A4GNT_MGAT4A_B3GALT2_B3GALT1_FUT9_ASGR1_ASGR2_B3GNT8_PLOD3_C1GALT1C1_P…
5264	5.6155831098588	0.00191276708211818	0.05598555706108463	1	GLYCOSYLATION%GOBP%GO:0070085	glycosylation	73	MGAT4B_B4GALT7_B3GNT6_FUT3_ST3GAL5_KDELC2_PMM1_PMM2_ST3GAL2_ST3GAL1_GAL3ST1_ENTPD5_ST6GAL1_SDF2L1_ST8SIA2_LARGE_RPN1_RPN1_CLN5_CHST4_GALNT10_ST6GALNAC1_GALNT11_B4GALT5_UBE2J1_KDELC1_GCNT1_ST3GAL6_GALNT3_GALNT2_GALNT1_ST6GALNAC2_B3GNT4_ST8SIA6_LMAN1_B4GALT1_MAN1C1_GXYLT1_DDOST_ST8SIA4_GCNT2_MUC1_MUC1_FUT10_GALNT13_FUT2_NANS_FUT5_FUT8_MVD_A4GNT_MGAT4A_B3GALT2_B3GALT1_FUT9_ASGR1_ASGR2_B3GNT8_PLOD3_C…
3467	5.91712366806466	0.00192387440174457	0.05605470415992134	1	POSITIVE_REGULATION_OF_MEMBRANE_POTENTIAL%GOBP%GO:0045838	positive_regulation_of_membrane_potential	7	AKT2_AKT2_STOML2_GLRX_TCL1A_BAD_AKT1
5468	5.92313880076161	0.00195901428953271	0.05676749108192952	1	NEGATIVE_REGULATION_OF_CD4-POSITIVE_ALPHA-BETA_T_CELL_PROLIFERATION%GOBP%GO:2000562	negative_regulation_of_CD4-positive_alpha-beta_T_cell_proliferation	6	LGALS9_XCL1_C10ORF54_C10ORF54_TWSG1_CD274
6257	5.89623373686211	0.00196605039316511	0.05676749108192952	1	ALPHA-AMINO_ACID_BIOSYNTHETIC_PROCESS%GOBP%GO:1901607	alpha-amino_acid_biosynthetic_process	22	ADI1_SDSL_MTAP_PYCR1_GATM_AASDHPPT_SHMT2_OTC_SEPHS1_SHMT1_MTHFD1_CBS_GOT1_PSAT1_BCAT2_NAGS_PLOD2_PYCR2_ASL_GLUL_BHMT2_PHGDH
3795	6.01230794765016	0.00201559083763969	0.057936938427221585	1	GLYCOSYL_COMPOUND_CATABOLIC_PROCESS%GOBP%GO:1901658	glycosyl_compound_catabolic_process	13	CECR1_UPP1_GLA_MTAP_PNP_NT5C_ABHD10_GUSB_NT5E_APOBEC3G_NT5M_TYMP_HPRT1
3837	5.81392319974449	0.00202600118250484	0.057976194552928684	1	RIBONUCLEOSIDE_BIOSYNTHETIC_PROCESS%GOBP%GO:0042455	ribonucleoside_biosynthetic_process	6	CECR1_CMPK1_HPRT1_IMPDH2_GMPS_IMPDH1
2396	5.96699611673242	0.00206683791117745	0.058881915602877574	1	POSITIVE_REGULATION_OF_MACROPHAGE_DIFFERENTIATION%GOBP%GO:0045651	positive_regulation_of_macrophage_differentiation	8	TGFB1_LIF_PF4_IL34_FADD_CSF1_CASP8_PRKCA
4498	5.60696674253029	0.00209871994472344	0.05928417600514529	1	PROTEIN-CONTAINING_COMPLEX_SUBUNIT_ORGANIZATION%GOBP%GO:0043933	protein-containing_complex_subunit_organization	417	SAR1A_SERPINF2_TRAPPC4_MRPL2_RPS10_MAP1LC3A_VTA1_TRAPPC5_RPS19_GREM1_VPS4B_APOB_APOE_APOE_APOE_APOE_APOA5_USO1_ARL6_GOSR2_BPTF_SCO2_RPS27A_RPS27A_UBE2C_IST1_UBC_TSG101_TMEM9_TMEM9_UBE2K_PLEKHA7_DHX8_SMARCC1_KRT1_PRPF6_PRPF6_CHMP2A_MDM2_PSMD11_MRPL34_DNAI1_UGDH_PSMD4_PSMD5_MRPL32_PARP1_PARP1_PSMD9_PSMD10_CUL1_VAMP3_CUL3_CUL4B_MRPL33_CTNNB1_CTNNB1_PLA2G10_DDX6_BDP1_GRB7_PELO_SKP1_PEF1_PDCD6_RAD23B_…
3796	5.64182705326319	0.00210021148164263	0.05928417600514529	1	ACTIVATED_T_CELL_PROLIFERATION%GOBP%GO:0050798	activated_T_cell_proliferation	3	CRTAM_BTN3A1_CADM1
187	5.67728390930972	0.00210870392030782	0.05928417600514529	1	NEUROTRANSMITTER_METABOLIC_PROCESS%GOBP%GO:0042133	neurotransmitter_metabolic_process	18	ALDH5A1_SPR_GCH1_ENPP6_SDSL_PRG3_GCSH_NQO1_CYB5R3_ARG2_SHMT2_TRH_SHMT1_GLYAT_DDC_HRSP12_ACHE_AKT1
3653	5.96033317914769	0.0021182013291916	0.05929113764243736	1	HISTONE_H2B_UBIQUITINATION%GOBP%GO:0033523	histone_H2B_ubiquitination	3	RNF8_DTX3L_UBE2E1
5085	5.54659986503793	0.0021702581622931	0.06048415139260335	1	CARBOHYDRATE_METABOLIC_PROCESS%GOBP%GO:0005975	carbohydrate_metabolic_process	126	UGT1A1_B3GNT6_ALDOA_ST6GALNAC5_FUT3_FBP1_IDUA_ST6GALNAC6_ST3GAL5_FBP2_UGT2A1_RBP4_PMM1_PMM2_AKR1B1_GALK1_GALE_APOD_PFKM_DCXR_ALDH1A1_CHST1_TFF1_ST3GAL2_PGAM1_MDH1_MDH2_IMPA2_IMPA1_INPP5B_TPI1_NAGPA_GNPTG_GCK_GOT1_GAPDHS_ANGPTL3_BRAT1_HK3_ST8SIA2_ENO3_OAS1_ENO2_BRAF_MAN2B2_AMY2A_ADIPOQ_PKLR_UGP2_BPGM_PPARGC1A_PGAM2_AKR1A1_GLB1_CYB5A_PDXP_ALDOB_MIOX_ALDOC_ALDH2_HK2_HK1_NR1D1_NUDT5_ST3GAL6_OCRL_B4GA…
4121	5.54871615423308	0.00222200693686425	0.0612386550290435	1	NATURAL_KILLER_CELL_MEDIATED_IMMUNITY%GOBP%GO:0002228	natural_killer_cell_mediated_immunity	13	VAMP7_GZMB_ULBP1_ULBP2_ULBP3_SLAMF7_CEBPG_KIR3DL1_KLRK1_RAET1G_CLEC2A_VAMP2_MICA
159	5.54871615423308	0.00222200693686425	0.0612386550290435	1	NATURAL_KILLER_CELL_MEDIATED_CYTOTOXICITY%GOBP%GO:0042267	natural_killer_cell_mediated_cytotoxicity	13	VAMP7_GZMB_ULBP1_ULBP2_ULBP3_SLAMF7_CEBPG_KIR3DL1_KLRK1_RAET1G_CLEC2A_VAMP2_MICA
4594	5.6795090759532	0.00222599167266258	0.0612386550290435	1	PURINE-CONTAINING_COMPOUND_SALVAGE%GOBP%GO:0043101	purine-containing_compound_salvage	8	AMPD2_PNP_ADK_APRT_DCK_HPRT1_GMPR_GMPR2
483	5.49816099574585	0.00226266221503713	0.06198147349738462	1	OXIDATION-REDUCTION_PROCESS%GOBP%GO:0055114	oxidation-reduction_process	146	SPR_LEP_ALDOA_ALKBH2_SUMF1_AKR1B1_ADH1A_ADH1B_ADH1C_ADH4_ADH6_ADH7_POR_APOA2_PFKM_DECR1_ALDH1A1_HADH_PECR_SCO2_PRDX3_PGAM1_GCK_GAPDHS_LEPR_CYCS_ADIPOQ_UGP2_LOXL3_PPARGC1A_TXN_HAO1_HMOX1_IDH1_ADH5_ALDH2_SIRT3_CRAT_NR1D1_MTFR1_ETFA_GAA_PYGL_ECI2_ETHE1_ACAA1_PGK1_LOXL2_G6PD_SUOX_PDIA5_PXDN_ALDH3A1_PKM2_ACADS_PXDNL_GRHPR_TSTD1_ECHS1_PGM1_NQO2_SNCA_PGD_BLVRA_HMOX2_BDH2_AKR1D1_KCNAB2_HSD17B10_MPO_NDUFS…
2841	5.73588793336986	0.00233337619316376	0.06311694565134003	1	RESPONSE_TO_CADMIUM_ION%GOBP%GO:0046686	response_to_cadmium_ion	13	HAAO_MAPK1_MAPK3_JUN_MAPK8_AKR1C3_MMP9_HSF1_EGFR_EGFR_MAPK9_NCF1_AKT1
5923	5.63068653172697	0.00233869703854328	0.06311694565134003	1	RESPONSE_TO_AMINO_ACID%GOBP%GO:0043200	response_to_amino_acid	4	FYN_LAMTOR3_RRAGC_CAPN2
6146	5.63068653172697	0.00233869703854328	0.06311694565134003	1	CELLULAR_RESPONSE_TO_AMINO_ACID_STIMULUS%GOBP%GO:0071230	cellular_response_to_amino_acid_stimulus	4	FYN_LAMTOR3_RRAGC_CAPN2
5687	5.97981576253045	0.00234706930792872	0.06311694565134003	1	REGULATION_OF_MACROPHAGE_CHEMOTAXIS%GOBP%GO:0010758	regulation_of_macrophage_chemotaxis	21	MSTN_PTK2_IL34_DDT_MAPK1_CSF1R_RARRES2_CCL5_MAPK3_CSF1_C5_C5_SLAMF8_MIF_MDK_THBS1_CXCL17_MST1_PTK2B_PTK2B_STAP1
1757	5.7479229235138	0.00236126922659718	0.06311694565134003	1	T-HELPER_17_CELL_LINEAGE_COMMITMENT%GOBP%GO:0072540	T-helper_17_cell_lineage_commitment	6	IL6_IRF4_BATF_STAT3_SLAMF6_LY9
6001	5.57638886216364	0.00238024412519688	0.06311694565134003	1	NUCLEOBASE_BIOSYNTHETIC_PROCESS%GOBP%GO:0046112	nucleobase_biosynthetic_process	7	PRPS1_SHMT2_PAICS_SHMT1_GMPS_APRT_HPRT1
6082	5.57638886216364	0.00238024412519688	0.06311694565134003	1	PURINE_NUCLEOBASE_BIOSYNTHETIC_PROCESS%GOBP%GO:0009113	purine_nucleobase_biosynthetic_process	7	PRPS1_APRT_SHMT2_PAICS_HPRT1_GMPS_SHMT1
4822	5.59799583054176	0.0023922054117036	0.06311694565134003	1	POSITIVE_REGULATION_OF_SODIUM_ION_TRANSMEMBRANE_TRANSPORTER_ACTIVITY%GOBP%GO:2000651	positive_regulation_of_sodium_ion_transmembrane_transporter_activity	4	WNK3_GLRX_ATP1B1_TESC
2452	5.77140190975719	0.00239447167710849	0.06311694565134003	1	PEPTIDYL-GLUTAMINE_METHYLATION%GOBP%GO:0018364	peptidyl-glutamine_methylation	3	CREBBP_N6AMT1_FBL
3354	5.87401537014602	0.00240454973623239	0.06311694565134003	1	REGULATION_OF_ESTABLISHMENT_OF_CELL_POLARITY%GOBP%GO:2000114	regulation_of_establishment_of_cell_polarity	7	ROCK2_FAM49B_GSN_GSN_CDH5_PTK2B_PTK2B
6254	5.5877483039339	0.00241242615984061	0.06311694565134003	1	MITOTIC_METAPHASE_PLATE_CONGRESSION%GOBP%GO:0007080	mitotic_metaphase_plate_congression	15	PDCD6IP_DCTN2_BECN1_CCNB1_CUL3_VPS4B_VPS4A_KPNB1_CHMP2B_NUDC_MAD1L1_NDC80_KIF22_RAB11A_CHMP2A
1526	5.57104250229167	0.00245750680584866	0.06403503506296712	1	SULFUR_AMINO_ACID_BIOSYNTHETIC_PROCESS%GOBP%GO:0000097	sulfur_amino_acid_biosynthetic_process	5	ADI1_MTHFD1_CBS_MTAP_BHMT2
2407	5.79352981403827	0.00251608847173479	0.06529606114906884	1	SERINE_FAMILY_AMINO_ACID_METABOLIC_PROCESS%GOBP%GO:0009069	serine_family_amino_acid_metabolic_process	17	SHMT2_SEPHS1_SHMT1_MTHFD1_TST_CBS_SDSL_SEPSECS_DAO_GCSH_GLYAT_PSAT1_HRSP12_AHCYL1_MPST_SARS_PHGDH
2473	5.60865712900003	0.00255359175414771	0.06547239058418101	1	CILIARY_BASAL_BODY-PLASMA_MEMBRANE_DOCKING%GOBP%GO:0097711	ciliary_basal_body-plasma_membrane_docking	15	TCTN2_CSNK1D_MAPRE1_DCTN2_CETN2_DYNLL1_PRKACA_YWHAG_YWHAG_NDE1_PLK1_PPP2R1A_YWHAE_HSP90AA1_RAB11A
3857	5.49333894376088	0.0025639587669809	0.06547239058418101	1	L-METHIONINE_SALVAGE%GOBP%GO:0071267	L-methionine_salvage	3	MTAP_ADI1_BHMT2
392	5.49333894376088	0.0025639587669809	0.06547239058418101	1	AMINO_ACID_SALVAGE%GOBP%GO:0043102	amino_acid_salvage	3	MTAP_ADI1_BHMT2
5321	5.49333894376088	0.0025639587669809	0.06547239058418101	1	L-METHIONINE_BIOSYNTHETIC_PROCESS%GOBP%GO:0071265	L-methionine_biosynthetic_process	3	MTAP_ADI1_BHMT2
205	5.09692438284589	0.00258071788004688	0.06547239058418101	1	POSITIVE_REGULATION_OF_ISOTYPE_SWITCHING%GOBP%GO:0045830	positive_regulation_of_isotype_switching	7	TGFB1_TFRC_TFRC_TNFSF4_IL4_PAXIP1_SUV420H2
2661	5.71305380476788	0.00259355537204109	0.06547239058418101	1	REGULATION_OF_MEIOTIC_NUCLEAR_DIVISION%GOBP%GO:0040020	regulation_of_meiotic_nuclear_division	4	SIRT2_CHFR_RAD1_PLCB1
1967	5.48248771842237	0.00259438177977878	0.06547239058418101	1	METAPHASE_PLATE_CONGRESSION%GOBP%GO:0051310	metaphase_plate_congression	16	GEM_PDCD6IP_DCTN2_BECN1_CCNB1_CUL3_VPS4B_VPS4A_KPNB1_CHMP2B_NUDC_MAD1L1_NDC80_KIF22_RAB11A_CHMP2A
2885	5.31678881428799	0.00260638862301765	0.06551745519036524	1	GLYCOPROTEIN_BIOSYNTHETIC_PROCESS%GOBP%GO:0009101	glycoprotein_biosynthetic_process	102	MGAT4B_B4GALT7_B3GNT6_ST3GAL5_KDELC2_TMEM106A_PMM1_PMM2_UST_HS3ST5_ST3GAL2_ST3GAL1_GAL3ST1_ENTPD5_ST6GAL1_SDF2L1_ST8SIA2_LARGE_RPN1_RPN1_CHST4_UGDH_CHST3_VCAN_GALNT10_ST6GALNAC1_GALNT11_CSPG4_NCAN_B4GALT5_UBE2J1_CHST9_KDELC1_GCNT1_ST3GAL6_GALNT3_GALNT2_BMPR1B_HS6ST2_BMPR2_GALNT1_GLCE_ST6GALNAC2_CANT1_B3GNT4_ST8SIA6_DCN_LMAN1_B4GALT1_CSGALNACT2_GAL3ST2_MAN1C1_GXYLT1_DDOST_CHST11_ST8SIA4_ACPL2_IGF1…
1217	5.41617502965164	0.00275798267032079	0.06878859500683372	1	ESTABLISHMENT_OF_CHROMOSOME_LOCALIZATION%GOBP%GO:0051303	establishment_of_chromosome_localization	17	GEM_PDCD6IP_DCTN2_BECN1_CCNB1_CUL3_VPS4B_VPS4A_KPNB1_CHMP2B_NDE1_NUDC_MAD1L1_NDC80_KIF22_RAB11A_CHMP2A
5024	5.41617502965164	0.00275798267032079	0.06878859500683372	1	CHROMOSOME_LOCALIZATION%GOBP%GO:0050000	chromosome_localization	17	GEM_PDCD6IP_DCTN2_BECN1_CCNB1_CUL3_VPS4B_VPS4A_KPNB1_CHMP2B_NDE1_NUDC_MAD1L1_NDC80_KIF22_RAB11A_CHMP2A
541	5.57469190598103	0.00279346788324364	0.06928956667220279	1	DIACYLGLYCEROL_METABOLIC_PROCESS%GOBP%GO:0046339	diacylglycerol_metabolic_process	4	PNPLA2_DGKB_APOA2_ANG
4712	5.73316935792076	0.00281126350489247	0.06928956667220279	1	NEGATIVE_REGULATION_OF_BONE_DEVELOPMENT%GOBP%GO:1903011	negative_regulation_of_bone_development	3	LILRB1_GREM1_LTF
61	5.77446150864852	0.00281701078100149	0.06928956667220279	1	MEMBRANE_DISRUPTION_IN_OTHER_ORGANISM%GOBP%GO:0051673	membrane_disruption_in_other_organism	3	DEFA5_LTF_DEFB118
565	5.41490443567082	0.00283211645368442	0.06928956667220279	1	REGULATION_OF_HISTONE_H3-K4_METHYLATION%GOBP%GO:0051569	regulation_of_histone_H3-K4_methylation	6	PAXIP1_MYB_SMAD4_CTNNB1_CTNNB1_WDR5
2206	5.41490443567082	0.00283211645368442	0.06928956667220279	1	POSITIVE_REGULATION_OF_HISTONE_H3-K4_METHYLATION%GOBP%GO:0051571	positive_regulation_of_histone_H3-K4_methylation	6	PAXIP1_MYB_SMAD4_CTNNB1_CTNNB1_WDR5
4005	4.90089224957736	0.00289007256500895	0.07043865072892536	1	REGULATION_OF_ISOTYPE_SWITCHING%GOBP%GO:0045191	regulation_of_isotype_switching	9	TGFB1_TFRC_TFRC_TNFSF4_IL4_PAXIP1_SUV420H2_IL10_THOC1
1098	5.42347303884544	0.00291810077416144	0.07058500363160314	1	PLATELET_MORPHOGENESIS%GOBP%GO:0036344	platelet_morphogenesis	3	ACTN1_MEF2C_CASP3
6243	5.42347303884544	0.00291810077416144	0.07058500363160314	1	PLATELET_FORMATION%GOBP%GO:0030220	platelet_formation	3	ACTN1_MEF2C_CASP3
2752	5.83358279822176	0.0029903109726187	0.07177718090455024	1	PROTEIN_OXIDATION%GOBP%GO:0018158	protein_oxidation	7	TMX3_LOXL2_PRDX3_LOXL3_SUMF1_APOA2_APOA1
6369	5.37694338980847	0.00299060528126049	0.07177718090455024	1	MICROTUBULE_ANCHORING%GOBP%GO:0034453	microtubule_anchoring	4	KIF3A_BCCIP_PEX14_DAG1
3734	5.56241323357212	0.00301217810660281	0.07177718090455024	1	POSITIVE_REGULATION_OF_IMMUNE_RESPONSE_TO_TUMOR_CELL%GOBP%GO:0002839	positive_regulation_of_immune_response_to_tumor_cell	9	PVRL2_CD226_HSPD1_PVR_HRG_HLA-DRB3_CD274_IL12B_CRTAM
5383	5.56241323357212	0.00301217810660281	0.07177718090455024	1	POSITIVE_REGULATION_OF_RESPONSE_TO_TUMOR_CELL%GOBP%GO:0002836	positive_regulation_of_response_to_tumor_cell	9	PVRL2_CD226_HSPD1_PVR_HRG_HLA-DRB3_CD274_IL12B_CRTAM
5146	5.52216046722273	0.00302967430612211	0.0718621402300168	1	REGULATION_OF_ACTIN_NUCLEATION%GOBP%GO:0051125	regulation_of_actin_nucleation	9	ARF1_SCIN_GSN_GSN_ARFIP2_GMFG_GMFB_ARFIP1_CTNNA2
1019	5.47970600472545	0.00303816536697887	0.0718621402300168	1	REGULATION_OF_MACROPHAGE_DIFFERENTIATION%GOBP%GO:0045649	regulation_of_macrophage_differentiation	13	TGFB1_IL34_FADD_CSF1_PTPN2_INHBA_INHBA_ADIPOQ_LIF_C1QC_PF4_CASP8_PRKCA
6390	5.36926964037122	0.00306298477291067	0.07218283968513747	1	REGULATION_OF_CD40_SIGNALING_PATHWAY%GOBP%GO:2000348	regulation_of_CD40_signaling_pathway	3	SLAMF1_TNFAIP3_TREM2
443	5.34274496907456	0.00309995239522465	0.07252078413645988	1	RIBONUCLEOTIDE_CATABOLIC_PROCESS%GOBP%GO:0009261	ribonucleotide_catabolic_process	9	NUDT3_ACAT1_PDE2A_PDE9A_MLYCD_HPRT1_PDE4D_NT5E_HINT1
1386	5.34274496907456	0.00309995239522465	0.07252078413645988	1	PURINE_RIBONUCLEOTIDE_CATABOLIC_PROCESS%GOBP%GO:0009154	purine_ribonucleotide_catabolic_process	9	NUDT3_ACAT1_PDE2A_PDE9A_MLYCD_HPRT1_PDE4D_NT5E_HINT1
853	5.6576395446720404	0.00317313349932513	0.07345308268450626	1	CELLULAR_COPPER_ION_HOMEOSTASIS%GOBP%GO:0006878	cellular_copper_ion_homeostasis	5	PRND_ARF1_ATOX1_APP_PRNP
1287	5.4439944009312	0.00317591023562103	0.07345308268450626	1	MATURE_B_CELL_DIFFERENTIATION%GOBP%GO:0002335	mature_B_cell_differentiation	10	SLAMF8_DLL1_MFNG_IL6_NOTCH2_NOTCH2_IL21_FCGR2B_PTK2B_PTK2B
4843	5.472602504324	0.00318816118105447	0.07345308268450626	1	RNA_PHOSPHODIESTER_BOND_HYDROLYSIS%GOBP%GO:0090501	RNA_phosphodiester_bond_hydrolysis	9	ERN1_RNASEH1_RPP30_RNASE4_RNASE2_RNASE1_RNASE6_EXOSC3_EXOSC8
3139	5.33270952823569	0.00319373752908536	0.07345308268450626	1	TOXIN_METABOLIC_PROCESS%GOBP%GO:0009404	toxin_metabolic_process	7	N6AMT1_ACAA1_CBS_MPST_ARL1_ETHE1_AS3MT
1587	5.20952207657691	0.00320412107316037	0.07345308268450626	1	POSITIVE_REGULATION_OF_MYELOID_LEUKOCYTE_DIFFERENTIATION%GOBP%GO:0002763	positive_regulation_of_myeloid_leukocyte_differentiation	18	TGFB1_IL34_CD74_CD74_IL17A_IL12B_LIF_CD4_IFNG_TESC_CASP8_TNF_IL23R_FADD_CSF1_TNFSF11_PF4_PRKCA
3967	5.1638367358593	0.00322041195369005	0.07345308268450626	1	METHIONINE_BIOSYNTHETIC_PROCESS%GOBP%GO:0009086	methionine_biosynthetic_process	4	MTAP_ADI1_MTHFD1_BHMT2
3581	5.26370086192225	0.00323676981413634	0.07345308268450626	1	STRIATED_MUSCLE_ADAPTATION%GOBP%GO:0014888	striated_muscle_adaptation	4	MYOC_CFLAR_GSN_GSN
2177	5.11861411584164	0.00324024387886779	0.07345308268450626	1	GLYCOPROTEIN_METABOLIC_PROCESS%GOBP%GO:0009100	glycoprotein_metabolic_process	128	MGAT4B_B4GALT7_B3GNT6_IDUA_IDS_ST6GALNAC6_ST3GAL5_KDELC2_TMEM106A_PMM1_PMM2_HS3ST4_HS3ST4_HYAL1_MAN1A2_ENGASE_SULF2_UST_PRKCSH_NDNF_HS3ST5_ST3GAL2_ST3GAL1_GAL3ST1_ENTPD5_ERP44_ST6GAL1_SDF2L1_ST8SIA2_LARGE_RPN1_RPN1_PARK7_PARK7_CHST4_UGDH_CHST3_HIF1A_VCAN_GALNT10_ST6GALNAC1_GALNT11_AGA_CSPG4_NCAN_B4GALT5_UBE2J1_CHST9_KDELC1_GCNT1_ST3GAL6_GALNT3_GALNT2_BMPR1B_HS6ST2_MAN1B1_BMPR2_GALNT1_GLCE_ST6GALN…
5672	5.27000669253267	0.00325723137035494	0.07345308268450626	1	PURINE_NUCLEOBASE_METABOLIC_PROCESS%GOBP%GO:0006144	purine_nucleobase_metabolic_process	9	PRPS1_SHMT2_PAICS_XDH_SHMT1_GMPS_APRT_GDA_HPRT1
4069	5.19881764409641	0.00325955335213635	0.07345308268450626	1	LEUKOCYTE_MEDIATED_CYTOTOXICITY%GOBP%GO:0001909	leukocyte_mediated_cytotoxicity	20	CADM1_ELANE_CEBPG_CRTAM_VAMP2_MICA_F2_F2_VAMP7_GZMB_ULBP1_ULBP2_ULBP3_SLAMF7_KIR3DL1_AZU1_KLRK1_RAET1G_CLEC2A_CTSH
5149	5.45652922185352	0.00328349582284371	0.07345308268450626	1	POSITIVE_REGULATION_OF_T_CELL_APOPTOTIC_PROCESS%GOBP%GO:0070234	positive_regulation_of_T_cell_apoptotic_process	7	LGALS9_TP53_TP53_IDO1_PDCD1_CCL5_CD274
3876	4.88068706607201	0.00330985822024199	0.07345308268450626	1	POSITIVE_REGULATION_OF_B_CELL_MEDIATED_IMMUNITY%GOBP%GO:0002714	positive_regulation_of_B_cell_mediated_immunity	10	TGFB1_PVRL2_TFRC_TFRC_TNFSF4_IL4_CD226_XCL1_PAXIP1_SUV420H2
6117	4.88068706607201	0.00330985822024199	0.07345308268450626	1	POSITIVE_REGULATION_OF_IMMUNOGLOBULIN_MEDIATED_IMMUNE_RESPONSE%GOBP%GO:0002891	positive_regulation_of_immunoglobulin_mediated_immune_response	10	TGFB1_PVRL2_TFRC_TFRC_TNFSF4_IL4_CD226_XCL1_PAXIP1_SUV420H2
3134	5.42211947765578	0.00331395072599139	0.07345308268450626	1	REGULATION_OF_IMMUNE_RESPONSE_TO_TUMOR_CELL%GOBP%GO:0002837	regulation_of_immune_response_to_tumor_cell	10	HMGB1_PVRL2_CD226_HSPD1_PVR_HRG_HLA-DRB3_CD274_IL12B_CRTAM
6158	5.42211947765578	0.00331395072599139	0.07345308268450626	1	REGULATION_OF_RESPONSE_TO_TUMOR_CELL%GOBP%GO:0002834	regulation_of_response_to_tumor_cell	10	HMGB1_PVRL2_CD226_HSPD1_PVR_HRG_HLA-DRB3_CD274_IL12B_CRTAM
1058	5.4834881665351896	0.00332315038666253	0.07345308268450626	1	ACTIN_FILAMENT_SEVERING%GOBP%GO:0051014	actin_filament_severing	10	SCIN_CFL2_FLII_GSN_GSN_GMFG_GMFB_CAPG_DSTN_CFL1
6174	5.33243895097224	0.00336154648772768	0.07382026307932882	1	NEGATIVE_REGULATION_OF_MYELOID_CELL_DIFFERENTIATION%GOBP%GO:0045638	negative_regulation_of_myeloid_cell_differentiation	20	APCS_LTF_CCL3_ADIPOQ_CARTPT_LILRB4_INHBA_INHBA_C1QC_PF4_FSTL3_IL4_PTPN2_LILRB1_HSPA9_MYC_TLR4_TLR3_PTK2B_PTK2B
936	5.17572805190208	0.00336279513559501	0.07382026307932882	1	MITOTIC_SISTER_CHROMATID_SEGREGATION%GOBP%GO:0000070	mitotic_sister_chromatid_segregation	25	DCTN2_BECN1_CCNB1_VPS4B_RACGAP1_RB1_VPS4A_RAN_CHMP2B_MAD1L1_ZWINT_PLK1_NDC80_KIF22_CHMP2A_PDCD6IP_KIF23_CUL3_TTN_KPNB1_AURKB_PRC1_PRC1_NUDC_RAB11A
3514	5.59278313950657	0.00343478007507558	0.07500452007768185	1	PROTEIN_LOCALIZATION_TO_NUCLEAR_ENVELOPE%GOBP%GO:0090435	protein_localization_to_nuclear_envelope	3	NUTF2_PLK1_TOR1AIP2
1638	5.2802893831469	0.0034442722832323	0.07500452007768185	1	HISTONE_H3-K4_METHYLATION%GOBP%GO:0051568	histone_H3-K4_methylation	7	DPY30_ASH2L_SETMAR_WDR5_MLL2_RBBP5_PAXIP1
4255	5.16591181202682	0.00345197313111134	0.07500452007768185	1	NEGATIVE_REGULATION_OF_ATPASE_ACTIVITY%GOBP%GO:0032780	negative_regulation_of_ATPase_activity	4	TNNT2_LTF_TNNI3_PPIF
3092	5.16628592590919	0.00348119947321301	0.07500452007768185	1	EYE_DEVELOPMENT%GOBP%GO:0001654	eye_development	46	VEGFA_VEGFA_VEGFA_RBP4_USH1C_GDF3_MFAP2_MFAP2_FREM2_RAB18_ALDH1A3_INHBA_INHBA_PDGFRA_PDGFRB_SCO2_SOX2_EPHA2_ATF6_HDAC2_MFAP5_DSCAM_CRYBB2_CRYBB1_NRP1_CRYGD_CRYGS_STAT3_MDM1_WNT5A_WNT7A_FLT1_FLT1_MED1_SMOC1_ACVR2B_ANGPTL7_ACVRL1_TGFB2_DLL1_BMPR1B_BMPR2_FOXL2_EFEMP1_CHD7_CHRDL1
4814	5.03071000776366	0.00348766716507798	0.07500452007768185	1	NEGATIVE_REGULATION_OF_G0_TO_G1_TRANSITION%GOBP%GO:0070317	negative_regulation_of_G0_to_G1_transition	12	HLA-G_MGA_CBX3_RRM2_CHEK1_RAD51_RBBP4_EHMT2_APAF1_CBX5_MAX_L3MBTL2
1511	5.08864682912784	0.00350793567959706	0.07500452007768185	1	REGULATION_OF_HISTONE_METHYLATION%GOBP%GO:0031060	regulation_of_histone_methylation	8	BRD4_MYB_WDR5_PAXIP1_SMAD4_CTNNB1_CTNNB1_JARID2
2277	5.08864682912784	0.00350793567959706	0.07500452007768185	1	POSITIVE_REGULATION_OF_HISTONE_METHYLATION%GOBP%GO:0031062	positive_regulation_of_histone_methylation	8	BRD4_MYB_WDR5_PAXIP1_SMAD4_CTNNB1_CTNNB1_JARID2
4826	5.28417228660484	0.00351688589788268	0.07500452007768185	1	CELL_KILLING%GOBP%GO:0001906	cell_killing	47	DEFA5_DEFB4A_LYZ_LTF_CADM1_ELANE_GAPDH_VAMP2_MICA_RPS19_F2_F2_CCL13_GZMB_CFHR5_RAB27A_HRG_AZU1_RPL30_REG3G_CTSH_PF4_SEMG1_S100A12_C9_CEBPG_CFHR1_CFHR2_APOL1_APOL1_CRTAM_DEFB128_VAMP7_ULBP1_ULBP2_CAMP_CAMP_ULBP3_SLAMF7_KIR3DL1_KLRK1_DEFB132_RAET1G_CLEC2A_GNLY_PGLYRP1_DEFB118
3418	5.23670048158381	0.00352283690576627	0.07500452007768185	1	PHOSPHATIDYLETHANOLAMINE_METABOLIC_PROCESS%GOBP%GO:0046337	phosphatidylethanolamine_metabolic_process	9	CHKB_PLA2G16_PLA2G2D_RARRES3_ETNK1_PLA2G2A_PLA2G10_HRASLS2_NAAA
4515	5.13206512273754	0.00353375430007175	0.07500452007768185	1	PHOSPHATIDYLETHANOLAMINE_ACYL-CHAIN_REMODELING%GOBP%GO:0036152	phosphatidylethanolamine_acyl-chain_remodeling	10	PLA2G16_PLA2G2E_PLA2G2D_PLA2G1B_RARRES3_PLBD1_PLA2G2A_PLA2G10_PLA2G5_HRASLS2
5569	5.17757130031872	0.00356039097472283	0.07515421085513736	1	CELLULAR_RESPONSE_TO_ALKALOID%GOBP%GO:0071312	cellular_response_to_alkaloid	4	RAD51_CRHBP_CASQ2_CASP3
4533	5.55017863287394	0.00357117651879435	0.07515421085513736	1	POSITIVE_REGULATION_OF_TOLL-LIKE_RECEPTOR_4_SIGNALING_PATHWAY%GOBP%GO:0034145	positive_regulation_of_toll-like_receptor_4_signaling_pathway	4	TIRAP_TICAM2_LTF_LBP
4592	5.16725985032719	0.00358109192867939	0.07515421085513736	1	GUANOSINE-CONTAINING_COMPOUND_METABOLIC_PROCESS%GOBP%GO:1901068	guanosine-containing_compound_metabolic_process	10	MFN1_GNAI3_GMPS_AK4_RAN_MOCS3_HPRT1_IMPDH2_GMPR2_IMPDH1
2501	5.07829926853645	0.00358770491757754	0.07515421085513736	1	DRUG_METABOLIC_PROCESS%GOBP%GO:0017144	drug_metabolic_process	236	XPNPEP1_SPR_ALDOA_GCH1_IDUA_BCHE_CKB_GCSH_CCBL1_AKR1B1_NPL_ADH1A_ADH1B_ADH1C_ADH4_GATM_ADH6_ADH7_UST_AKR1B10_DHRS9_PFKM_ALDH1A1_PECR_PRDX3_HAAO_PGAM1_ST3GAL1_CBS_GCK_ENTPD5_GAPDHS_ST6GAL1_HSPA1B_AHCYL1_PARK7_PARK7_CYCS_CHIT1_CHI3L2_PARP1_PARP1_CHIA_PDXK_PNPO_VCAN_CHCHD10_CTSH_CSPG4_NCAN_CHI3L1_HAO1_ADH5_ALDH2_ETHE1_DCN_PCK1_ACAA1_LHB_HBZ_HBQ1_IGF1_IGF1_BGN_BCAN_ATP1B1_PGK1_PGK2_CHST12_AK4_FAH_PXD…
4635	5.24656691910562	0.00363098555076524	0.07581308592965859	1	RETINOL_METABOLIC_PROCESS%GOBP%GO:0042572	retinol_metabolic_process	10	CYP3A4_CYP3A4_ADH1A_ADH1B_ADH1C_ADH4_ADH6_ADH7_DHRS9_RBP4
1371	4.97139929882127	0.00372165638234723	0.07679078734466296	1	REGULATION_OF_G0_TO_G1_TRANSITION%GOBP%GO:0070316	regulation_of_G0_to_G1_transition	13	HLA-G_MGA_CBX3_RRM2_CHEK1_RAD51_RBBP4_EHMT2_APAF1_CBX5_MAX_CDKN2B_L3MBTL2
490	5.31231700666231	0.00372400229870218	0.07679078734466296	1	NEGATIVE_REGULATION_OF_EXTRINSIC_APOPTOTIC_SIGNALING_PATHWAY_IN_ABSENCE_OF_LIGAND%GOBP%GO:2001240	negative_regulation_of_extrinsic_apoptotic_signaling_pathway_in_absence_of_ligand	15	TNF_IL1A_IL1B_MCL1_MCL1_BCL2_HSPA1B_CSF2_SNAI2_GDNF_BCL2L1_PF4_UNC5B_UNC5B_AKT1
142	5.31231700666231	0.00372400229870218	0.07679078734466296	1	NEGATIVE_REGULATION_OF_SIGNAL_TRANSDUCTION_IN_ABSENCE_OF_LIGAND%GOBP%GO:1901099	negative_regulation_of_signal_transduction_in_absence_of_ligand	15	TNF_IL1A_IL1B_MCL1_MCL1_BCL2_HSPA1B_CSF2_SNAI2_GDNF_BCL2L1_PF4_UNC5B_UNC5B_AKT1
618	5.10243184268981	0.00372573086804839	0.07679078734466296	1	PIGMENT_BIOSYNTHETIC_PROCESS%GOBP%GO:0046148	pigment_biosynthetic_process	15	UROD_SHMT2_UROS_FXN_SHMT1_NFE2L1_APRT_HMBS_PRPS1_ALAD_PGRMC1_PAICS_GMPS_CPOX_HPRT1
5861	5.57872775437232	0.00380523164866386	0.07817799637158764	1	CELLULAR_RESPONSE_TO_LEPTIN_STIMULUS%GOBP%GO:0044320	cellular_response_to_leptin_stimulus	5	EBI3_LEPR_LEP_STAT3_GCK
2284	5.28752486541079	0.00383572795897069	0.07825013795821388	1	NEGATIVE_REGULATION_OF_ALPHA-BETA_T_CELL_PROLIFERATION%GOBP%GO:0046642	negative_regulation_of_alpha-beta_T_cell_proliferation	7	LGALS9_XCL1_C10ORF54_C10ORF54_TWSG1_TNFRSF14_CD274
3899	4.7258628525814	0.00384759562817183	0.07825013795821388	1	POSITIVE_REGULATION_OF_DNA_RECOMBINATION%GOBP%GO:0045911	positive_regulation_of_DNA_recombination	10	TGFB1_IL4_PARP1_PARP1_TFRC_TFRC_TNFSF4_TIMELESS_PAXIP1_SUV420H2
1171	4.90049755662416	0.00385757310371226	0.07825013795821388	1	REGULATION_OF_POTASSIUM_ION_IMPORT%GOBP%GO:1903286	regulation_of_potassium_ion_import	4	WNK3_ATP1B2_ATP1B3_ATP1B1
1590	4.90049755662416	0.00385757310371226	0.07825013795821388	1	POSITIVE_REGULATION_OF_POTASSIUM_ION_IMPORT%GOBP%GO:1903288	positive_regulation_of_potassium_ion_import	4	WNK3_ATP1B2_ATP1B3_ATP1B1
6105	5.18514676474763	0.00387262218257278	0.07830759681479975	1	REGULATION_OF_MEGAKARYOCYTE_DIFFERENTIATION%GOBP%GO:0045652	regulation_of_megakaryocyte_differentiation	18	PRKCQ_ASH2L_DPY30_WDR5_MLL2_THBS1_RBBP5_CBFB_PF4_MEF2C_SCIN_TNRC6B_KAT2B_GP1BA_TESC_HMGB2_THPO_THPO
4651	5.28102128840998	0.0039090860132226	0.07879635643005305	1	CELLULAR_AMINO_ACID_BIOSYNTHETIC_PROCESS%GOBP%GO:0008652	cellular_amino_acid_biosynthetic_process	27	ADI1_SDSL_MTAP_PYCR1_CCBL1_FOLH1_GATM_AASDHPPT_SHMT2_OTC_SEPHS1_SHMT1_MTHFD1_CBS_GOT1_PSAT1_BCAT2_NAGS_PLOD2_PYCR2_GPT_NAALAD2_ASL_ASPA_GLUL_BHMT2_PHGDH
4566	5.02110495957599	0.0039253975650585	0.07887711094678679	1	SISTER_CHROMATID_SEGREGATION%GOBP%GO:0000819	sister_chromatid_segregation	29	DCTN2_BECN1_CCNB1_VPS4B_RACGAP1_RB1_VPS4A_RAN_CHMP2B_MAD1L1_BUB1_ZWINT_PLK1_NDC80_KIF22_MRE11A_CHMP2A_PDCD6IP_SMC3_KIF23_CUL3_TTN_KPNB1_HDAC8_AURKB_PRC1_PRC1_NUDC_RAB11A
2864	4.95568006259251	0.00395204464983345	0.0789268627795602	1	NATURAL_KILLER_CELL_ACTIVATION%GOBP%GO:0030101	natural_killer_cell_activation	29	IFNA14_IFNA10_IFNA8_IFNA7_IL21R_IFNA6_KIR3DS1_NCR1_NCR3_IFNB1_CD244_IL12B_IFNW1_VAMP2_CASP8_VAMP7_ULBP1_ULBP2_ULBP3_IFNA5_SLAMF7_IFNA4_KLRK1_IFNA2_IL2_CD2_IFNA21_PRDX1_IFNA16
1648	5.29738904851617	0.0039579469675316	0.0789268627795602	1	L-SERINE_METABOLIC_PROCESS%GOBP%GO:0006563	L-serine_metabolic_process	5	CBS_SHMT2_PSAT1_SHMT1_PHGDH
3036	5.05231357591226	0.00396845319373851	0.0789268627795602	1	MITOTIC_SPINDLE_ORGANIZATION%GOBP%GO:0007052	mitotic_spindle_organization	29	MECP2_BCCIP_FLNA_DCTN2_SMC3_FAM175B_TNKS_CCNB1_RACGAP1_KIF23_ARHGEF10_CHEK2_KPNB1_TBCE_RAN_DCTN6_SBDS_AURKA_AURKB_PRC1_PRC1_NUDC_STMN1_FAM175A_NDC80_SPAST_BIRC5_RHOA_RAB11A
2950	5.19708523855704	0.00397712584677035	0.0789268627795602	1	POSITIVE_REGULATION_OF_TRANSCRIPTION_INITIATION_FROM_RNA_POLYMERASE_II_PROMOTER%GOBP%GO:0060261	positive_regulation_of_transcription_initiation_from_RNA_polymerase_II_promoter	7	MED4_TP53_TP53_MED1_PAXIP1_HNF1A_SUB1
4171	5.12109191470397	0.0040642487779915	0.08011077646783478	1	FATTY_ACID_OMEGA-OXIDATION%GOBP%GO:0010430	fatty_acid_omega-oxidation	3	ADH5_ADH4_ADH7
1778	5.15932673409606	0.00407282570937928	0.08011077646783478	1	POSITIVE_REGULATION_OF_OSTEOBLAST_PROLIFERATION%GOBP%GO:0033690	positive_regulation_of_osteoblast_proliferation	5	BMP2_HPSE_LTF_TMEM119_CYR61
6038	5.00602062367098	0.00407427661911297	0.08011077646783478	1	SENSORY_ORGAN_DEVELOPMENT%GOBP%GO:0007423	sensory_organ_development	60	SOD1_VEGFA_VEGFA_VEGFA_RBP4_USH1C_FGFR2_NTF4_PDZD7_MFAP2_MFAP2_ECE1_PLS1_ALDH1A3_SCO2_JAG2_MFAP5_STAT3_ACVR2B_ACVRL1_DLL1_NOG_BMPR1B_BMPR2_EFEMP1_CHRDL1_GDF3_FREM2_RAB18_INHBA_INHBA_PDGFRA_PDGFRB_EPHB2_SOX2_EPHA2_ATF6_HDAC2_WNT10A_DSCAM_CRYBB2_CRYBB1_NRP1_CRYGD_CRYGS_MDM1_PTPN11_WNT5A_WNT7A_FLT1_FLT1_MED1_SMOC1_ANGPTL7_TGFB2_MYO6_ROR1_FOXL2_BMP2_CHD7
5186	5.0121631687131	0.00418472640186351	0.08203087533928166	1	T_CELL_MEDIATED_IMMUNITY%GOBP%GO:0002456	T_cell_mediated_immunity	12	BTN3A3_CD70_JAG1_JAG1_IL4_CD46_CADM1_CD8A_CTSH_CD55_CRTAM_MICA
1709	5.05091475261395	0.0042266126263556	0.0825993504114006	1	SENSORY_SYSTEM_DEVELOPMENT%GOBP%GO:0048880	sensory_system_development	54	ISL1_VEGFA_VEGFA_VEGFA_RBP4_USH1C_GDF3_MFAP2_MFAP2_C3_C3_C3_C3_C3_C3_FREM2_RAB18_ALDH1A3_INHBA_INHBA_PDGFRA_PDGFRB_SCO2_SOX2_EPHA2_ATF6_HDAC2_MFAP5_DSCAM_CRYBB2_CRYBB1_NRP1_CRYGD_CRYGS_STAT3_MDM1_WNT5A_WNT7A_FLT1_FLT1_MED1_SMOC1_SEMA3A_ACVR2B_ANGPTL7_ACVRL1_TGFB2_DLL1_BMPR1B_BMPR2_FOXL2_EFEMP1_CHD7_CHRDL1
5222	4.68194073302554	0.00426407064114898	0.08287637797837213	1	REGULATION_OF_TRANSMISSION_OF_NERVE_IMPULSE%GOBP%GO:0051969	regulation_of_transmission_of_nerve_impulse	4	FMR1_TYMP_CARTPT_FGF12
5882	5.0601514629887	0.00427155972866389	0.08287637797837213	1	VISUAL_SYSTEM_DEVELOPMENT%GOBP%GO:0150063	visual_system_development	52	VEGFA_VEGFA_VEGFA_RBP4_USH1C_GDF3_MFAP2_MFAP2_C3_C3_C3_C3_C3_C3_FREM2_RAB18_ALDH1A3_INHBA_INHBA_PDGFRA_PDGFRB_SCO2_SOX2_EPHA2_ATF6_HDAC2_MFAP5_DSCAM_CRYBB2_CRYBB1_NRP1_CRYGD_CRYGS_STAT3_MDM1_WNT5A_WNT7A_FLT1_FLT1_MED1_SMOC1_ACVR2B_ANGPTL7_ACVRL1_TGFB2_DLL1_BMPR1B_BMPR2_FOXL2_EFEMP1_CHD7_CHRDL1
3428	5.37639101452103	0.00430712882549555	0.08287637797837213	1	INTRACILIARY_TRANSPORT%GOBP%GO:0042073	intraciliary_transport	5	DYNLL2_KIF3A_DYNLL1_DYNLRB2_DYNLRB1
5777	5.37639101452103	0.00430712882549567	0.08287637797837213	1	INTRACILIARY_TRANSPORT_INVOLVED_IN_CILIUM_ASSEMBLY%GOBP%GO:0035735	intraciliary_transport_involved_in_cilium_assembly	5	DYNLL2_DYNLRB2_KIF3A_DYNLRB1_DYNLL1
3446	4.9853688227995	0.00431836353272641	0.08287637797837213	1	NUCLEOSIDE_BIOSYNTHETIC_PROCESS%GOBP%GO:0009163	nucleoside_biosynthetic_process	13	UCK2_CECR1_UPP1_DCK_CMPK1_DTYMK_TK2_TK1_GMPS_TYMP_HPRT1_IMPDH2_IMPDH1
1968	4.9853688227995	0.00431836353272641	0.08287637797837213	1	GLYCOSYL_COMPOUND_BIOSYNTHETIC_PROCESS%GOBP%GO:1901659	glycosyl_compound_biosynthetic_process	13	UCK2_CECR1_UPP1_DCK_CMPK1_DTYMK_TK2_TK1_GMPS_TYMP_HPRT1_IMPDH2_IMPDH1
3071	5.1877126372926	0.00434333771546203	0.0829540222469735	1	REGULATION_OF_NEUROTRANSMITTER_RECEPTOR_LOCALIZATION_TO_POSTSYNAPTIC_SPECIALIZATION_MEMBRANE%GOBP%GO:0098696	regulation_of_neurotransmitter_receptor_localization_to_postsynaptic_specialization_membrane	3	GPC6_GPC4_HRAS
6170	4.92404876247901	0.00435926121313401	0.0829540222469735	1	PYRIMIDINE_NUCLEOSIDE_BIOSYNTHETIC_PROCESS%GOBP%GO:0046134	pyrimidine_nucleoside_biosynthetic_process	8	UCK2_TK2_TK1_UPP1_DCK_CMPK1_DTYMK_TYMP
2644	5.13324123308876	0.0043741746520245	0.0829540222469735	1	ALDITOL_BIOSYNTHETIC_PROCESS%GOBP%GO:0019401	alditol_biosynthetic_process	4	PGP_PCK1_PDXP_GOT1
4206	5.13324123308876	0.0043741746520245	0.0829540222469735	1	GLYCEROL_BIOSYNTHETIC_PROCESS%GOBP%GO:0006114	glycerol_biosynthetic_process	4	PGP_PCK1_PDXP_GOT1
5102	4.75901198758809	0.00439551111777525	0.08311276184347892	1	REGULATION_OF_FATTY_ACID_BETA-OXIDATION%GOBP%GO:0031998	regulation_of_fatty_acid_beta-oxidation	4	PPARA_AKT2_AKT2_AKT1
5386	5.20368959662979	0.00443412687272859	0.08359633310055958	1	ACTIVATION_OF_PHOSPHOLIPASE_D_ACTIVITY%GOBP%GO:0031584	activation_of_phospholipase_D_activity	3	ARF4_ARL1_CCL5
6162	5.33905456570943	0.00449717409588901	0.0841656345507414	1	NEGATIVE_REGULATION_OF_CYSTEINE-TYPE_ENDOPEPTIDASE_ACTIVITY_INVOLVED_IN_APOPTOTIC_SIGNALING_PATHWAY%GOBP%GO:2001268	negative_regulation_of_cysteine-type_endopeptidase_activity_involved_in_apoptotic_signaling_pathway	4	PARK7_PARK7_PLAUR_MMP9
3417	4.55924423170588	0.00450312578669787	0.0841656345507414	1	TACHYKININ_RECEPTOR_SIGNALING_PATHWAY%GOBP%GO:0007217	tachykinin_receptor_signaling_pathway	3	ADRBK1_TAC1_TAC4
732	5.02591882986981	0.00451684528634244	0.0841656345507414	1	REGULATION_OF_PLASMA_MEMBRANE_LONG-CHAIN_FATTY_ACID_TRANSPORT%GOBP%GO:0010746	regulation_of_plasma_membrane_long-chain_fatty_acid_transport	4	AKT2_AKT2_THBS1_AKT1
2226	5.02591882986981	0.00451684528634244	0.0841656345507414	1	NEGATIVE_REGULATION_OF_PLASMA_MEMBRANE_LONG-CHAIN_FATTY_ACID_TRANSPORT%GOBP%GO:0010748	negative_regulation_of_plasma_membrane_long-chain_fatty_acid_transport	4	AKT2_AKT2_THBS1_AKT1
630	4.83305908704494	0.00460415679914372	0.0844971308809572	1	CARBOXYLIC_ACID_METABOLIC_PROCESS%GOBP%GO:0019752	carboxylic_acid_metabolic_process	282	ALDOA_IDUA_CKB_UGT2A1_GCSH_CCBL1_IDO1_HPGDS_NPL_TMEM2_ADH1A_ADH1B_ADH1C_HYAL1_ADH4_GATM_ADH6_ADH7_UST_DHRS9_PLA2G5_PFKM_DECR1_HADH_PECR_DPEP2_FAAH2_HAAO_PGAM1_ST3GAL1_CBS_LDHC_LDHB_AARS_GLO1_GCK_GAPDHS_ST6GAL1_AHCYL1_PTGES3_PHGDH_SARS2_PARK7_PARK7_UGDH_CD74_CD74_PLA2G1B_ADIPOQ_UGP2_VCAN_PPARGC1A_PLA2G10_LYVE1_FARS2_CSPG4_NCAN_HAO1_IDH1_PPA2_ADH5_CRAT_ARG1_ETFA_CARS_DARS_ECI2_AS3MT_EGLN1_DCN_PCK1_…
6133	4.8486276968683	0.00460523578506322	0.0844971308809572	1	NUCLEAR_CHROMOSOME_SEGREGATION%GOBP%GO:0098813	nuclear_chromosome_segregation	36	PTTG1_GEM_DCTN2_FAM175B_BECN1_CCNB1_VPS4B_RACGAP1_RB1_VPS4A_RAN_ERCC4_CHMP2B_MAD1L1_CCNB1IP1_BUB1_ZWINT_PLK1_FAM175A_NDC80_KIF22_MRE11A_CHMP2A_PDCD6IP_SMC3_KIF23_CUL3_TTN_KPNB1_HDAC8_RMI1_AURKB_PRC1_PRC1_NUDC_RAB11A
3633	5.26882941979036	0.00464529848238393	0.0844971308809572	1	COPPER_ION_HOMEOSTASIS%GOBP%GO:0055070	copper_ion_homeostasis	7	PRND_ARF1_CUTC_COMMD1_APP_PRNP_ATOX1
758	5.44769287362598	0.0046648489249338	0.0844971308809572	1	NEGATIVE_REGULATION_OF_MACROPHAGE_MIGRATION%GOBP%GO:1905522	negative_regulation_of_macrophage_migration	8	MIF_DDT_C5_C5_CD200R1_CD200_SLAMF8_STAP1
3773	5.2810453589227	0.00467072104751254	0.0844971308809572	1	REGULATION_OF_DIGESTIVE_SYSTEM_PROCESS%GOBP%GO:0044058	regulation_of_digestive_system_process	10	TFF2_APOA4_FGF10_APOA1_SCT_APOA5_HAMP_ENPP7_TYMP_EPB41
789	5.00598937425191	0.00467284909442889	0.0844971308809572	1	NEGATIVE_REGULATION_OF_ACTIVATED_T_CELL_PROLIFERATION%GOBP%GO:0046007	negative_regulation_of_activated_T_cell_proliferation	6	LGALS9_LILRB4_PDCD1LG2_CRTAM_PRNP_CD274
1256	4.90704080607044	0.00470368507406027	0.0844971308809572	1	SPINDLE_ORGANIZATION%GOBP%GO:0007051	spindle_organization	36	CSNK1D_BCCIP_FLNA_DCTN2_FAM175B_EZR_TNKS_CCNB1_RACGAP1_ARHGEF10_RAN_DCTN6_SBDS_AURKA_MAPRE2_FAM175A_NDC80_SPAST_MECP2_MAPRE3_MAPRE1_SMC3_KIF23_CHEK2_KPNB1_TBCE_RPS3_NEK7_AURKB_PRC1_PRC1_NUDC_STMN1_BIRC5_RHOA_RAB11A
402	5.01069841163605	0.00473297620861357	0.0844971308809572	1	REGULATION_OF_OSTEOCLAST_DEVELOPMENT%GOBP%GO:2001204	regulation_of_osteoclast_development	5	LILRB1_SIGLEC15_LTF_NOTCH2_NOTCH2
3225	4.84846776438426	0.00474451124436737	0.0844971308809572	1	CELL_CYCLE_G2/M_PHASE_TRANSITION%GOBP%GO:0044839	cell_cycle_G2/M_phase_transition	37	CSNK1D_CDC25B_DCTN2_USH1C_ARPP19_DYNLL1_CCNB1_CCNA2_PRKACA_ENSA_AURKA_BRSK2_NDE1_PLK1_DNM2_FOXM1_PPP2R1A_HSP90AA1_MAPRE1_CETN2_CUL1_PPME1_CDC25A_CHEK2_CDKN2B_PLCB1_TPD52L1_YWHAG_YWHAG_CCNB2_SKP1_LCMT1_BACH1_YWHAE_CCNH_CCNH_CDKN1A
3969	4.84846776438426	0.00474451124436737	0.0844971308809572	1	G2/M_TRANSITION_OF_MITOTIC_CELL_CYCLE%GOBP%GO:0000086	G2/M_transition_of_mitotic_cell_cycle	37	CSNK1D_CDC25B_DCTN2_USH1C_ARPP19_DYNLL1_CCNB1_CCNA2_PRKACA_ENSA_AURKA_BRSK2_NDE1_PLK1_DNM2_FOXM1_PPP2R1A_HSP90AA1_MAPRE1_CETN2_CUL1_PPME1_CDC25A_CHEK2_CDKN2B_PLCB1_TPD52L1_YWHAG_YWHAG_CCNB2_SKP1_LCMT1_BACH1_YWHAE_CCNH_CCNH_CDKN1A
5949	4.84311292525648	0.00474537254818597	0.0844971308809572	1	PEPTIDYL-LYSINE_MODIFICATION%GOBP%GO:0018205	peptidyl-lysine_modification	54	GCSH_DOT1L_FAM173A_BRPF1_PAXIP1_JMJD6_RUVBL1_PARK7_PARK7_DHPS_SMYD2_SUMO3_HAT1_LOXL3_POLE3_APBB1_APBB1_SIRT2_SIRT5_SENP7_SIRT3_PIAS4_CPA4_UBE2I_ASH1L_BRD1_NNAT_DPY30_KAT2A_WDR5_MLL2_RBBP5_CCDC101_N6AMT1_CREBBP_MORF4L1_SPHK2_STX1A_ING4_EHMT2_LOXL2_YEATS4_ASH2L_TAF10_PLOD3_SUMO2_SETD2_UBA2_SETMAR_KAT2B_PLOD2_NUP98_SUV420H2_PIAS3
5379	5.32060747841496	0.00476031492967799	0.0844971308809572	1	POSITIVE_REGULATION_OF_MACROPHAGE_DERIVED_FOAM_CELL_DIFFERENTIATION%GOBP%GO:0010744	positive_regulation_of_macrophage_derived_foam_cell_differentiation	15	AGT_NFKB1_MSR1_MSR1_APOB_CSF2_IL18_CSF1_PLA2G2A_CD36_PLA2G10_PLA2G5_PF4_ALOX15B_MAPK9
1212	4.84781872699668	0.00476495249750486	0.0844971308809572	1	RRNA_CATABOLIC_PROCESS%GOBP%GO:0016075	rRNA_catabolic_process	3	EXOSC3_PELO_EXOSC8
3507	5.19475121978286	0.00476867618571886	0.0844971308809572	1	DISRUPTION_BY_HOST_OF_SYMBIONT_CELLS%GOBP%GO:0051852	disruption_by_host_of_symbiont_cells	16	DEFA5_F2_F2_CFHR5_HRG_CAMP_CAMP_ELANE_AZU1_CFHR1_CFHR2_REG3G_GAPDH_PF4_APOL1_APOL1
4046	5.19475121978286	0.00476867618571886	0.0844971308809572	1	KILLING_BY_HOST_OF_SYMBIONT_CELLS%GOBP%GO:0051873	killing_by_host_of_symbiont_cells	16	DEFA5_F2_F2_CFHR5_HRG_CAMP_CAMP_ELANE_AZU1_CFHR1_CFHR2_REG3G_GAPDH_PF4_APOL1_APOL1
5193	5.19475121978286	0.00476867618571886	0.0844971308809572	1	DISRUPTION_OF_CELLS_OF_OTHER_ORGANISM_INVOLVED_IN_SYMBIOTIC_INTERACTION%GOBP%GO:0051818	disruption_of_cells_of_other_organism_involved_in_symbiotic_interaction	16	DEFA5_F2_F2_CFHR5_HRG_CAMP_CAMP_ELANE_AZU1_CFHR1_CFHR2_REG3G_GAPDH_PF4_APOL1_APOL1
1390	5.19475121978286	0.00476867618571886	0.0844971308809572	1	KILLING_OF_CELLS_IN_OTHER_ORGANISM_INVOLVED_IN_SYMBIOTIC_INTERACTION%GOBP%GO:0051883	killing_of_cells_in_other_organism_involved_in_symbiotic_interaction	16	DEFA5_F2_F2_CFHR5_HRG_CAMP_CAMP_ELANE_AZU1_CFHR1_CFHR2_REG3G_GAPDH_PF4_APOL1_APOL1
4916	4.80241889259215	0.00477191285162348	0.0844971308809572	1	NUCLEOBASE_METABOLIC_PROCESS%GOBP%GO:0009112	nucleobase_metabolic_process	14	ALDH6A1_SHMT2_SHMT1_DPYSL5_APRT_GDA_PRPS1_DPYSL3_CRMP1_PAICS_XDH_GMPS_HPRT1_DPYSL2
606	4.91452981051785	0.00479911514731979	0.08474470549399409	1	PYRIMIDINE_NUCLEOSIDE_METABOLIC_PROCESS%GOBP%GO:0006213	pyrimidine_nucleoside_metabolic_process	13	UCK2_UPP1_DCK_NT5C_CMPK1_DTYMK_NT5E_TK2_APOBEC3G_ERH_TK1_NT5M_TYMP
2099	4.92499674243232	0.00487946041482989	0.08545075325242152	1	ANDROGEN_RECEPTOR_SIGNALING_PATHWAY%GOBP%GO:0030521	androgen_receptor_signaling_pathway	3	SCGB2A1_PMEPA1_ARID1A
4442	4.97281220713572	0.00488597427832493	0.08545075325242152	1	REGULATION_OF_MYD88-INDEPENDENT_TOLL-LIKE_RECEPTOR_SIGNALING_PATHWAY%GOBP%GO:0034127	regulation_of_MyD88-independent_toll-like_receptor_signaling_pathway	5	TLR4_CD14_CD14_TICAM2_TLR3
742	4.97281220713572	0.00488597427832493	0.08545075325242152	1	NEGATIVE_REGULATION_OF_MYD88-INDEPENDENT_TOLL-LIKE_RECEPTOR_SIGNALING_PATHWAY%GOBP%GO:0034128	negative_regulation_of_MyD88-independent_toll-like_receptor_signaling_pathway	5	TLR4_CD14_CD14_TICAM2_TLR3
3743	4.8498491882976	0.0048924222220965204	0.08545075325242152	1	MICROTUBULE_CYTOSKELETON_ORGANIZATION_INVOLVED_IN_MITOSIS%GOBP%GO:1902850	microtubule_cytoskeleton_organization_involved_in_mitosis	37	BCCIP_FLNA_DCTN2_FAM175B_TNKS_CCNB1_RACGAP1_ARHGEF10_RAN_DCTN6_SBDS_AURKA_NDE1_PLK1_FAM175A_NDC80_SPAST_DYNLT1_UBXN2B_GJA1_MECP2_MAD2L1_SMC3_KIF23_SETD2_CHEK2_KPNB1_TBCE_AURKB_PRC1_PRC1_NUDC_STMN1_BIRC5_RHOA_RAB11A_NSFL1C
1794	4.88276141061352	0.00495664477404856	0.08619459107882495	1	ERYTHROCYTE_DIFFERENTIATION%GOBP%GO:0030218	erythrocyte_differentiation	20	TGFBR3_PTPN2_CEBPG_VEGFA_VEGFA_VEGFA_G6PD_HSPA9_RPS19_DYRK3_MED1_EPO_JAK2_AHSP_INHBA_INHBA_CASP3_LYN_LYN_KIT
4929	4.79426609042213	0.00497166991714171	0.08619459107882495	1	MITOTIC_NUCLEAR_DIVISION%GOBP%GO:0140014	mitotic_nuclear_division	38	BCCIP_FLNA_DCTN2_FAM175B_BECN1_CCNB1_VPS4B_RACGAP1_RB1_VPS4A_ARHGEF10_RAN_UBE2C_CHMP2B_NDE1_MAD1L1_UBE2S_ZWINT_PLK1_FAM175A_NDC80_SPAST_KIF22_CHMP2A_PDCD6IP_SMC3_KIF23_CUL3_TTN_CHEK2_KPNB1_AURKB_PRC1_PRC1_NUDC_BIRC5_RHOA_RAB11A
3769	5.17667220581297	0.00499787025650689	0.08619459107882495	1	POSITIVE_REGULATION_OF_INTEGRIN-MEDIATED_SIGNALING_PATHWAY%GOBP%GO:2001046	positive_regulation_of_integrin-mediated_signaling_pathway	3	LOXL3_FLNA_CD63
5925	5.03418416681764	0.00499855729782894	0.08619459107882495	1	NEGATIVE_REGULATION_OF_LIPOPOLYSACCHARIDE-MEDIATED_SIGNALING_PATHWAY%GOBP%GO:0031665	negative_regulation_of_lipopolysaccharide-mediated_signaling_pathway	5	LACRT_TNFAIP3_LTF_LILRA2_SIGIRR
5020	4.79273626489607	0.00500224459927034	0.08619459107882495	1	TRANSITION_METAL_ION_TRANSPORT%GOBP%GO:0000041	transition_metal_ion_transport	16	CUTC_SCARA5_LTF_SLC30A5_CLTC_TFRC_TFRC_TFR2_SLC30A3_ATOX1_TF_ARHGAP1_ARHGAP1_HEPHL1_CP_DNM2
3316	4.91253784084724	0.00506075961917296	0.08657905141796071	1	ALPHA-AMINO_ACID_CATABOLIC_PROCESS%GOBP%GO:1901606	alpha-amino_acid_catabolic_process	39	ALDH6A1_ACADSB_HOGA1_PCBD1_DLD_FTCD_SDSL_HPD_DAO_HIBCH_FAH_TDO2_GCSH_BLMH_CCBL1_QDPR_HIBADH_IDO1_KYNU_IVD_GSTZ1_ASRGL1_HSD17B10_GCDH_ARG2_SHMT2_OTC_HAAO_DDAH1_SHMT1_CBS_GOT1_GAD1_ARG1_ACAT1_HRSP12_HGD_ASPA_GLUL
6339	4.85604844708805	0.00511623543085782	0.08657905141796071	1	REGULATION_OF_TRANSCRIPTION_INITIATION_FROM_RNA_POLYMERASE_II_PROMOTER%GOBP%GO:0060260	regulation_of_transcription_initiation_from_RNA_polymerase_II_promoter	9	HMGB1_MED4_TP53_TP53_MED1_PAXIP1_THRA_HNF1A_SUB1
4282	4.93461758885797	0.00512340563671876	0.08657905141796071	1	IONOTROPIC_GLUTAMATE_RECEPTOR_SIGNALING_PATHWAY%GOBP%GO:0035235	ionotropic_glutamate_receptor_signaling_pathway	4	SULT1A3_APP_PTK2B_PTK2B
1202	4.79266036030159	0.00514921194663054	0.08657905141796071	1	POSITIVE_REGULATION_OF_PEPTIDYL-LYSINE_ACETYLATION%GOBP%GO:2000758	positive_regulation_of_peptidyl-lysine_acetylation	11	MAPK3_ARRB1_LIF_SPHK2_IL1B_WBP2_PAXIP1_SMAD4_PPARGC1A_MUC1_MUC1
4433	4.79266036030159	0.00514921194663098	0.08657905141796071	1	POSITIVE_REGULATION_OF_HISTONE_ACETYLATION%GOBP%GO:0035066	positive_regulation_of_histone_acetylation	11	IL1B_WBP2_PAXIP1_MAPK3_SMAD4_ARRB1_PPARGC1A_LIF_MUC1_MUC1_SPHK2
3281	4.73228745302987	0.00517045556809992	0.08657905141796071	1	OXOACID_METABOLIC_PROCESS%GOBP%GO:0043436	oxoacid_metabolic_process	327	IDUA_IDS_CKB_NPL_TMEM2_HYAL1_UST_NDNF_PFKM_DECR1_HADH_PGAM1_ST3GAL2_ST3GAL1_MINPP1_AARS_ST6GAL1_PHGDH_SARS2_UGDH_UGP2_PLA2G10_B4GALT5_HAO1_IDH1_ADH5_CRAT_ETFA_GLCE_DARS_ECI2_B3GNT4_AS3MT_DCN_ACAA1_CHST11_BCAN_CES1_ASAH2_HEXB_PKM2_ACADS_STAB2_GRHPR_ECHS1_PON1_ABHD14B_ALDH6A1_ALDH1A3_TPI1_GOT1_ANGPTL3_P4HB_DAO_AKR1C1_MIF_HAGH_GCLM_GSS_TGFB1_AKR1C4_SLC16A3_MAPKAPK2_HPGD_FMOD_AKR1C3_CPT1B_SLC27A2_FH_…
3517	5.00458034024919	0.0051706195766521	0.08657905141796071	1	CD4-POSITIVE_ALPHA-BETA_T_CELL_LINEAGE_COMMITMENT%GOBP%GO:0043373	CD4-positive_alpha-beta_T_cell_lineage_commitment	7	IL6_IRF4_BATF_STAT3_SLAMF6_LY9_SPN
1538	5.00458034024919	0.0051706195766521	0.08657905141796071	1	T-HELPER_CELL_LINEAGE_COMMITMENT%GOBP%GO:0002295	T-helper_cell_lineage_commitment	7	IL6_IRF4_BATF_STAT3_SLAMF6_LY9_SPN
2164	5.00458034024919	0.0051706195766521	0.08657905141796071	1	ALPHA-BETA_T_CELL_LINEAGE_COMMITMENT%GOBP%GO:0002363	alpha-beta_T_cell_lineage_commitment	7	IL6_IRF4_BATF_STAT3_SLAMF6_LY9_SPN
6081	4.74789563972295	0.00518103099700085	0.08657905141796071	1	FLAVONOID_GLUCURONIDATION%GOBP%GO:0052696	flavonoid_glucuronidation	3	UGT1A1_UGT1A6_UGT1A8
1463	4.74789563972295	0.00518103099700085	0.08657905141796071	1	XENOBIOTIC_GLUCURONIDATION%GOBP%GO:0052697	xenobiotic_glucuronidation	3	UGT1A1_UGT1A6_UGT1A8
1223	5.02848926187108	0.00518815542426598	0.08657905141796071	1	LEUKOCYTE_CHEMOTAXIS_INVOLVED_IN_INFLAMMATORY_RESPONSE%GOBP%GO:0002232	leukocyte_chemotaxis_involved_in_inflammatory_response	3	PTN_MDK_SLAMF8
542	5.09119496176393	0.00520014583399608	0.08657905141796071	1	REGULATION_OF_HEPATOCYTE_GROWTH_FACTOR_RECEPTOR_SIGNALING_PATHWAY%GOBP%GO:1902202	regulation_of_hepatocyte_growth_factor_receptor_signaling_pathway	3	PTPN1_ESM1_PTPN2
1670	4.72493360929747	0.00521422121417436	0.08658849218356904	1	ORGANIC_ACID_METABOLIC_PROCESS%GOBP%GO:0006082	organic_acid_metabolic_process	332	IDUA_IDS_CKB_NPL_TMEM2_HYAL1_UST_NDNF_PFKM_DECR1_HADH_PGAM1_ST3GAL2_ST3GAL1_MINPP1_AARS_ST6GAL1_PHGDH_SARS2_UGDH_UGP2_PLA2G10_B4GALT5_HAO1_IDH1_ADH5_CRAT_ETFA_GLCE_DARS_ECI2_B3GNT4_AS3MT_DCN_ACAA1_CHST11_BCAN_CES1_ASAH2_HEXB_PKM2_ACADS_STAB2_GRHPR_ECHS1_PON1_ABHD14B_ALDH6A1_ALDH1A3_TPI1_GOT1_ANGPTL3_P4HB_DAO_AKR1C1_MIF_HAGH_GCLM_GSS_TGFB1_AKR1C4_SLC16A3_MAPKAPK2_HPGD_FMOD_AKR1C3_CPT1B_SLC27A2_FH_…
2840	5.19154184302713	0.00525247522607675	0.08699836227171051	1	NEGATIVE_REGULATION_OF_NEUTROPHIL_MIGRATION%GOBP%GO:1902623	negative_regulation_of_neutrophil_migration	3	SLIT2_DPP4_SLAMF8
5831	4.69205589172624	0.00527517720040649	0.08714919034692165	1	CHROMOSOME_SEGREGATION%GOBP%GO:0007059	chromosome_segregation	42	FAM175B_VPS4B_CHMP2B_NDE1_MAD1L1_CCNB1IP1_BUB1_ZWINT_FAM175A_CENPW_KIF22_CHMP2A_SMC3_CUL3_KIF23_TTN_KPNB1_HDAC8_RMI1_TOP1_AURKB_PRC1_PRC1_ARL8B_PTTG1_GEM_DCTN2_BECN1_CCNB1_RACGAP1_RB1_VPS4A_RAN_ERCC4_PLK1_NDC80_PPP2R1A_MRE11A_PDCD6IP_RPS3_NUDC_RAB11A
1153	4.83137213097076	0.00531398304473374	0.0873921810520373	1	SMALL_GTPASE_MEDIATED_SIGNAL_TRANSDUCTION%GOBP%GO:0007264	small_GTPase_mediated_signal_transduction	71	GPR56_JUN_RAP2A_RRAS2_RRAS_RAB18_RB1_IGF1_IGF1_CCNA2_ELMO1_ARHGAP1_ARHGAP1_NTN1_SHC1_SHC1_MAPK14_ARFIP2_LAT_RALB_CFL1_DBNL_G3BP2_RHOG_ARHGAP30_PARK7_PARK7_RGS19_FGF2_NRAS_TAX1BP3_GDI1_RERG_TIAM1_SHC2_MAPKAPK5_MAPKAPK5_RAC1_USP8_ARL3_GRAP2_GRAP2_G3BP1_MAPK11_CRKL_MRAS_TP53_TP53_RHOB_AIF1_KPNB1_RALA_SOS1_ROCK2_NGFR_DIRAS3_GRB2_RAPGEF5_RAC2_NUCB1_ARHGDIA_ARHGDIB_RRAGC_HRAS_USP28_RHOA_ARHGEF1_RHOD_CD…
4544	4.99429804669047	0.00533579986518196	0.0873921810520373	1	B_CELL_COSTIMULATION%GOBP%GO:0031296	B_cell_costimulation	3	IL4_TNFRSF13C_CD320
6204	4.72002698342981	0.00537886375547336	0.0873921810520373	1	NUCLEOSIDE_METABOLIC_PROCESS%GOBP%GO:0009116	nucleoside_metabolic_process	32	CECR1_UPP1_MTAP_PNP_CMPK1_DTYMK_NT5E_MACROD1_NME4_GNMT_TK2_ERH_TK1_GMPS_NT5M_RAN_MOCS3_TYMP_IMPDH2_GMPR2_IMPDH1_UCK2_NT5C2_MFN1_GNAI3_ACPP_DCK_NT5C_APOBEC3G_AHCYL1_AK4_HPRT1
1492	4.88723148337726	0.0053959342173947	0.0873921810520373	1	PROTEIN_LOCALIZATION_TO_CELL_JUNCTION%GOBP%GO:1902414	protein_localization_to_cell_junction	6	KIF3A_JAM3_PVRL1_TJP1_CDH5_MPP7
5374	4.87258636924666	0.00541454968086719	0.0873921810520373	1	ERYTHROCYTE_HOMEOSTASIS%GOBP%GO:0034101	erythrocyte_homeostasis	21	TGFBR3_HMOX1_PTPN2_CEBPG_VEGFA_VEGFA_VEGFA_G6PD_HSPA9_RPS19_DYRK3_MED1_EPO_JAK2_AHSP_INHBA_INHBA_CASP3_LYN_LYN_KIT
699	4.92849230316711	0.00541743233118397	0.0873921810520373	1	RETINOID_METABOLIC_PROCESS%GOBP%GO:0001523	retinoid_metabolic_process	49	UGT1A1_RBP4_AKR1B1_APOA1_CYP3A4_CYP3A4_AKR1C1_ADH1A_ADH1B_ADH1C_ADH4_GPC1_APOB_APOE_APOE_APOE_APOE_RARRES2_RBP1_ADH6_ALDH1A3_ADH7_GPC6_AKR1B10_DHRS9_GPC2_APOA2_SDC3_GPC4_LRP1_LRP1_LRP1_ALDH1A1_LRP2_RLBP1_AKR1C4_GPC5_PNLIP_CLPS_AGRN_APOA4_APOM_AKR1C3_LRP8_APOC2_GPC3_HSPG2_APOC3_UGT1A8
855	4.63243547133824	0.00543098383027396	0.0873921810520373	1	POSITIVE_REGULATION_OF_FATTY_ACID_OXIDATION%GOBP%GO:0046321	positive_regulation_of_fatty_acid_oxidation	5	PPARGC1A_AKT2_AKT2_MLYCD_PPARA
582	4.92926926167311	0.00545048978032203	0.0873921810520373	1	REGULATION_OF_RECEPTOR_LOCALIZATION_TO_SYNAPSE%GOBP%GO:1902683	regulation_of_receptor_localization_to_synapse	4	GPC6_GPC4_STX7_HRAS
3679	4.94778482041926	0.00546182491083935	0.0873921810520373	1	ANTIGEN_PROCESSING_AND_PRESENTATION_OF_EXOGENOUS_PEPTIDE_ANTIGEN_VIA_MHC_CLASS_II%GOBP%GO:0019886	antigen_processing_and_presentation_of_exogenous_peptide_antigen_via_MHC_class_II	30	DCTN2_DYNLL1_RACGAP1_DCTN6_LGMN_KLC1_ARF1_SH3GL2_CTSE_SEC13_DNM2_KIF22_CAPZA1_HLA-DQA2_DYNLL2_KIF3A_CD74_CD74_HLA-DRB3_AP2A2_FCGR2B_CLTC_CLTA_KIF23_CTSS_CTSD_CANX_AP1S2_LAG3_CTSF
5411	4.94778482041926	0.00546182491083935	0.0873921810520373	1	ANTIGEN_PROCESSING_AND_PRESENTATION_OF_PEPTIDE_OR_POLYSACCHARIDE_ANTIGEN_VIA_MHC_CLASS_II%GOBP%GO:0002504	antigen_processing_and_presentation_of_peptide_or_polysaccharide_antigen_via_MHC_class_II	30	DCTN2_DYNLL1_RACGAP1_DCTN6_LGMN_KLC1_ARF1_SH3GL2_CTSE_SEC13_DNM2_KIF22_CAPZA1_HLA-DQA2_DYNLL2_KIF3A_CD74_CD74_HLA-DRB3_AP2A2_FCGR2B_CLTC_CLTA_KIF23_CTSS_CTSD_CANX_AP1S2_LAG3_CTSF
1673	4.94778482041926	0.00546182491083935	0.0873921810520373	1	ANTIGEN_PROCESSING_AND_PRESENTATION_OF_PEPTIDE_ANTIGEN_VIA_MHC_CLASS_II%GOBP%GO:0002495	antigen_processing_and_presentation_of_peptide_antigen_via_MHC_class_II	30	DCTN2_DYNLL1_RACGAP1_DCTN6_LGMN_KLC1_ARF1_SH3GL2_CTSE_SEC13_DNM2_KIF22_CAPZA1_HLA-DQA2_DYNLL2_KIF3A_CD74_CD74_HLA-DRB3_AP2A2_FCGR2B_CLTC_CLTA_KIF23_CTSS_CTSD_CANX_AP1S2_LAG3_CTSF
155	4.74201184648134	0.00546326577873613	0.0873921810520373	1	VESICLE_TRANSPORT_ALONG_MICROTUBULE%GOBP%GO:0047496	vesicle_transport_along_microtubule	7	KIF3A_CCDC64_MUTED_RAB1A_NDE1_SNAPIN_KIF1C
4262	4.9974771643069396	0.00546712396284976	0.0873921810520373	1	REGULATION_OF_EXTRINSIC_APOPTOTIC_SIGNALING_PATHWAY_IN_ABSENCE_OF_LIGAND%GOBP%GO:2001239	regulation_of_extrinsic_apoptotic_signaling_pathway_in_absence_of_ligand	20	MCL1_MCL1_GDNF_BCL2L1_UNC5B_UNC5B_TNF_IL1A_IL1B_FGFR1_BCL2_HSPA1B_CSF2_SNAI2_INHBA_INHBA_PF4_RET_HTRA2_AKT1
5290	4.85433437524542	0.00553019380250819	0.0879810305435867	1	RESPONSE_TO_ALKALOID%GOBP%GO:0043279	response_to_alkaloid	5	CASQ2_RAD51_PRKCG_CRHBP_CASP3
3183	4.92957587810558	0.00553866361970468	0.0879810305435867	1	G_PROTEIN-COUPLED_ACETYLCHOLINE_RECEPTOR_SIGNALING_PATHWAY%GOBP%GO:0007213	G_protein-coupled_acetylcholine_receptor_signaling_pathway	5	ADRBK1_AGRN_RGS8_RGS10_PLCB1
6259	4.77990928138931	0.00554841343322876	0.0879810305435867	1	CELLULAR_AMINO_ACID_CATABOLIC_PROCESS%GOBP%GO:0009063	cellular_amino_acid_catabolic_process	44	ALDH6A1_ACADSB_HOGA1_TST_PCBD1_ACAD8_DLD_FTCD_HPD_HIBCH_GCSH_BLMH_CCBL1_QDPR_HIBADH_IDO1_IVD_ASRGL1_HSD17B10_GCDH_ARG2_SHMT2_OTC_HAAO_SHMT1_CBS_GOT1_GAD1_BCAT2_ALDH5A1_SDSL_DAO_FAH_TDO2_KYNU_GSTZ1_DDAH1_ARG1_ACAT1_HRSP12_MPST_HGD_ASPA_GLUL
4894	4.6605496565216	0.00555886386429838	0.0879810305435867	1	CARBOHYDRATE_DERIVATIVE_BIOSYNTHETIC_PROCESS%GOBP%GO:1901137	carbohydrate_derivative_biosynthetic_process	227	B3GNT6_ALDOA_ST3GAL5_TMEM106A_PMM1_PMM2_HYAL1_GPC6_UST_GPC2_SDC3_GPC4_PFKM_HS3ST5_GPC5_PGAM1_ST3GAL2_ST3GAL1_GAL3ST1_GCK_ENTPD5_GAPDHS_ST6GAL1_SDF2L1_HPRT1_UGDH_UGP2_ANGPT1_VCAN_GALNT10_ST6GALNAC1_CSPG4_NCAN_B4GALT5_UBE2J1_AGRN_ST3GAL6_GALNT3_GALNT2_HS6ST2_DUT_GALNT1_GLCE_ST6GALNAC2_CANT1_B3GNT4_ST8SIA6_DCN_GAL3ST2_RRM2_MAN1C1_DCTD_DDOST_CHST11_ACPL2_IGF1_IGF1_CHST15_HS6ST1_BGN_BCAN_MUC1_MUC1_FUT…
4484	4.71403071205884	0.00560790901878649	0.08836247940497588	1	POSITIVE_REGULATION_OF_DNA-TEMPLATED_TRANSCRIPTION_INITIATION%GOBP%GO:2000144	positive_regulation_of_DNA-templated_transcription_initiation	10	JUN_MED4_TP53_TP53_MED1_PAXIP1_HNF1A_CTNNB1_CTNNB1_SUB1
3492	4.7249835605168	0.00561053496377928	0.08836247940497588	1	POSITIVE_REGULATION_OF_PROTEIN_ACETYLATION%GOBP%GO:1901985	positive_regulation_of_protein_acetylation	12	MAPK3_ARRB1_LIF_CAMK1_SPHK2_IL1B_WBP2_PAXIP1_SMAD4_PPARGC1A_MUC1_MUC1
1877	4.93239715517028	0.00565144320259903	0.08878860521730339	1	NUCLEOBASE-CONTAINING_SMALL_MOLECULE_CATABOLIC_PROCESS%GOBP%GO:0034656	nucleobase-containing_small_molecule_catabolic_process	19	ENTPD2_ENTPD6_ENTPD3_CECR1_UPP1_MTAP_PNP_NT5C_NUDT5_NT5E_NUDT1_ENTPD5_APOBEC3G_NUDT9_NT5M_ENTPD1_ENTPD1_TYMP_HPRT1
4481	4.88125625841841	0.00567921674791272	0.08878970574175742	1	T-HELPER_17_CELL_DIFFERENTIATION%GOBP%GO:0072539	T-helper_17_cell_differentiation	7	IL6_IRF4_BATF_STAT3_SLAMF6_RORC_LY9
1998	4.88125625841841	0.00567921674791272	0.08878970574175742	1	T-HELPER_17_TYPE_IMMUNE_RESPONSE%GOBP%GO:0072538	T-helper_17_type_immune_response	7	IL6_IRF4_BATF_STAT3_SLAMF6_RORC_LY9
2051	4.70356357257186	0.00570117086936572	0.08891607122295442	1	LYMPHOCYTE_MEDIATED_IMMUNITY%GOBP%GO:0002449	lymphocyte_mediated_immunity	42	BTN3A3_CD70_JAG1_JAG1_APCS_CD46_BATF_CADM1_CD74_CD74_CD27_CRP_CD8A_CD55_VAMP2_MICA_FCGR2B_GZMB_CD40LG_C1QC_CTSH_C1R_HLA-G_C1S_IL4_IGLL1_CEBPG_CRTAM_MSH2_HSPD1_CD81_VAMP7_EXOSC3_ULBP1_ULBP2_ULBP3_SLAMF7_KIR3DL1_RNF8_KLRK1_RAET1G_CLEC2A
526	4.56742457444232	0.0057194440306515	0.08898455397202941	1	HISTONE_LYSINE_METHYLATION%GOBP%GO:0034968	histone_lysine_methylation	14	N6AMT1_SMYD2_DPY30_ASH2L_SETMAR_WDR5_MLL2_RBBP5_DOT1L_PAXIP1_SETD2_EHMT2_SUV420H2_ASH1L
5990	4.7068495742322	0.00581596627015901	0.09026717625113621	1	PURINE_RIBONUCLEOSIDE_METABOLIC_PROCESS%GOBP%GO:0046128	purine_ribonucleoside_metabolic_process	16	CECR1_NT5C2_MFN1_GNAI3_ACPP_PNP_GNMT_AHCYL1_GMPS_AK4_RAN_MOCS3_HPRT1_IMPDH2_GMPR2_IMPDH1
3626	4.74373718703746	0.00586120510178867	0.09043179042651965	1	DRUG_CATABOLIC_PROCESS%GOBP%GO:0042737	drug_catabolic_process	52	XPNPEP1_PCK1_IDUA_PCBD1_NAGK_HPD_GCSH_CCBL1_QDPR_HBZ_HBQ1_NT5E_NPL_CAT_ASRGL1_MPO_ECE1_GPX1_SULT1A3_PRDX1_PRDX3_SULT2A1_QPRT_ACHE_CECR1_CHIT1_CHI3L2_CHIA_SDSL_DAO_FAH_CYP3A4_CYP3A4_PXDN_SULT1E1_GSTZ1_PRDX5_HBD_PXDNL_CTSH_CHI3L1_PDXP_HAO1_APOA4_MTHFS_ACAT1_HRSP12_HBB_IDE_GNPDA1_SULT1B1_HGD
4189	4.77121771662451	0.00588705361947783	0.09043179042651965	1	CILIUM_ASSEMBLY%GOBP%GO:0060271	cilium_assembly	40	TCTN2_DYNLL1_NUDCD3_ARL6_SEPT6_DYNLRB2_DYNLRB1_NDE1_GORAB_DYNLL2_KIF3A_DNAI1_MAPRE1_GSN_GSN_GALNT11_EHD4_OCRL_TXNDC15_CSNK1D_ABLIM3_FLNA_DCTN2_NOTCH1_PRKACA_PLK1_TMEM237_PPP2R1A_HSP90AA1_SPEF1_CETN2_ARL3_PARVA_RAB17_SNAP29_RAB1A_YWHAG_YWHAG_YWHAE_RAB11A
3592	4.64026791343326	0.00588707658055665	0.09043179042651965	1	PEPTIDYL-AMINO_ACID_MODIFICATION%GOBP%GO:0018193	peptidyl-amino_acid_modification	256	PKN1_PPIG_PPIC_PPIL1_LEP_ERN1_PPIL2_MAPK1_MAPK3_ZAP70_ZAP70_GCSH_NR1H4_PPIA_TNKS_DYRK3_CAMK1D_FAM173A_IL15_TEK_BRPF1_RPS6KA3_RPS6KA1_APOA2_IL21_NDNF_PRDX3_DDR1_PPIE_LCK_LCK_CSNK2B_ST6GAL1_CSNK2A1_CSNK2A1_CSF1R_PAXIP1_MAPK14_MAPK13_MAPK12_PARK7_PARK7_SYK_SYK_PARP1_PARP1_FKBP4_SUMO3_LOXL3_MST1_SIRT2_SIRT5_UBE2J1_TOP1_SENP7_AURKB_SIRT3_GSK3A_EPHA4_GALNT3_GALNT2_GALNT1_CPA4_EFEMP1_PRKCA_PRKCB_EGLN1_B…
1969	4.64858202505132	0.00590036025421559	0.09043179042651965	1	REGULATION_OF_TRANSCRIPTION_BY_RNA_POLYMERASE_I%GOBP%GO:0006356	regulation_of_transcription_by_RNA_polymerase_I	4	FLNA_NCL_POLR2K_ERBB2
5970	4.8943460080308	0.00591121999823896	0.09043179042651965	1	TRNA_EXPORT_FROM_NUCLEUS%GOBP%GO:0006409	tRNA_export_from_nucleus	5	SEC13_NUP98_SSB_SSB_RAN
6360	4.8943460080308	0.00591121999823896	0.09043179042651965	1	TRNA-CONTAINING_RIBONUCLEOPROTEIN_COMPLEX_EXPORT_FROM_NUCLEUS%GOBP%GO:0071431	tRNA-containing_ribonucleoprotein_complex_export_from_nucleus	5	SEC13_NUP98_SSB_SSB_RAN
3663	5.05162191590651	0.00599058705179401	0.09119313456730796	1	LIPOXIN_METABOLIC_PROCESS%GOBP%GO:2001300	lipoxin_metabolic_process	3	HPGD_PTGR1_ALOX15B
846	4.75582817651019	0.00605508509523345	0.09119313456730796	1	NCRNA_CATABOLIC_PROCESS%GOBP%GO:0034661	ncRNA_catabolic_process	4	NUDT16L1_PELO_EXOSC3_EXOSC8
2527	4.97687359841069	0.00605955995427632	0.09119313456730796	1	REGULATION_OF_MACROPHAGE_DERIVED_FOAM_CELL_DIFFERENTIATION%GOBP%GO:0010743	regulation_of_macrophage_derived_foam_cell_differentiation	20	AGT_NFKB1_IL18_PPARA_NFKBIA_ADIPOQ_CRP_ALOX15B_MSR1_MSR1_APOB_CSF2_CSF1_NR1H2_PLA2G2A_CD36_PLA2G10_PLA2G5_PF4_MAPK9
362	4.61956351532146	0.00606415322333242	0.09119313456730796	1	ENDOMEMBRANE_SYSTEM_ORGANIZATION%GOBP%GO:0010256	endomembrane_system_organization	92	RAB2A_SOD1_VPS25_VTA1_VPS4B_RAB27A_BAG5_STX18_ZPBP_TMED4_LMAN2_LMAN2_SNX3_CHMP2B_ARHGEF7_IST1_TSG101_TMEM9_TMEM9_ARL1_SPAST_VAPA_UBXN2B_CHMP2A_BIN1_USP8_CR1_HGS_ZPBP2_TARDBP_PACSIN1_MMGT1_NSFL1C_PRKCA_PRKCB_PVRL2_CSNK1D_A4GALT_SQSTM1_LMAN1_CCNB1_PACSIN3_PTEN_RAB18_VPS4A_PLSCR3_TMED2_SYT7_SYTL4_SYTL4_ZFYVE27_PLK1_VRK1_STX4_NPLOC4_PPP2R1A_SGTA_SRGN_ASNA1_ANK2_RAB3A_PDCD6IP_VAPB_SMPD1_TMED10_SYT11_Y…
3097	4.28966066039968	0.00607480007180039	0.09119313456730796	1	SPINDLE_ASSEMBLY_CHECKPOINT%GOBP%GO:0071173	spindle_assembly_checkpoint	6	ZWINT_PLK1_IK_MAD2L1_MAD1L1_BUB1
447	4.28966066039968	0.00607480007180039	0.09119313456730796	1	MITOTIC_SPINDLE_ASSEMBLY_CHECKPOINT%GOBP%GO:0007094	mitotic_spindle_assembly_checkpoint	6	ZWINT_PLK1_IK_MAD2L1_MAD1L1_BUB1
5210	4.28966066039968	0.00607480007180039	0.09119313456730796	1	NEGATIVE_REGULATION_OF_MITOTIC_METAPHASE/ANAPHASE_TRANSITION%GOBP%GO:0045841	negative_regulation_of_mitotic_metaphase/anaphase_transition	6	ZWINT_PLK1_IK_MAD2L1_MAD1L1_BUB1
1991	4.28966066039968	0.00607480007180039	0.09119313456730796	1	MITOTIC_SPINDLE_CHECKPOINT%GOBP%GO:0071174	mitotic_spindle_checkpoint	6	ZWINT_PLK1_IK_MAD2L1_MAD1L1_BUB1
3250	4.67082150081511	0.00610116295395624	0.09137489377303622	1	POSITIVE_REGULATION_OF_LYMPHOCYTE_APOPTOTIC_PROCESS%GOBP%GO:0070230	positive_regulation_of_lymphocyte_apoptotic_process	8	LGALS9_IL10_TP53_TP53_IDO1_PDCD1_CCL5_CD274
5721	4.56867952329449	0.00613847882231033	0.09147363649381063	1	NUCLEAR_DIVISION%GOBP%GO:0000280	nuclear_division	51	BCCIP_FAM175B_VPS4B_ARHGEF10_UBE2C_CHMP2B_NDE1_MAD1L1_CCNB1IP1_BUB1_ZWINT_FAM175A_SPAST_KIF22_CHMP2A_SMC3_CUL3_KIF23_TTN_KPNB1_RMI1_AURKB_PRC1_PRC1_RHOA_PTTG1_FLNA_DCTN2_BECN1_CCNB1_RACGAP1_RAD51_RB1_VPS4A_RAN_ERCC4_UBE2S_PLK1_NDC80_MRE11A_DNMT3L_PDCD6IP_BCL2L11_CHEK2_CCNA1_NUDC_EREG_BIRC5_HSF2BP_RAB11A_BRDT
414	4.74427873592058	0.00616409124021089	0.09147363649381063	1	T_CELL_LINEAGE_COMMITMENT%GOBP%GO:0002360	T_cell_lineage_commitment	8	SHH_IL6_IRF4_BATF_STAT3_SLAMF6_LY9_SPN
4379	4.74427873592058	0.00616409124021089	0.09147363649381063	1	CD4-POSITIVE_OR_CD8-POSITIVE_ALPHA-BETA_T_CELL_LINEAGE_COMMITMENT%GOBP%GO:0043369	CD4-positive_or_CD8-positive_alpha-beta_T_cell_lineage_commitment	8	SHH_IL6_IRF4_BATF_STAT3_SLAMF6_LY9_SPN
3944	4.70305919402005	0.00616483790410705	0.09147363649381063	1	CILIUM_ORGANIZATION%GOBP%GO:0044782	cilium_organization	44	TCTN2_DYNLL1_NUDCD3_ARL6_SEPT6_DYNLRB2_DYNLRB1_NDE1_GORAB_DYNLL2_KIF3A_DNAI1_MAPRE1_GSN_GSN_GALNT11_EHD4_OCRL_TXNDC15_CSNK1D_ABLIM3_FLNA_DCTN2_NOTCH1_PRKACA_PKD2_PKD2_PLK1_TMEM237_PPP2R1A_HSP90AA1_SPEF1_CETN2_ARL3_PARVA_RAB17_SNAP29_RAB1A_TTC17_TTC17_YWHAG_YWHAG_YWHAE_RAB11A
3132	4.57391227458471	0.00623002673475859	0.09222741655843548	1	POSITIVE_REGULATION_OF_IMMUNOGLOBULIN_PRODUCTION%GOBP%GO:0002639	positive_regulation_of_immunoglobulin_production	16	TGFB1_IL4_XCL1_TNFRSF4_GPI_RBP4_IL6_IL10_TFRC_TFRC_TNFSF4_VAMP3_PAXIP1_STX4_IL2_SUV420H2
5868	4.57006713780783	0.00625876849972906	0.09232243728761781	1	REGULATION_OF_IMMUNOGLOBULIN_MEDIATED_IMMUNE_RESPONSE%GOBP%GO:0002889	regulation_of_immunoglobulin_mediated_immune_response	16	TGFB1_PVRL2_IL4_XCL1_C4BPA_IL10_FCGR2B_TFRC_TFRC_TNFSF4_CD226_PAXIP1_CR1_SUV420H2_THOC1_C4BPB
1204	4.92799480739287	0.00626525120438592	0.09232243728761781	1	ACTIN_FILAMENT_REORGANIZATION%GOBP%GO:0090527	actin_filament_reorganization	5	CASS4_EFS_NEDD9_GSN_GSN
5395	4.52578962573465	0.00631761597091984	0.09288054672843159	1	ADENYLATE_CYCLASE-ACTIVATING_G_PROTEIN-COUPLED_RECEPTOR_SIGNALING_PATHWAY%GOBP%GO:0007189	adenylate_cyclase-activating_G_protein-coupled_receptor_signaling_pathway	37	CXCL9_CXCL9_GPR56_CXCL10_RAMP3_RAMP1_GPR64_GHRH_GHRH_ADCYAP1_ADCYAP1_ADCYAP1_CHGA_PTH_PTH_CXCL11_BAI3_LHCGR_GPR26_PTHLH_ADM_ADM_UCN3_PTH1R_GPHA2_LGR5_CD97_LGR4_RXFP1_IAPP_PF4_VIP_GNAS_CALCB_GLP1R_GPR101_PDE4D
1255	4.45945759935511	0.00637621484495443	0.09352754497976636	1	T_CELL_PROLIFERATION%GOBP%GO:0042098	T_cell_proliferation	10	MSN_CADM1_PIK3CG_TNFRSF4_LILRB1_TNFSF18_TNFSF14_TNFSF14_CRTAM_BTN3A1
951	4.48650295563801	0.00644590000890488	0.09381179146912352	1	PEPTIDYL-LYSINE_METHYLATION%GOBP%GO:0018022	peptidyl-lysine_methylation	15	SMYD2_ASH2L_DPY30_WDR5_MLL2_RBBP5_DOT1L_SETD2_FAM173A_N6AMT1_SETMAR_PAXIP1_EHMT2_SUV420H2_ASH1L
6316	4.36606336041386	0.00645358837139909	0.09381179146912352	1	NEGATIVE_REGULATION_OF_STRIATED_MUSCLE_CONTRACTION%GOBP%GO:0045988	negative_regulation_of_striated_muscle_contraction	4	KCNE3_BIN1_ADRBK1_PIK3CG
5793	4.80769321714135	0.00647141623470693	0.09381179146912352	1	REGULATION_OF_CARBOHYDRATE_CATABOLIC_PROCESS%GOBP%GO:0043470	regulation_of_carbohydrate_catabolic_process	22	PPARA_FBP1_HIF1A_INS_IFNG_TP53_TP53_IGF1_IGF1_PPP1R3B_PFKFB3_PGAM1_SCARB2_SEC13_GCKR_GCK_ENTPD5_INSR_GAPDHS_GSK3A_APP_NUP98
5543	4.64684503586765	0.00647345843126701	0.09381179146912352	1	PURINE_NUCLEOSIDE_METABOLIC_PROCESS%GOBP%GO:0042278	purine_nucleoside_metabolic_process	17	CECR1_NT5C2_MFN1_GNAI3_ACPP_PNP_MACROD1_GNMT_AHCYL1_GMPS_AK4_RAN_MOCS3_HPRT1_IMPDH2_GMPR2_IMPDH1
5835	4.53721053808965	0.00648271626883512	0.09381179146912352	1	REGULATION_OF_B_CELL_MEDIATED_IMMUNITY%GOBP%GO:0002712	regulation_of_B_cell_mediated_immunity	17	TGFB1_PVRL2_IL4_XCL1_C4BPA_BTK_IL10_FCGR2B_TFRC_TFRC_TNFSF4_CD226_PAXIP1_CR1_SUV420H2_THOC1_C4BPB
5030	4.62221829366441	0.00648340462103303	0.09381179146912352	1	PIGMENT_METABOLIC_PROCESS%GOBP%GO:0042440	pigment_metabolic_process	24	UGT1A1_UROD_SHMT2_UROS_BDH2_HMOX1_FXN_SHMT1_AMBP_HPX_NFE2L1_APRT_HMBS_PRPS1_ALAD_PGRMC1_PAICS_GMPS_CPOX_HPRT1_BLVRA_UGT1A8_BLVRB_HMOX2
3677	4.8142927502324	0.00653439895204611	0.09419491372386078	1	REGULATION_OF_ESTABLISHMENT_OR_MAINTENANCE_OF_CELL_POLARITY%GOBP%GO:0032878	regulation_of_establishment_or_maintenance_of_cell_polarity	8	ROCK2_FAM49B_TEK_GSN_GSN_CDH5_PTK2B_PTK2B
3335	4.50029006855287	0.00653927248160968	0.09419491372386078	1	REGULATION_OF_DNA-TEMPLATED_TRANSCRIPTION_INITIATION%GOBP%GO:2000142	regulation_of_DNA-templated_transcription_initiation	12	HMGB1_JUN_MED4_TP53_TP53_MED1_PAXIP1_THRA_HNF1A_CTNNB1_CTNNB1_SUB1
3035	4.70447926755111	0.00655736660914363	0.09424376673679523	1	S-ADENOSYLMETHIONINE_METABOLIC_PROCESS%GOBP%GO:0046500	S-adenosylmethionine_metabolic_process	4	GNMT_MAT2B_AHCYL1_BHMT2
5487	4.78508700186578	0.00665675659745313	0.09509944675169676	1	NEGATIVE_REGULATION_OF_RESPIRATORY_BURST_INVOLVED_IN_INFLAMMATORY_RESPONSE%GOBP%GO:0060266	negative_regulation_of_respiratory_burst_involved_in_inflammatory_response	4	INS_SLAMF8_GRN_RPS19
5992	4.78508700186578	0.00665675659745313	0.09509944675169676	1	NEGATIVE_REGULATION_OF_RESPIRATORY_BURST%GOBP%GO:0060268	negative_regulation_of_respiratory_burst	4	INS_SLAMF8_GRN_RPS19
160	4.58033274112166	0.00670132688138236	0.09509944675169676	1	GLUCOSE_6-PHOSPHATE_METABOLIC_PROCESS%GOBP%GO:0051156	glucose_6-phosphate_metabolic_process	14	PGM2_H6PD_HK3_RPIA_TALDO1_TKT_GPI_G6PD_PGLS_HK2_HK1_PGD_RBKS_GCK
14	4.751670415957	0.00671723071543917	0.09509944675169676	1	POSITIVE_REGULATION_OF_PHAGOCYTOSIS%GOBP%GO:0050766	positive_regulation_of_phagocytosis	40	CD47_IFNG_FCGR2B_APOA1_IL2RG_IL2RB_AHSG_TNF_CCL2_C2_IL1B_C3_C3_C3_C3_C3_C3_SFTPD_PTPRJ_RAB27A_RAB31_CAMK1D_IL15RA_IL15RA_IL15_AZU1_TREM2_PLA2G5_APOA2_SIRPG_CALR_STAP1_SIRPB1_SPACA3_CD300LF_LMAN2_LMAN2_CLEC7A_SIRPA_GAS6
5315	4.76120523310525	0.00672966342238501	0.09509944675169676	1	POSITIVE_REGULATION_OF_VESICLE_FUSION%GOBP%GO:0031340	positive_regulation_of_vesicle_fusion	7	AKT2_AKT2_ANXA2_ANXA2_SNCA_ANXA1_DOC2B
5991	5.10843342928145	0.00674179977299116	0.09509944675169676	1	EYE_MORPHOGENESIS%GOBP%GO:0048592	eye_morphogenesis	15	STAT3_WNT5A_VEGFA_VEGFA_VEGFA_RBP4_USH1C_MFAP2_MFAP2_ALDH1A3_DLL1_EPHA2_MFAP5_DSCAM_EFEMP1
5532	4.58771362772562	0.00675023006683262	0.09509944675169676	1	PROTEIN_HOMOTETRAMERIZATION%GOBP%GO:0051289	protein_homotetramerization	20	ALDOA_ACOT13_THG1L_TDO2_GNMT_TK1_HSD17B10_ALDH1A3_B2M_B2M_SHMT2_SAMHD1_SHMT1_HCN1_SOD2_PKD2_PKD2_AQP4_CRYZ_HPRT1
1486	4.71152571197446	0.00675326131231901	0.09509944675169676	1	MYELOID_CELL_HOMEOSTASIS%GOBP%GO:0002262	myeloid_cell_homeostasis	26	HMGB1_HCAR2_SOD1_VEGFA_VEGFA_VEGFA_G6PD_ANXA1_RPS19_DYRK3_MED1_AHSP_INHBA_INHBA_CASP3_TGFBR3_HMOX1_PTPN2_CEBPG_IL6_HSPA9_EPO_JAK2_LYN_LYN_KIT
2129	4.52714768132967	0.00676720985283019	0.09509944675169676	1	RIBONUCLEOSIDE_METABOLIC_PROCESS%GOBP%GO:0009119	ribonucleoside_metabolic_process	19	CECR1_UPP1_PNP_CMPK1_GNMT_GMPS_RAN_MOCS3_IMPDH2_GMPR2_IMPDH1_NT5C2_MFN1_GNAI3_ACPP_APOBEC3G_AHCYL1_AK4_HPRT1
2064	4.5035173407835	0.00677291491028964	0.09509944675169676	1	REGULATION_OF_CELLULAR_AMINE_METABOLIC_PROCESS%GOBP%GO:0033238	regulation_of_cellular_amine_metabolic_process	34	PSMD11_PARK7_PARK7_PSME3_PSMD4_PSMD5_PSMD7_PSMD9_PSMD10_PSMA1_PSMA1_PSMA2_PSMA3_INS_PSMA4_PSMA5_NR1H4_PSME1_PSME2_ODC1_NQO1_PSMB2_PSMB3_PSMB4_PSMB5_PARK2_PSMB6_PSMA6_PSMA7_PSMB1_PSMB9_ITGB2_OAZ1_HPRT1
718	4.43009589039024	0.00678010096186044	0.09509944675169676	1	REGULATION_OF_BONE_DEVELOPMENT%GOBP%GO:1903010	regulation_of_bone_development	8	GREM1_LTF_LILRB1_KAT2A_SIGLEC15_NOTCH2_NOTCH2_TMEM119
1923	4.5400448215579	0.00679914296356687	0.09515831090930925	1	BRAIN_DEVELOPMENT%GOBP%GO:0007420	brain_development	103	AMIGO2_UFC1_AMIGO1_BMP7_CKB_ATP1B2_NDRG4_CTNNA2_FGFR2_HTR6_DYNLL1_DSCAML1_CA10_EPHA7_NDUFS4_CNTNAP2_APOD_NDNF_BPTF_TYRO3_KIRREL3_NDE1_INA_SYNGR3_YWHAQ_PHGDH_CLN5_ATP5J_UGP2_CNP_HSPA5_RAD1_CTNNB1_CTNNB1_TGFBR2_SIRT2_SLIT3_FGF9_DLL1_YWHAH_NOG_SCT_RHOA_UBE3A_GPR56_NTRK2_NNAT_EPHA5_COL3A1_GHRH_GHRH_PTEN_RAB18_ERBB4_INHBA_INHBA_SLIT2_APLP1_MDGA1_DDIT4_GRID2_FOXG1_EPHB3_EPHB2_SHANK1_ROBO2_TMX2_ROBO1_SH…
2516	4.69777108697638	0.00682029173868537	0.09524633996726191	1	DITERPENOID_METABOLIC_PROCESS%GOBP%GO:0016101	diterpenoid_metabolic_process	50	UGT1A1_RBP4_AKR1B1_APOA1_CYP3A4_CYP3A4_AKR1C1_ADH1A_ADH1B_ADH1C_ADH4_GPC1_APOB_APOE_APOE_APOE_APOE_RARRES2_RBP1_ADH6_ALDH1A3_ADH7_GPC6_AKR1B10_DHRS9_GPC2_APOA2_SDC3_GPC4_LRP1_LRP1_LRP1_ALDH1A1_LRP2_RLBP1_PECR_AKR1C4_GPC5_PNLIP_CLPS_AGRN_APOA4_APOM_AKR1C3_LRP8_APOC2_GPC3_HSPG2_APOC3_UGT1A8
1514	4.92618497649165	0.00686786575560472	0.09549461929159708	1	RNA_POLYADENYLATION%GOBP%GO:0043631	RNA_polyadenylation	5	MTPAP_PAPOLG_AHCYL1_APP_SSU72
2487	4.92618497649165	0.00686786575560472	0.09549461929159708	1	MRNA_POLYADENYLATION%GOBP%GO:0006378	mRNA_polyadenylation	5	MTPAP_PAPOLG_AHCYL1_APP_SSU72
2556	4.45045777085159	0.00693110925649676	0.09591667860486298	1	ORGANELLE_FISSION%GOBP%GO:0048285	organelle_fission	58	BCCIP_FAM175B_MX1_VPS4B_ARHGEF10_UBE2C_CHMP2B_NDE1_MAD1L1_CCNB1IP1_BUB1_ZWINT_FAM175A_SPAST_KIF22_CHMP2A_SMC3_CUL3_KIF23_TTN_KPNB1_RMI1_AURKB_PRC1_PRC1_MTFR1_RHOA_PTTG1_FLNA_DCTN2_BECN1_CCNB1_RACGAP1_RAD51_RB1_VPS4A_RAN_ERCC4_UBE2S_PLK1_NDC80_DNM2_MRE11A_DNMT3L_PDCD6IP_BCL2L11_CHEK2_PARK2_MUL1_CCNA1_FIS1_ACOT8_NUDC_EREG_BIRC5_HSF2BP_RAB11A_BRDT
3301	4.39917245647374	0.00694489423889655	0.09591667860486298	1	HISTONE_METHYLATION%GOBP%GO:0016571	histone_methylation	18	SMYD2_ASH2L_DPY30_WDR5_FBL_NR1H4_MLL2_RBBP5_DOT1L_SETD2_PRDM4_N6AMT1_CREBBP_SETMAR_PAXIP1_EHMT2_SUV420H2_ASH1L
136	4.67785366931306	0.00695447251425485	0.09591667860486298	1	TERPENOID_METABOLIC_PROCESS%GOBP%GO:0006721	terpenoid_metabolic_process	52	UGT1A1_RBP4_AKR1B1_APOA1_ADH1A_ADH1B_ADH1C_ADH4_APOB_APOE_APOE_APOE_APOE_RARRES2_ADH6_ALDH1A3_ADH7_GPC6_AKR1B10_DHRS9_GPC2_APOA2_SDC3_GPC4_LRP1_LRP1_LRP1_ALDH1A1_LRP2_PECR_GPC5_PNLIP_CLPS_APOM_CYP3A4_CYP3A4_AKR1C1_GPC1_RBP1_HMGCS2_HMGCS1_RLBP1_AKR1C4_AGRN_APOA4_AKR1C3_LRP8_APOC2_GPC3_HSPG2_APOC3_UGT1A8
1642	4.65776013856145	0.00695807418896432	0.09591667860486298	1	REVERSE_CHOLESTEROL_TRANSPORT%GOBP%GO:0043691	reverse_cholesterol_transport	13	APOC2_APOC3_APOE_APOE_APOE_APOE_CLU_APOA4_LCAT_APOM_CES1_APOA2_APOA1
4081	4.56920097448588	0.00698985711926048	0.09614803462330403	1	PURINE_NUCLEOTIDE_CATABOLIC_PROCESS%GOBP%GO:0006195	purine_nucleotide_catabolic_process	18	NT5C2_SAMHD1_PNP_GDA_PDE9A_NT5C_NT5E_NUDT1_NUDT3_ITPA_ACAT1_XDH_PDE2A_GPX1_MLYCD_HPRT1_PDE4D_HINT1
1932	4.70687965764331	0.00700942413330508	0.0961698925710702	1	LYSINE_METABOLIC_PROCESS%GOBP%GO:0006553	lysine_metabolic_process	3	DLD_GCDH_AASDHPPT
3997	4.65075958624418	0.00702145237492369	0.0961698925710702	1	NEGATIVE_REGULATION_OF_CD8-POSITIVE_ALPHA-BETA_T_CELL_ACTIVATION%GOBP%GO:2001186	negative_regulation_of_CD8-positive_alpha-beta_T_cell_activation	4	LILRB1_C10ORF54_C10ORF54_CD274
3794	4.82604559886028	0.00704791862697052	0.09632656375027938	1	PANTOTHENATE_METABOLIC_PROCESS%GOBP%GO:0015939	pantothenate_metabolic_process	3	VNN2_PDZD11_AASDHPPT
3377	4.18228253270275	0.00708264066240261	0.09655449488197339	1	NEGATIVE_REGULATION_OF_MITOTIC_SISTER_CHROMATID_SEPARATION%GOBP%GO:2000816	negative_regulation_of_mitotic_sister_chromatid_separation	7	PTTG1_ZWINT_PLK1_IK_MAD2L1_MAD1L1_BUB1
213	4.45324107715004	0.00709472185482207	0.09655449488197339	1	POSITIVE_REGULATION_OF_MYELOID_CELL_DIFFERENTIATION%GOBP%GO:0045639	positive_regulation_of_myeloid_cell_differentiation	39	BRD1_STAT3_IL17A_CD74_CD74_HIF1A_LIF_CD4_IFNG_CASP8_TNF_MAPK11_MED1_INHBA_INHBA_FOXO3_PF4_TGFB1_ACVR1B_IL34_ACVR2A_SCIN_IL12B_TESC_CSF3_STAT1_HSPA1B_C1ORF186_IL23R_HMGB2_FADD_CSF1_MAPK14_ANKRD54_STAT5B_TNFSF11_THPO_THPO_PRKCA
5556	4.78610428387219	0.00712277660139538	0.09673092799776353	1	POSITIVE_REGULATION_OF_TOLERANCE_INDUCTION%GOBP%GO:0002645	positive_regulation_of_tolerance_induction	4	HLA-G_LILRB4_TGFBR2_CD274
1470	4.41248558764175	0.00715788194576938	0.09690393115433851	1	ENDOTHELIN_RECEPTOR_SIGNALING_PATHWAY%GOBP%GO:0086100	endothelin_receptor_signaling_pathway	5	EDN1_BCAR3_BCAR3_PTK2B_PTK2B
4611	4.49196563343185	0.00716575091531302	0.09690393115433851	1	HEAD_DEVELOPMENT%GOBP%GO:0060322	head_development	110	AMIGO2_UFC1_AMIGO1_BMP7_CRISPLD2_CKB_ATP1B2_NDRG4_CTNNA2_FGFR2_HTR6_DYNLL1_DSCAML1_RRAS_CA10_EPHA7_NDUFS4_CNTNAP2_APOD_NDNF_BPTF_TYRO3_KIRREL3_NDE1_INA_SYNGR3_YWHAQ_PHGDH_CLN5_ATP5J_UGP2_CNP_HSPA5_RAD1_CTNNB1_CTNNB1_TGFB3_TGFBR2_FLRT3_FLRT3_SIRT2_SLIT3_FGF9_DLL1_YWHAH_NOG_SCT_RHOA_UBE3A_GPR56_NTRK2_NNAT_EPHA5_COL3A1_GHRH_GHRH_PTEN_RAB18_ERBB4_INHBA_INHBA_SLIT2_APLP1_MDGA1_DDIT4_GRID2_FOXG1_EPHB3_…
1844	4.88068500908921	0.00720577774629139	0.09704090101811283	1	NEGATIVE_REGULATION_OF_LIPID_TRANSPORT%GOBP%GO:0032369	negative_regulation_of_lipid_transport	15	APOC2_APOC3_NFKB1_FIS1_NR1H2_AKT2_AKT2_PLA2G10_SHH_PCSK9_THBS1_APOA2_PLA2R1_APOC1_AKT1
13	4.41259275908517	0.00724073392878333	0.09704090101811283	1	REGULATION_OF_NEUROTRANSMITTER_LEVELS%GOBP%GO:0001505	regulation_of_neurotransmitter_levels	92	LIN7B_SPR_GCH1_GCSH_TMEM106A_ARL6IP5_NRXN1_NRXN1_NRXN2_SMAD3_ARG2_SHMT2_TRH_NAPA_SYT7_SHMT1_GDNF_LIN7C_PKD2_PKD2_SNPH_INSR_GAD1_UNC13A_STX3_CAMK2A_STX1A_DOC2B_STX4_CD36_ACHE_CASK_HSP90AA1_NAAA_HSPA8_EDN1_ALDH5A1_SYN3_KLF4_HSP90AB1_CD47_PTGS2_RAB3A_RAB3B_ENPP6_RAB5A_SDSL_PRG3_IFNG_SYT2_SYT8_VAMP2_RAC1_SYT5_TNF_IL1B_NQO1_CYB5R3_SNAP25_SYT11_SNAP29_PARK2_FMR1_CPLX1_CPLX2_PDZD11_MMP8_MEF2C_ROCK2_DDAH…
6258	4.27279028262702	0.00724317101791427	0.09704090101811283	1	MYELOID_DENDRITIC_CELL_ACTIVATION%GOBP%GO:0001773	myeloid_dendritic_cell_activation	9	HMGB1_CAMK4_IL4_BATF_CSF2_UBD_BATF3_SLAMF1_TGFBR2
1576	4.47824365521842	0.0072655315234057	0.09704090101811283	1	REGULATION_OF_MYELOID_LEUKOCYTE_DIFFERENTIATION%GOBP%GO:0002761	regulation_of_myeloid_leukocyte_differentiation	41	APCS_LTF_IL17A_CD74_CD74_CCL3_LIF_ADIPOQ_CD4_IFNG_NOTCH2_NOTCH2_CARTPT_CASP8_TNF_CAMK4_LILRB4_INHBA_INHBA_C1QC_PF4_FSTL3_TGFB1_IL4_IL34_PTPN2_LILRB1_IL12B_CEBPB_UBASH3B_BGLAP_TESC_IL23R_FADD_CSF1_MYC_TLR4_SIGLEC15_TNFSF11_TLR3_PRKCA
2821	4.82329036773387	0.00728185232288803	0.09704090101811283	1	ADAPTATION_OF_SIGNALING_PATHWAY%GOBP%GO:0023058	adaptation_of_signaling_pathway	4	ARRB1_ADM_ADM_ADRBK1
3259	4.82329036773387	0.00728185232288803	0.09704090101811283	1	DESENSITIZATION_OF_G_PROTEIN-COUPLED_RECEPTOR_SIGNALING_PATHWAY%GOBP%GO:0002029	desensitization_of_G_protein-coupled_receptor_signaling_pathway	4	ARRB1_ADM_ADM_ADRBK1
4570	4.82329036773387	0.00728185232288803	0.09704090101811283	1	NEGATIVE_ADAPTATION_OF_SIGNALING_PATHWAY%GOBP%GO:0022401	negative_adaptation_of_signaling_pathway	4	ARRB1_ADM_ADM_ADRBK1
1222	4.83895903712932	0.00736019838696422	0.09757139568161247	1	OXYGEN_HOMEOSTASIS%GOBP%GO:0032364	oxygen_homeostasis	3	EGLN1_SOD2_HIF1A
6143	4.05841278271622	0.00736327798515213	0.09757139568161247	1	POSITIVE_REGULATION_OF_KERATINOCYTE_DIFFERENTIATION%GOBP%GO:0045618	positive_regulation_of_keratinocyte_differentiation	4	RARRES3_VDR_IL20_MED1
2468	4.75363433345345	0.00736732535255857	0.09757139568161247	1	NEGATIVE_REGULATION_OF_ANION_TRANSMEMBRANE_TRANSPORT%GOBP%GO:1903960	negative_regulation_of_anion_transmembrane_transport	5	AKT2_AKT2_THBS1_ARL6IP5_AKT1
978	4.72392036038438	0.00739888818277046	0.09758615895382439	1	KILLING_OF_CELLS_OF_OTHER_ORGANISM%GOBP%GO:0031640	killing_of_cells_of_other_organism	29	SEMG1_DEFA5_S100A12_DEFB4A_LYZ_LTF_ELANE_CFHR1_CFHR2_GAPDH_APOL1_APOL1_DEFB128_RPS19_F2_F2_CCL13_CFHR5_HRG_CAMP_CAMP_AZU1_RPL30_DEFB132_GNLY_REG3G_PF4_PGLYRP1_DEFB118
2498	4.72392036038438	0.00739888818277046	0.09758615895382439	1	DISRUPTION_OF_CELLS_OF_OTHER_ORGANISM%GOBP%GO:0044364	disruption_of_cells_of_other_organism	29	SEMG1_DEFA5_S100A12_DEFB4A_LYZ_LTF_ELANE_CFHR1_CFHR2_GAPDH_APOL1_APOL1_DEFB128_RPS19_F2_F2_CCL13_CFHR5_HRG_CAMP_CAMP_AZU1_RPL30_DEFB132_GNLY_REG3G_PF4_PGLYRP1_DEFB118
3674	4.7577801335984	0.00750123628727162	0.09841536618137886	1	NEGATIVE_REGULATION_OF_MONONUCLEAR_CELL_MIGRATION%GOBP%GO:0071676	negative_regulation_of_mononuclear_cell_migration	6	GREM1_NOV_NBL1_SLIT2_SLAMF8_PLCB1
5232	4.34966869676644	0.00752503027161044	0.09841536618137886	1	CAMP-MEDIATED_SIGNALING%GOBP%GO:0019933	cAMP-mediated_signaling	45	DEFB1_CXCL9_CXCL9_GPR56_CXCL10_RAMP3_RAMP1_EPHA5_GPR64_GHRH_GHRH_ADCYAP1_ADCYAP1_ADCYAP1_CHGA_PTH_PTH_NDUFS4_CXCL11_BAI3_LHCGR_GAL_GPR26_PTHLH_CAP1_ADM_ADM_PDE2A_PDE7A_UCN3_PTH1R_GPHA2_LGR5_CD97_LGR4_RXFP1_IAPP_PDE3A_PF4_VIP_GNAS_CALCB_GLP1R_GPR101_PDE4D
3908	4.3846330584217	0.00755046320008657	0.09841536618137886	1	MITOCHONDRIAL_FUSION%GOBP%GO:0008053	mitochondrial_fusion	4	STOML2_FIS1_MFN1_THG1L
1168	4.49770715088564	0.0075551734521373	0.09841536618137886	1	VESICLE_CYTOSKELETAL_TRAFFICKING%GOBP%GO:0099518	vesicle_cytoskeletal_trafficking	9	KIF3A_CCDC64_SYT4_MUTED_RAB1A_NDE1_MYO6_SNAPIN_KIF1C
5538	5.0749570910456	0.00757307704103349	0.09841536618137886	1	REGULATION_OF_KETONE_BIOSYNTHETIC_PROCESS%GOBP%GO:0010566	regulation_of_ketone_biosynthetic_process	9	DKKL1_BMP6_DKK3_SIRT5_ADM_ADM_H6PD_BMP2_AKR1C3
1042	4.50176646451419	0.00757598498046863	0.09841536618137886	1	CYSTEINE_METABOLIC_PROCESS%GOBP%GO:0006534	cysteine_metabolic_process	4	AHCYL1_TST_CBS_MPST
3095	4.42732185318398	0.00760418249392492	0.09841536618137886	1	REGULATION_OF_IMMUNOGLOBULIN_PRODUCTION%GOBP%GO:0002637	regulation_of_immunoglobulin_production	20	TGFB1_IL4_XCL1_FCRL3_TNFRSF4_GPI_RBP4_IL6_IL10_FCGR2B_TFRC_TFRC_TNFSF4_VAMP3_PAXIP1_STX4_CR1_IL2_SUV420H2_THOC1
3255	4.54728669547212	0.00761062479046193	0.09841536618137886	1	INSEMINATION%GOBP%GO:0007320	insemination	4	SEMG1_EDDM3A_TAC1_KLK14
5	4.54728669547212	0.00761062479046193	0.09841536618137886	1	COPULATION%GOBP%GO:0007620	copulation	4	SEMG1_EDDM3A_TAC1_KLK14
6186	4.23631637712333	0.00764452065292609	0.09841536618137886	1	POSITIVE_REGULATION_OF_CATECHOLAMINE_SECRETION%GOBP%GO:0033605	positive_regulation_of_catecholamine_secretion	5	STX1A_ADRBK1_VIP_CARTPT_GDNF
5311	4.33223695238856	0.0076550395324958	0.09841536618137886	1	PYRIMIDINE_NUCLEOSIDE_SALVAGE%GOBP%GO:0043097	pyrimidine_nucleoside_salvage	6	UCK2_TK2_TK1_DCK_UPP1_TYMP
6147	4.33223695238856	0.0076550395324958	0.09841536618137886	1	PYRIMIDINE-CONTAINING_COMPOUND_SALVAGE%GOBP%GO:0008655	pyrimidine-containing_compound_salvage	6	UCK2_TK2_TK1_DCK_UPP1_TYMP
1376	4.51365304995309	0.00766135221911202	0.09841536618137886	1	PURINE-CONTAINING_COMPOUND_CATABOLIC_PROCESS%GOBP%GO:0072523	purine-containing_compound_catabolic_process	19	CECR1_NT5C2_SAMHD1_PNP_GDA_PDE9A_NT5C_NT5E_NUDT1_NUDT3_ITPA_ACAT1_XDH_PDE2A_GPX1_MLYCD_HPRT1_PDE4D_HINT1
3104	4.68282123407606	0.00770388386714971	0.09876379117685928	1	SERINE_FAMILY_AMINO_ACID_BIOSYNTHETIC_PROCESS%GOBP%GO:0009070	serine_family_amino_acid_biosynthetic_process	7	SHMT2_PSAT1_SEPHS1_SHMT1_MTHFD1_CBS_PHGDH
304	4.37497047123187	0.00772311085311461	0.09877249622681694	1	REGULATION_OF_G2/M_TRANSITION_OF_MITOTIC_CELL_CYCLE%GOBP%GO:0010389	regulation_of_G2/M_transition_of_mitotic_cell_cycle	57	CSNK1D_FHL1_CDC25B_PSMA1_PSMA1_DCTN2_PSMA2_PSMA3_PSMA4_PSMA5_DYNLL1_CHEK1_CCNB1_VPS4B_VPS4A_HMGA2_PSMB2_PSMB3_PSMB4_PSMB5_PSMB6_PRKACA_PSMA6_PSMA7_PSMB1_AURKA_NDE1_PSMB9_PLK1_PPP2R1A_MRE11A_HSP90AA1_PSMD11_BRD4_MECP2_PSME3_PSMD4_PSMD5_PSMD7_PSMD9_MAPRE1_PSMD10_CETN2_PSME1_PSME2_INTS3_CUL1_CDC25A_YWHAG_YWHAG_AURKB_NAE1_SKP1_TOPBP1_YWHAE_RAB11A_CDKN1A
3917	4.74523034553759	0.00776187991798694	0.09877249622681694	1	RENAL_ABSORPTION%GOBP%GO:0070293	renal_absorption	5	HBB_HNF1A_GSN_GSN_AKR1C3
4266	4.57827686249821	0.0077930616684686	0.09877249622681694	1	PROTEIN_LOCALIZATION_TO_GOLGI_APPARATUS%GOBP%GO:0034067	protein_localization_to_Golgi_apparatus	5	CSNK1D_ARL5B_ARL5A_ARL1_LACRT
3667	4.30816860661543	0.0078845610458862	0.09877249622681694	1	POSITIVE_REGULATION_OF_NATURAL_KILLER_CELL_MEDIATED_CYTOTOXICITY_DIRECTED_AGAINST_TUMOR_CELL_TARGET%GOBP%GO:0002860	positive_regulation_of_natural_killer_cell_mediated_cytotoxicity_directed_against_tumor_cell_target	5	IL12B_PVRL2_CD226_PVR_CRTAM
4834	4.30816860661543	0.0078845610458862	0.09877249622681694	1	REGULATION_OF_NATURAL_KILLER_CELL_MEDIATED_IMMUNE_RESPONSE_TO_TUMOR_CELL%GOBP%GO:0002855	regulation_of_natural_killer_cell_mediated_immune_response_to_tumor_cell	5	IL12B_PVRL2_CD226_PVR_CRTAM
1475	4.30816860661543	0.0078845610458862	0.09877249622681694	1	REGULATION_OF_NATURAL_KILLER_CELL_MEDIATED_CYTOTOXICITY_DIRECTED_AGAINST_TUMOR_CELL_TARGET%GOBP%GO:0002858	regulation_of_natural_killer_cell_mediated_cytotoxicity_directed_against_tumor_cell_target	5	IL12B_PVRL2_CD226_PVR_CRTAM
1983	4.30816860661543	0.0078845610458862	0.09877249622681694	1	POSITIVE_REGULATION_OF_NATURAL_KILLER_CELL_MEDIATED_IMMUNE_RESPONSE_TO_TUMOR_CELL%GOBP%GO:0002857	positive_regulation_of_natural_killer_cell_mediated_immune_response_to_tumor_cell	5	IL12B_PVRL2_CD226_PVR_CRTAM
4368	4.36719599414866	0.00790452099591998	0.09877249622681694	1	NON-RECOMBINATIONAL_REPAIR%GOBP%GO:0000726	non-recombinational_repair	17	HMGB1_POLM_XRCC4_NHEJ1_XRCC6_BARD1_ERCC4_SETMAR_FAM175A_PIAS4_ERCC1_HMGB2_PAXIP1_RNF8_UBE2N_UBE2V2_MRE11A
1266	4.36719599414866	0.00790452099591998	0.09877249622681694	1	DOUBLE-STRAND_BREAK_REPAIR_VIA_NONHOMOLOGOUS_END_JOINING%GOBP%GO:0006303	double-strand_break_repair_via_nonhomologous_end_joining	17	HMGB1_POLM_XRCC4_NHEJ1_XRCC6_BARD1_ERCC4_SETMAR_FAM175A_PIAS4_ERCC1_HMGB2_PAXIP1_RNF8_UBE2N_UBE2V2_MRE11A
2850	4.42929894226678	0.00790865870665058	0.09877249622681694	1	CELLULAR_RESPONSE_TO_CADMIUM_ION%GOBP%GO:0071276	cellular_response_to_cadmium_ion	12	MAPK1_MAPK3_JUN_MAPK8_AKR1C3_MMP9_HSF1_EGFR_EGFR_MAPK9_NCF1_AKT1
380	4.43580680685999	0.00791196960463614	0.09877249622681694	1	APOPTOTIC_DNA_FRAGMENTATION%GOBP%GO:0006309	apoptotic_DNA_fragmentation	7	HMGB1_HMGB2_FOXL2_KPNB1_CASP3_KPNA1_DNASE2B
5977	4.43580680685999	0.00791196960463614	0.09877249622681694	1	APOPTOTIC_NUCLEAR_CHANGES%GOBP%GO:0030262	apoptotic_nuclear_changes	7	HMGB1_HMGB2_FOXL2_KPNB1_CASP3_KPNA1_DNASE2B
3328	4.43580680685999	0.00791196960463658	0.09877249622681694	1	CELLULAR_COMPONENT_DISASSEMBLY_INVOLVED_IN_EXECUTION_PHASE_OF_APOPTOSIS%GOBP%GO:0006921	cellular_component_disassembly_involved_in_execution_phase_of_apoptosis	7	HMGB1_DNASE2B_HMGB2_FOXL2_KPNB1_CASP3_KPNA1
4625	4.39287192977709	0.00792886825240546	0.09877249622681694	1	POSITIVE_REGULATION_OF_MITOCHONDRIAL_MEMBRANE_POTENTIAL%GOBP%GO:0010918	positive_regulation_of_mitochondrial_membrane_potential	6	AKT2_AKT2_STOML2_TCL1A_BAD_AKT1
1389	4.0129816384768	0.0079785375792073	0.09877249622681694	1	NEGATIVE_REGULATION_OF_CHROMOSOME_SEPARATION%GOBP%GO:1905819	negative_regulation_of_chromosome_separation	8	PTTG1_IK_MAD2L1_MAD1L1_BUB1_ZWINT_PLK1_CHFR
2677	4.4612935780857	0.00798192715218271	0.09877249622681694	1	HEME_BIOSYNTHETIC_PROCESS%GOBP%GO:0006783	heme_biosynthetic_process	8	UROD_ALAD_UROS_PGRMC1_FXN_NFE2L1_HMBS_CPOX
5294	4.4612935780857	0.00798192715218271	0.09877249622681694	1	PORPHYRIN-CONTAINING_COMPOUND_BIOSYNTHETIC_PROCESS%GOBP%GO:0006779	porphyrin-containing_compound_biosynthetic_process	8	UROD_ALAD_UROS_PGRMC1_FXN_NFE2L1_HMBS_CPOX
2532	4.4612935780857	0.00798192715218271	0.09877249622681694	1	TETRAPYRROLE_BIOSYNTHETIC_PROCESS%GOBP%GO:0033014	tetrapyrrole_biosynthetic_process	8	UROD_ALAD_UROS_PGRMC1_FXN_NFE2L1_HMBS_CPOX
83	4.07269822327241	0.00802898218667791	0.09892895094413377	1	FLAVONOID_METABOLIC_PROCESS%GOBP%GO:0009812	flavonoid_metabolic_process	5	UGT1A1_SULT1A3_SULT1B1_UGT1A6_UGT1A8
5007	4.63089068810682	0.00812260292300515	0.09892895094413377	1	POSITIVE_REGULATION_OF_RECEPTOR_BINDING%GOBP%GO:1900122	positive_regulation_of_receptor_binding	8	B2M_B2M_ANXA2_ANXA2_BDNF_BDNF_MMP9_NRP1
4755	4.09475213868837	0.00814128734532205	0.09892895094413377	1	SPINDLE_CHECKPOINT%GOBP%GO:0031577	spindle_checkpoint	7	ZWINT_PLK1_IK_CHFR_MAD2L1_MAD1L1_BUB1
5289	4.09475213868837	0.00814128734532205	0.09892895094413377	1	NEGATIVE_REGULATION_OF_METAPHASE/ANAPHASE_TRANSITION_OF_CELL_CYCLE%GOBP%GO:1902100	negative_regulation_of_metaphase/anaphase_transition_of_cell_cycle	7	ZWINT_PLK1_IK_CHFR_MAD2L1_MAD1L1_BUB1
3313	4.41355274743686	0.00815116543682293	0.09892895094413377	1	REGULATION_OF_PROTEIN_ACETYLATION%GOBP%GO:1901983	regulation_of_protein_acetylation	18	PARK7_PARK7_MAPK3_ARRB1_LIF_CAMK1_CHEK1_CTBP1_IL1B_PPARGC1A_MUC1_MUC1_SET_SPHK2_WBP2_PAXIP1_SMAD4_SNCA
5768	4.41355274743686	0.00815116543682293	0.09892895094413377	1	REGULATION_OF_PEPTIDYL-LYSINE_ACETYLATION%GOBP%GO:2000756	regulation_of_peptidyl-lysine_acetylation	18	PARK7_PARK7_MAPK3_ARRB1_LIF_CAMK1_CHEK1_CTBP1_IL1B_PPARGC1A_MUC1_MUC1_SET_SPHK2_WBP2_PAXIP1_SMAD4_SNCA
4217	4.41355274743686	0.00815116543682304	0.09892895094413377	1	REGULATION_OF_HISTONE_ACETYLATION%GOBP%GO:0035065	regulation_of_histone_acetylation	18	PARK7_PARK7_MAPK3_SET_ARRB1_LIF_CAMK1_SPHK2_CHEK1_CTBP1_IL1B_WBP2_PAXIP1_SMAD4_PPARGC1A_SNCA_MUC1_MUC1
5870	4.46477841085495	0.00815554454139944	0.09892895094413377	1	MAMMARY_GLAND_EPITHELIAL_CELL_DIFFERENTIATION%GOBP%GO:0060644	mammary_gland_epithelial_cell_differentiation	6	AKT2_AKT2_ID2_IRF6_ERBB4_AKT1
2937	4.55497889519008	0.00816690400372644	0.09892895094413377	1	HEME_METABOLIC_PROCESS%GOBP%GO:0042168	heme_metabolic_process	16	UGT1A1_UROD_UROS_BDH2_HMOX1_FXN_AMBP_HPX_NFE2L1_HMBS_ALAD_PGRMC1_CPOX_BLVRA_BLVRB_HMOX2
3900	4.55497889519008	0.00816690400372644	0.09892895094413377	1	PORPHYRIN-CONTAINING_COMPOUND_METABOLIC_PROCESS%GOBP%GO:0006778	porphyrin-containing_compound_metabolic_process	16	UGT1A1_UROD_UROS_BDH2_HMOX1_FXN_AMBP_HPX_NFE2L1_HMBS_ALAD_PGRMC1_CPOX_BLVRA_BLVRB_HMOX2
4657	4.31789162149704	0.00816717259278033	0.09892895094413377	1	REGULATION_OF_CELL_CYCLE_G2/M_PHASE_TRANSITION%GOBP%GO:1902749	regulation_of_cell_cycle_G2/M_phase_transition	62	FHL1_CDC25B_DYNLL1_VPS4B_DYRK3_HMGA2_NDE1_FAM175A_PSMD11_BRD4_PSME3_PSMD4_PSMD5_PSMD7_PSMD9_PSMD10_MAPRE1_PSME1_PSME2_INTS3_CUL1_TP53_TP53_CDC25A_AURKB_SKP1_CDKN1A_CSNK1D_PSMA1_PSMA1_DCTN2_PSMA2_PSMA3_PSMA4_PSMA5_CHEK1_CCNB1_VPS4A_PSMB2_PSMB3_PSMB4_PSMB5_PSMB6_PRKACA_PSMA6_PSMA7_PSMB1_AURKA_PSMB9_PLK1_PPP2R1A_MRE11A_HSP90AA1_MECP2_CETN2_NPM1_YWHAG_YWHAG_NAE1_TOPBP1_YWHAE_RAB11A
5642	4.24679086977888	0.00817977285497518	0.09892895094413377	1	ACTIVATION_OF_JANUS_KINASE_ACTIVITY%GOBP%GO:0042976	activation_of_Janus_kinase_activity	6	IL4_GHR_PRLR_JAK2_PTK2B_PTK2B
850	4.27886129215737	0.00820278136691499	0.09902039277198699	1	ADENYLATE_CYCLASE-MODULATING_G_PROTEIN-COUPLED_RECEPTOR_SIGNALING_PATHWAY%GOBP%GO:0007188	adenylate_cyclase-modulating_G_protein-coupled_receptor_signaling_pathway	48	CXCL9_CXCL9_FLNA_GPR56_CXCL10_RAMP3_RAMP1_GPR64_GHRH_GHRH_RGS1_ADCYAP1_ADCYAP1_ADCYAP1_CHGA_PTH_PTH_CXCL11_GNAI3_INSL3_BAI3_PSAPL1_GCG_LHCGR_GPR26_PTHLH_ADM_ADM_PDE2A_MARCO_UCN3_PTH1R_GPHA2_LGR5_CD97_LGR4_RXFP1_IAPP_PSAP_PF4_GNAI1_VIP_GNAS_CALCB_GABBR1_GLP1R_GPR101_PDE4D
5679	4.39922366214279	0.00834971483748759	0.10060464682010424	1	NADH_OXIDATION%GOBP%GO:0006116	NADH_oxidation	3	GPD1_GPD1L_ALDOB
5074	4.50013754192206	0.0083665305499746	0.10061812537586713	1	DOPAMINE_RECEPTOR_SIGNALING_PATHWAY%GOBP%GO:0007212	dopamine_receptor_signaling_pathway	5	FLNA_GNAS_GNAI3_SULT1A3_GSK3A
6137	4.40403040900201	0.00839724987649149	0.10079844889196712	1	POSITIVE_REGULATION_OF_AMYLOID-BETA_FORMATION%GOBP%GO:1902004	positive_regulation_of_amyloid-beta_formation	9	EPHA4_TNF_IFNGR1_ROCK2_CLU_IFNG_LRRTM3_CASP3_GSK3A
53	4.67168979361722	0.00844867934239513	0.10121121468469159	1	GLYCEROL_METABOLIC_PROCESS%GOBP%GO:0006071	glycerol_metabolic_process	6	PGP_TPI1_PCK1_PDXP_GOT1_ANGPTL3
5599	4.35599371303931	0.0084632154556934	0.10121121468469159	1	MARGINAL_ZONE_B_CELL_DIFFERENTIATION%GOBP%GO:0002315	marginal_zone_B_cell_differentiation	6	DLL1_MFNG_NOTCH2_NOTCH2_PTK2B_PTK2B
973	4.40505437760353	0.00850522629726047	0.1014195836805224	1	PLASMA_MEMBRANE_BOUNDED_CELL_PROJECTION_ASSEMBLY%GOBP%GO:0120031	plasma_membrane_bounded_cell_projection_assembly	57	TCTN2_RAP2A_EZR_NUDCD3_ARL6_SEPT6_ARHGEF7_ACTN2_GORAB_DNAI1_MAPRE1_OCRL_NTN1_PLK1_NRP1_RAB17_OPHN1_RAB1A_YWHAE_DYNLL1_DYNLRB2_DYNLRB1_NDE1_DYNLL2_KIF3A_GSN_GSN_AIF1_GALNT11_EHD4_KIT_TXNDC15_CSNK1D_ABLIM3_FLNA_DCTN2_NOTCH1_PRKACA_TMEM237_PPP2R1A_ARFIP2_AIF1L_HSP90AA1_CCL21_SDCBP_SPEF1_RAC1_CETN2_ARL3_PARVA_SNAP29_VCL_YWHAG_YWHAG_ARF6_RAB11A_RHOD
570	4.38837560925356	0.00851505085174098	0.1014195836805224	1	NEGATIVE_REGULATION_OF_HEMOPOIESIS%GOBP%GO:1903707	negative_regulation_of_hemopoiesis	42	HMGB1_APCS_NOTCH1_CARTPT_CBFB_INHBA_INHBA_FSTL3_HLA-G_HSPA9_MYC_IL17D_TLR3_LTF_CCL3_ADIPOQ_ANXA1_MDK_IRF1_FCGR2B_CTLA4_IHH_OCIAD1_LILRB4_LOXL3_CR1_IFNA2_C1QC_PF4_IL4_IFNB1_PTPN2_LILRB1_LAG3_RUNX3_TNFSF4_TLR4_BMP4_BMP4_SFRP1_PTK2B_PTK2B
2762	4.1948279436608	0.00852810539840898	0.1014195836805224	1	PROTEASOMAL_UBIQUITIN-INDEPENDENT_PROTEIN_CATABOLIC_PROCESS%GOBP%GO:0010499	proteasomal_ubiquitin-independent_protein_catabolic_process	15	PSMA6_PSMA7_PSMB1_PSMB2_PSMB3_PSMB4_PSMB5_PSMB6_PSMA1_PSMA1_PSMA2_PSMA3_PSMA4_PSMB9_PSMA5
1713	4.6208875900438	0.00860817830825178	0.10218226473313687	1	NEGATIVE_REGULATION_OF_FATTY_ACID_TRANSPORT%GOBP%GO:2000192	negative_regulation_of_fatty_acid_transport	6	AKT2_AKT2_FIS1_THBS1_PLA2R1_AKT1
2185	4.2323059255407	0.00865645874091503	0.10256543535908566	1	MITOTIC_CELL_CYCLE_PHASE_TRANSITION%GOBP%GO:0044772	mitotic_cell_cycle_phase_transition	73	CDC25B_USH1C_ARPP19_DYNLL1_CCNA2_UBE2C_NDE1_SPAST_CHMP2A_BRD4_MAPRE1_EIF4E_ANAPC7_TYMS_CUL1_CUL3_CUL4B_CDC25A_POLE3_ACVR1B_SKP1_DHFR_BACH1_CDKN2D_CCNH_CCNH_CDC34_CDKN1A_CSNK1D_RRM2_DCTN2_CDKN1B_CCNB1_ID2_RB1_INHBA_INHBA_PRKACA_ENSA_AURKA_BRSK2_POLE2_UBE2S_PLK1_CAMK2A_DNM2_FOXM1_MYC_PPP2R1A_MAX_HSP90AA1_CDKN2C_RPS6KB1_RPS6KB1_CETN2_PPME1_CHEK2_PRIM1_CDKN2B_CCNA1_PLCB1_CDKN3_TPD52L1_EIF4EBP1_YWHAG_…
493	4.49475485458058	0.00870271257977928	0.10283532651360272	1	NEGATIVE_REGULATION_OF_OSTEOCLAST_DIFFERENTIATION%GOBP%GO:0045671	negative_regulation_of_osteoclast_differentiation	9	LILRB4_IL4_LTF_CCL3_TLR4_LILRB1_TLR3_FSTL3_CARTPT
4969	3.94361292126321	0.00871132329124591	0.10283532651360272	1	REGULATION_OF_IRON_ION_TRANSMEMBRANE_TRANSPORT%GOBP%GO:0034759	regulation_of_iron_ion_transmembrane_transport	4	IFNG_SLC6A9_ISCU_HAMP
745	4.31512101127137	0.00875826035804705	0.10319935458654705	1	GLYCOSYL_COMPOUND_METABOLIC_PROCESS%GOBP%GO:1901657	glycosyl_compound_metabolic_process	42	MTAP_CMPK1_DTYMK_AKR1B1_NT5E_MACROD1_NME4_GNMT_TK2_ERH_TK1_AKR1B10_RAN_TYMP_MOCS3_IMPDH2_IMPDH1_NT5C2_GNAI3_NT5C_APOBEC3G_AHCYL1_AK4_HPRT1_CECR1_UPP1_PNP_ABHD10_GUSB_AKR1C1_GMPS_NT5M_AKR1A1_GMPR2_UCK2_AKR1C4_MFN1_GLA_ACPP_DCK_AKR1C3_AKR7A2
902	4.40167427916625	0.00885652687881044	0.10416575650123838	1	PROTEIN_TETRAMERIZATION%GOBP%GO:0051262	protein_tetramerization	25	CUTC_ALDOA_ACOT13_THG1L_TDO2_GNMT_TK1_HSD17B10_ALDH1A3_B2M_B2M_SHMT2_SAMHD1_SHMT1_HCN1_SOD2_HOMER1_PKD2_PKD2_AQP4_HSD17B8_KRT1_SNCA_CRYZ_HPRT1
5648	3.96433075670191	0.00895111799942372	0.10485367833559729	1	NEGATIVE_REGULATION_OF_SISTER_CHROMATID_SEGREGATION%GOBP%GO:0033046	negative_regulation_of_sister_chromatid_segregation	9	PTTG1_IK_MAD2L1_MAD1L1_BUB1_TNKS_ZWINT_PLK1_NAA10
184	3.96433075670191	0.00895111799942372	0.10485367833559729	1	NEGATIVE_REGULATION_OF_MITOTIC_SISTER_CHROMATID_SEGREGATION%GOBP%GO:0033048	negative_regulation_of_mitotic_sister_chromatid_segregation	9	PTTG1_IK_MAD2L1_MAD1L1_BUB1_TNKS_ZWINT_PLK1_NAA10
741	4.18938115674348	0.00897010879464732	0.10485367833559729	1	CELL_CYCLE_PHASE_TRANSITION%GOBP%GO:0044770	cell_cycle_phase_transition	75	CDC25B_USH1C_ARPP19_DYNLL1_CCNA2_UBE2C_NDE1_SPAST_CHMP2A_BRD4_MAPRE1_EIF4E_ANAPC7_TYMS_CUL1_CUL3_CUL4B_CDC25A_POLE3_ACVR1B_SKP1_DHFR_UBE2L3_BACH1_CDKN2D_CCNH_CCNH_CDC34_CDKN1A_CSNK1D_RRM2_DCTN2_CDKN1B_CCNB1_TIMELESS_ID2_RB1_INHBA_INHBA_PRKACA_ENSA_AURKA_BRSK2_POLE2_UBE2S_PLK1_CAMK2A_DNM2_FOXM1_MYC_PPP2R1A_MAX_HSP90AA1_CDKN2C_RPS6KB1_RPS6KB1_CETN2_PPME1_CHEK2_PRIM1_CDKN2B_CCNA1_PLCB1_CDKN3_TPD52L1…
629	4.3036325658086	0.00899927857659566	0.10485367833559729	1	POSITIVE_REGULATION_OF_SODIUM_ION_TRANSPORT%GOBP%GO:0010765	positive_regulation_of_sodium_ion_transport	11	WNK3_ATP1B2_ATP1B3_TESC_PRSS8_AHCYL1_SCN4B_GLRX_ATP1B1_GPD1L_PKP2
5649	4.31289229407937	0.00900355836966749	0.10485367833559729	1	NEGATIVE_REGULATION_OF_CARDIAC_MUSCLE_CELL_PROLIFERATION%GOBP%GO:0060044	negative_regulation_of_cardiac_muscle_cell_proliferation	3	TBX5_RBP4_NOG
2552	4.34695616663908	0.00902375974514924	0.10485367833559729	1	REGULATION_OF_OSTEOBLAST_PROLIFERATION%GOBP%GO:0033688	regulation_of_osteoblast_proliferation	10	GREM1_HPSE_LTF_CYR61_BMP2_RHOA_SFRP1_FGFR2_TMEM119_NELL1
2559	4.82386114320599	0.00902952112968014	0.10485367833559729	1	RESPONSE_TO_GLUCOSE%GOBP%GO:0009749	response_to_glucose	14	PCK1_ERN1_EIF2B1_ADIPOQ_THBS1_VAMP2_AGER_APOA2_PRKACA_IGF1R_GCK_TRA2B_HNF4A_GAS6
2263	4.38478535933324	0.00908029102674923	0.10525255964098114	1	REGULATION_OF_PHAGOCYTOSIS%GOBP%GO:0050764	regulation_of_phagocytosis	57	HMGB1_PRTN3_SYK_SYK_CD47_ADIPOQ_IFNG_FCGR2B_APOA1_IL2RG_IL2RB_AHSG_TNF_CCL2_SPHK1_C2_IL1B_C3_C3_C3_C3_C3_C3_SFTPD_PTPRJ_RAB27A_RAB31_CAMK1D_IL15RA_IL15RA_SYT11_IL15_AZU1_HCK_TREM2_PLA2G5_APPL1_APOA2_SIRPG_CALR_STAP1_SIRPB1_SPACA3_CD300LF_LMAN2_LMAN2_SNX3_SYT7_C4BPA_OLFM4_CLEC7A_SIRPA_CD300A_GAS6_FGR_TLR2_C4BPB
4637	4.27096926487826	0.00910325455423722	0.10532827020335844	1	MICROTUBULE_CYTOSKELETON_ORGANIZATION%GOBP%GO:0000226	microtubule_cytoskeleton_organization	76	BCCIP_FAM175B_EZR_TNKS_VPS4B_ARHGEF10_CUL9_DCTN6_SBDS_DAG1_CETN3_FAM175A_HEPACAM2_UBXN2B_GJA1_MAPRE3_DNAI1_MAPRE1_MAD2L1_SMC3_KIF23_CTNNB1_CTNNB1_KPNB1_AURKB_PRC1_PRC1_NSFL1C_FER_CCNB1_AURKA_BRSK2_ARL2_PLK1_NDC80_MAPT_ATXN3_MARK3_SETD2_NPM1_NUDC_NDE1_HDGFRP3_PEX14_SPAST_DYNLT1_CRIPT_CFL1_KIF3A_STMN1_RHOA_CSNK1D_FLNA_PIN1_DCTN2_RACGAP1_RAN_STMN4_STMN2_STMN3_PKD2_PKD2_MAPRE2_MECP2_GAPDH_SPEF1_CETN2…
4023	4.21456028876321	0.00912542790874327	0.10533203382137782	1	REGULATION_OF_PROTEIN_LOCALIZATION_TO_SYNAPSE%GOBP%GO:1902473	regulation_of_protein_localization_to_synapse	8	GPC6_WNT5A_WNT7A_NLGN2_NLGN2_GPC4_MAPT_HRAS
5877	4.27205222624687	0.00913644474332076	0.10533203382137782	1	PROTEIN_MATURATION%GOBP%GO:0051604	protein_maturation	106	STOML2_REN_ADAM19_CCS_GCSH_ACE_CASP8_ENPEP_ECE1_GLRX5_CALR_NAA10_METAP2_KLK3_GLRX3_HSPD1_CD5L_ORAOV1_FADD_F3_DNAJB11_PCSK9_PHEX_CLN5_NFU1_DHPS_PCSK1_CASP2_CTSS_ADAM10_ADAM10_ADAMTS3_CTSH_HTRA2_CPN1_C1R_STUB1_STUB1_KEL_FURIN_MMP14_TESC_GALNT2_C1RL_C10ORF54_C10ORF54_PRSS3_CMA1_CTSG_ACE2_CTSZ_NNAT_LHB_MMP16_MMP16_CPE_HFE2_FSHB_KLK6_AIP_CES1_LGMN_CPXM1_PCSK7_PCSK2_PCSK2_SCG5_CGA_CREBBP_ECEL1_FKBP1B_B…
1564	4.21666721554561	0.0092123145486972	0.1059265158965416	1	G_PROTEIN-COUPLED_RECEPTOR_SIGNALING_PATHWAY_COUPLED_TO_CYCLIC_NUCLEOTIDE_SECOND_MESSENGER%GOBP%GO:0007187	G_protein-coupled_receptor_signaling_pathway_coupled_to_cyclic_nucleotide_second_messenger	54	CXCL9_CXCL9_CXCL10_RAMP3_RAMP1_HTR6_CCL2_RGS1_PSAPL1_GCG_LHCGR_PTHLH_ADM_ADM_MARCO_UCN3_GPHA2_LGR5_HTR7_CD97_ANXA1_LGR4_RXFP1_PSAP_PF4_GNAI1_VIP_GABBR1_FLNA_GPR56_GPR64_GHRH_GHRH_ADCYAP1_ADCYAP1_ADCYAP1_CHGA_PTH_PTH_CXCL11_GNAI3_INSL3_BAI3_GPR26_PDE2A_PTH1R_HTR2A_IAPP_AGT_GNAS_CALCB_GLP1R_GPR101_PDE4D
803	4.12208079871292	0.00925926067045191	0.1059265158965416	1	PROTEIN_METHYLATION%GOBP%GO:0006479	protein_methylation	23	DPY30_WDR5_NR1H4_MLL2_RBBP5_DOT1L_FAM173A_PRDM4_N6AMT1_CREBBP_PAXIP1_EHMT2_SMYD2_PRMT3_ASH2L_FBL_SNRPD3_SETD2_PCMT1_SETMAR_LCMT1_SUV420H2_ASH1L
1987	4.12208079871292	0.00925926067045191	0.1059265158965416	1	PROTEIN_ALKYLATION%GOBP%GO:0008213	protein_alkylation	23	DPY30_WDR5_NR1H4_MLL2_RBBP5_DOT1L_FAM173A_PRDM4_N6AMT1_CREBBP_PAXIP1_EHMT2_SMYD2_PRMT3_ASH2L_FBL_SNRPD3_SETD2_PCMT1_SETMAR_LCMT1_SUV420H2_ASH1L
440	4.26060357554922	0.00926317568704538	0.1059265158965416	1	RIBOSOME_DISASSEMBLY%GOBP%GO:0032790	ribosome_disassembly	5	PELO_MTIF3_MCTS1_MRRF_DENR
6066	4.09958721345813	0.00927063579063336	0.1059265158965416	1	REGULATION_OF_DNA_RECOMBINATION%GOBP%GO:0000018	regulation_of_DNA_recombination	24	PARP1_PARP1_IL10_CHEK1_TFRC_TFRC_RAD51_TIMELESS_SETD2_THOC1_TGFB1_HIST1H1C_IL4_IL7R_MSH2_UBQLN4_TNFSF4_PAXIP1_H1FX_SUV420H2_MRE11A_RPA2_KPNA1_KPNA2
452	4.0627989832875	0.00935816744985785	0.10656331410353223	1	REGULATION_OF_CARDIAC_MUSCLE_CELL_MEMBRANE_REPOLARIZATION%GOBP%GO:0099623	regulation_of_cardiac_muscle_cell_membrane_repolarization	7	KCNE3_FLNA_CAV3_SCN4B_ANK2_SNTA1_NPPA
454	4.23819407509703	0.00937725570396342	0.10656331410353223	1	ALPHA-AMINO_ACID_METABOLIC_PROCESS%GOBP%GO:1901605	alpha-amino_acid_metabolic_process	79	EGLN1_ALDH6A1_ACADSB_HOGA1_TST_PCBD1_DLD_CKB_FTCD_SEPSECS_MTAP_HPD_PYCR1_HIBCH_GCSH_BLMH_CCBL1_CCBL2_QDPR_HIBADH_IDO1_NIT2_MSRA_ART4_GNMT_P4HA2_IVD_ASRGL1_HSD17B10_GATM_GCDH_ARG2_SHMT2_CKMT1A_OTC_HAAO_SEPHS1_SHMT1_SMS_CBS_GOT1_GAD1_P4HB_BCAT2_AHCYL1_PYCR2_SARS_PHGDH_ALDH5A1_ADI1_CKMT2_SDSL_DAO_FAH_TDO2_ODC1_KYNU_GSTZ1_GCLM_AASDHPPT_DDAH1_MTHFD1_MTHFS_GLYAT_ARG1_DPEP1_PSAT1_ACAT1_HRSP12_NAGS_PLOD2…
527	4.32461307679834	0.00938995802678921	0.10656331410353223	1	LONG-CHAIN_FATTY_ACID_BIOSYNTHETIC_PROCESS%GOBP%GO:0042759	long-chain_fatty_acid_biosynthetic_process	10	PTGS2_GSTM1_GSTM4_HPGD_ALOX15B_ASAH2_CYP3A4_CYP3A4_GSTP1_LTA4H
1707	4.52132222361303	0.00939286621973412	0.10656331410353223	1	POSITIVE_REGULATION_OF_HOMOTYPIC_CELL-CELL_ADHESION%GOBP%GO:0034112	positive_regulation_of_homotypic_cell-cell_adhesion	3	TNFSF11_CCL5_PLAUR
339	4.33494835808163	0.00944617227057654	0.10697873543179438	1	CARGO_LOADING_INTO_COPII-COATED_VESICLE%GOBP%GO:0090110	cargo_loading_into_COPII-coated_vesicle	3	SAR1A_RAB1A_SEC13
3560	4.38380189375422	0.00960935248292605	0.10863483142073364	1	NEGATIVE_REGULATION_OF_PROTEIN_DEPHOSPHORYLATION%GOBP%GO:0035308	negative_regulation_of_protein_dephosphorylation	9	ENSA_ROCK2_PPP1R8_YWHAB_FKBP1B_ARPP19_TNF_YWHAE_LGALS3
1628	4.29694603298421	0.00963613919883199	0.10874586666287508	1	CELL_PROJECTION_ASSEMBLY%GOBP%GO:0030031	cell_projection_assembly	65	TCTN2_RAP2A_EZR_NUDCD3_ARL6_SEPT6_ARHGEF7_ACTN2_GORAB_DNAI1_MAPRE1_SCIN_OCRL_RAC3_NTN1_PLK1_NRP1_RAB17_OPHN1_RAB1A_RAC2_YWHAE_CDC42_DYNLL1_DYNLRB2_DYNLRB1_NDE1_RHOG_DYNLL2_KIF3A_GSN_GSN_AIF1_GALNT11_EHD4_CAPG_KIT_TXNDC15_CSNK1D_ABLIM3_FLNA_DCTN2_NOTCH1_PRKACA_NEFH_PDGFA_TMEM237_PPP2R1A_ARFIP2_AIF1L_HSP90AA1_CCL21_SDCBP_SPEF1_RAC1_CETN2_ARL3_PARVA_SNAP29_VCL_YWHAG_YWHAG_ARF6_RAB11A_RHOD
3030	4.17457789535375	0.00972387270638975	0.10954310026003215	1	CYCLIC-NUCLEOTIDE-MEDIATED_SIGNALING%GOBP%GO:0019935	cyclic-nucleotide-mediated_signaling	56	DEFB1_CXCL9_CXCL9_GPR56_CXCL10_RAMP3_RAMP1_EPHA5_GPR64_GHRH_GHRH_APOE_APOE_APOE_APOE_ADCYAP1_ADCYAP1_ADCYAP1_CHGA_PTH_PTH_NDUFS4_CXCL11_BAI3_NPPB_NPPB_NPPB_LHCGR_GAL_GPR26_PTHLH_CAP1_ADM_ADM_PDE2A_CD36_MRVI1_PDE7A_UCN3_PTH1R_GPHA2_LGR5_CD97_LGR4_NPPA_RXFP1_IAPP_PDE3A_PF4_VIP_GNAS_PDE9A_CALCB_GLP1R_GPR101_PDE4D
272	4.1883357591898	0.00977816137993015	0.10981770276131562	1	PHOSPHATIDYLCHOLINE_METABOLIC_PROCESS%GOBP%GO:0046470	phosphatidylcholine_metabolic_process	28	CHKB_ENPP2_PLA2G16_PLA2G2E_CSNK2A2_PLA2G1B_APOA1_DBI_PLBD1_APOA5_PLA2G7_NR1H2_PLA2G2A_PLA2G10_PNLIPRP2_PLA2G5_APOA2_HRASLS2_PON1_PLA2G2D_APOA4_LCAT_RARRES3_CSNK2B_CSNK2A1_CSNK2A1_ACHE_LPCAT2
374	4.17417458544412	0.00978470948167798	0.10981770276131562	1	CARBOHYDRATE_DERIVATIVE_METABOLIC_PROCESS%GOBP%GO:1901135	carbohydrate_derivative_metabolic_process	382	B3GNT6_IDUA_IDS_ST3GAL5_EXTL2_SUMF1_PMM1_PMM2_MACROD1_NME4_NPL_NAGLU_SUMF2_TMEM2_HS3ST4_HS3ST4_ERH_HYAL1_ENGASE_GLTP_UST_PRKCSH_NDNF_PFKM_HS3ST5_PFKFB3_PGAM1_ST3GAL2_ST3GAL1_GAL3ST1_ST6GAL1_UGDH_PARP1_PARP1_UGP2_ST6GALNAC1_PSAP_ASAH1_B4GALT5_UBE2J1_AGRN_HS6ST2_MAN1B1_DUT_GLCE_B3GNT4_DCN_MAN1C1_DDOST_CHST11_ACPL2_HS6ST1_BCAN_FUT10_GALNT13_FUT2_FUT5_B3GAT3_FUT8_AK4_TALDO1_TKT_G6PD_HPSE_GPC1_GM2A_HE…
49	4.49325461399399	0.00980874223991768	0.10981770276131562	1	MITOCHONDRIAL_GENOME_MAINTENANCE%GOBP%GO:0000002	mitochondrial_genome_maintenance	5	PARP1_PARP1_LONP1_TYMP_AKT3
904	4.35734984187151	0.00982255375781804	0.10981770276131562	1	ANTEROGRADE_AXONAL_TRANSPORT%GOBP%GO:0008089	anterograde_axonal_transport	11	KIF3A_MUTED_NEFL_SOD1_SNAPIN_SPAST_HSPB1_DLG2_RAB27B_KIF1C_RAB21
1452	4.19307923014687	0.00985157478092913	0.10981770276131562	1	LIPOXYGENASE_PATHWAY%GOBP%GO:0019372	lipoxygenase_pathway	5	PON1_PTGS2_HPGD_GPX1_ALOX15B
2816	4.45144712662415	0.00985993188109824	0.10981770276131562	1	REGULATION_OF_CELLULAR_CARBOHYDRATE_CATABOLIC_PROCESS%GOBP%GO:0043471	regulation_of_cellular_carbohydrate_catabolic_process	7	SCARB2_INS_PPP1R3B_TP53_TP53_GSK3A_PGAM1
5828	4.48630613896031	0.00986817422628983	0.10981770276131562	1	DICARBOXYLIC_ACID_CATABOLIC_PROCESS%GOBP%GO:0043649	dicarboxylic_acid_catabolic_process	7	GAD1_QPRT_ACOT8_ASPA_GLUL_GOT1_MTHFS
1296	3.83283485428406	0.0099189392534923	0.10984136165508096	1	NEGATIVE_REGULATION_OF_CHROMOSOME_SEGREGATION%GOBP%GO:0051985	negative_regulation_of_chromosome_segregation	10	PTTG1_IK_MAD2L1_MAD1L1_BUB1_TNKS_ZWINT_PLK1_CHFR_NAA10
2868	4.26101128786105	0.00992170801845427	0.10984136165508096	1	RESPONSE_TO_PHORBOL_13-ACETATE_12-MYRISTATE%GOBP%GO:1904627	response_to_phorbol_13-acetate_12-myristate	4	MAP4K1_ADAM15_ADAM15_SPHK2
5478	4.26101128786105	0.00992170801845427	0.10984136165508096	1	CELLULAR_RESPONSE_TO_PHORBOL_13-ACETATE_12-MYRISTATE%GOBP%GO:1904628	cellular_response_to_phorbol_13-acetate_12-myristate	4	MAP4K1_ADAM15_ADAM15_SPHK2
2029	4.08139989922057	0.00997442510065893	0.11007222547682707	1	CELLULAR_RESPONSE_TO_AMMONIUM_ION%GOBP%GO:0071242	cellular_response_to_ammonium_ion	15	ADRBK1_MAPK1_MAPK3_PARK2_CRHBP_SULT1A3_CASP3_LY6G6D_LYPD1_RGS8_RGS10_PLCB1_ROCK2_AGRN_ABL1
4555	4.41930984792501	0.00997690530452988	0.11007222547682707	1	ACTIN_CROSSLINK_FORMATION%GOBP%GO:0051764	actin_crosslink_formation	5	DPYSL3_AIF1_BAIAP2_FLNA_LCP1
5644	4.5841440496663	0.00999721735055226	0.11010680965127145	1	NEGATIVE_REGULATION_BY_HOST_OF_VIRAL_PROCESS%GOBP%GO:0044793	negative_regulation_by_host_of_viral_process	8	CCL8_PARK2_CRP_APCS_VAPA_LTF_EIF2AK4_PTX3
4579	4.33788286101032	0.0100593922507718	0.11013716434724087	1	CELLULAR_DEFENSE_RESPONSE%GOBP%GO:0006968	cellular_defense_response	24	LGALS3BP_CXCL9_CXCL9_NCR1_SPN_BECN1_FAIM3_KLRC3_KLRC3_KIR3DL2_CD300C_KIR2DL4_HLA-G_UMOD_TRAT1_CD5L_NCF2_GNLY_NCR2_IL1RL2_PTK2B_PTK2B_LBP_NCF1
3531	4.42790183240022	0.0100671779729588	0.11013716434724087	1	INTRACELLULAR_TRANSPORT_OF_VIRUS%GOBP%GO:0075733	intracellular_transport_of_virus	17	KPNA6_CD209_NMT2_KPNB1_RAN_RPS27A_RPS27A_VPS28_UBC_TSG101_SEC13_CLEC4M_NUP98_UBB_UBB_KPNA1_KPNA2
2034	4.24546724548336	0.0100826001347312	0.11013716434724087	1	PYRIMIDINE_NUCLEOSIDE_CATABOLIC_PROCESS%GOBP%GO:0046135	pyrimidine_nucleoside_catabolic_process	6	APOBEC3G_UPP1_NT5M_NT5C_TYMP_NT5E
3895	4.28932782602252	0.0100858838489595	0.11013716434724087	1	INTRACELLULAR_PH_REDUCTION%GOBP%GO:0051452	intracellular_pH_reduction	5	CLN5_TMEM9_TMEM9_SLAMF8_GRN
728	4.28932782602252	0.0100858838489595	0.11013716434724087	1	PH_REDUCTION%GOBP%GO:0045851	pH_reduction	5	CLN5_TMEM9_TMEM9_SLAMF8_GRN
3258	4.36170385475396	0.010174715660064	0.11072835174504199	1	CELLULAR_DETOXIFICATION_OF_ALDEHYDE%GOBP%GO:0110095	cellular_detoxification_of_aldehyde	6	ADH5_AKR1A1_PARK7_PARK7_AKR1B10_ADH4
5440	4.36170385475396	0.010174715660064	0.11072835174504199	1	CELLULAR_RESPONSE_TO_ALDEHYDE%GOBP%GO:0110096	cellular_response_to_aldehyde	6	ADH5_AKR1A1_PARK7_PARK7_AKR1B10_ADH4
5988	4.45988824266815	0.0101918451684204	0.11072835174504199	1	DEFENSE_RESPONSE_TO_FUNGUS%GOBP%GO:0050832	defense_response_to_fungus	9	S100A9_S100A12_LTF_HRG_RARRES2_GAPDH_CLEC6A_NLRP10_DEFB119
2602	4.23019967647739	0.0102245256542433	0.11089544745126827	1	DNA_CATABOLIC_PROCESS_ENDONUCLEOLYTIC%GOBP%GO:0000737	DNA_catabolic_process_endonucleolytic	9	HMGB1_HMGB2_FOXL2_DNASE1L2_SETMAR_KPNB1_CASP3_KPNA1_DNASE2B
648	3.93171122297257	0.0103223449902244	0.11151423718845888	1	MICROTUBULE_ORGANIZING_CENTER_ORGANIZATION%GOBP%GO:0031023	microtubule_organizing_center_organization	15	KIF3A_CETN2_ARHGEF10_NPM1_CTNNB1_CTNNB1_ROCK2_ARL2_NDE1_PKD2_PKD2_CETN3_PLK1_HEPACAM2_NDC80
2545	3.93171122297257	0.0103223449902244	0.11151423718845888	1	CENTROSOME_CYCLE%GOBP%GO:0007098	centrosome_cycle	15	KIF3A_CETN2_ARHGEF10_NPM1_CTNNB1_CTNNB1_ROCK2_ARL2_NDE1_PKD2_PKD2_CETN3_PLK1_HEPACAM2_NDC80
4936	4.07850841253424	0.0103472340277652	0.11151423718845888	1	IRON_ION_TRANSPORT%GOBP%GO:0006826	iron_ion_transport	12	SCARA5_LTF_CLTC_TFRC_TFRC_TFR2_TF_ARHGAP1_ARHGAP1_HEPHL1_CP_DNM2
1063	4.12476841886341	0.0104102728205213	0.11151423718845888	1	CARBOXYLIC_ACID_CATABOLIC_PROCESS%GOBP%GO:0046395	carboxylic_acid_catabolic_process	87	ALDH6A1_HOGA1_BDH2_IDUA_NAGK_GCSH_CCBL1_QDPR_IDO1_NPL_TMEM2_HYAL1_HSD17B10_DCXR_DECR1_HADH_PECR_OTC_HAAO_CBS_GOT1_QPRT_ADIPOQ_DAO_TDO2_KYNU_AKR1A1_CROT_LYVE1_ACADM_ACAT2_TGFB1_HAO1_CRAT_MTHFS_ARG1_ETFA_ACAT1_MCEE_SLC27A2_ECI2_GNPDA1_MPST_HGD_ASPA_ACADSB_PCK1_ACADL_ACADVL_ACAA1_TST_PCBD1_ACAD8_FTCD_DLD_HPD_HIBCH_BLMH_HIBADH_IVD_ASRGL1_GCDH_ARG2_SHMT2_DECR2_SHMT1_SORD_GAD1_BCAT2_ALDH5A1_FGF2_SDSL_F…
1080	4.12476841886341	0.0104102728205213	0.11151423718845888	1	ORGANIC_ACID_CATABOLIC_PROCESS%GOBP%GO:0016054	organic_acid_catabolic_process	87	ALDH6A1_HOGA1_BDH2_IDUA_NAGK_GCSH_CCBL1_QDPR_IDO1_NPL_TMEM2_HYAL1_HSD17B10_DCXR_DECR1_HADH_PECR_OTC_HAAO_CBS_GOT1_QPRT_ADIPOQ_DAO_TDO2_KYNU_AKR1A1_CROT_LYVE1_ACADM_ACAT2_TGFB1_HAO1_CRAT_MTHFS_ARG1_ETFA_ACAT1_MCEE_SLC27A2_ECI2_GNPDA1_MPST_HGD_ASPA_ACADSB_PCK1_ACADL_ACADVL_ACAA1_TST_PCBD1_ACAD8_FTCD_DLD_HPD_HIBCH_BLMH_HIBADH_IVD_ASRGL1_GCDH_ARG2_SHMT2_DECR2_SHMT1_SORD_GAD1_BCAT2_ALDH5A1_FGF2_SDSL_F…
3501	4.08460018570876	0.0104294026450639	0.11151423718845888	1	POSITIVE_REGULATION_OF_HISTONE_MODIFICATION%GOBP%GO:0031058	positive_regulation_of_histone_modification	24	BRD4_MAPK3_MYB_ARRB1_LIF_VEGFA_VEGFA_VEGFA_WDR5_CTBP1_IL1B_PPARGC1A_CTNNB1_CTNNB1_FMR1_MUC1_MUC1_C6ORF89_SPHK2_WBP2_PAXIP1_SMAD4_UBE2N_JARID2
2447	4.08460018570876	0.0104294026450639	0.11151423718845888	1	POSITIVE_REGULATION_OF_CHROMATIN_ORGANIZATION%GOBP%GO:1905269	positive_regulation_of_chromatin_organization	24	BRD4_MAPK3_MYB_ARRB1_LIF_VEGFA_VEGFA_VEGFA_WDR5_CTBP1_IL1B_PPARGC1A_CTNNB1_CTNNB1_FMR1_MUC1_MUC1_C6ORF89_SPHK2_WBP2_PAXIP1_SMAD4_UBE2N_JARID2
974	4.36255285049891	0.0104399094447086	0.11151423718845888	1	MODIFICATION_BY_HOST_OF_SYMBIONT_MORPHOLOGY_OR_PHYSIOLOGY%GOBP%GO:0051851	modification_by_host_of_symbiont_morphology_or_physiology	43	DEFA5_ANXA2_ANXA2_PPIB_APCS_LTF_PTX3_CCL3_ELANE_CCL5_GAPDH_JUN_CRP_CCL8_F2_F2_SFTPD_CFHR5_EIF2AK4_APOE_APOE_APOE_APOE_HRG_HMGA2_AZU1_PARK2_REG3G_PF4_FMR1_TARDBP_CFHR1_CFHR2_APOL1_APOL1_CAV2_SUGT1_CAMP_CAMP_PC_VAPA_IGF2R_CFL1
6166	3.9732041010239	0.0104444054265291	0.11151423718845888	1	MACROMOLECULE_METHYLATION%GOBP%GO:0043414	macromolecule_methylation	30	NR1H4_DOT1L_HSD17B10_FAM173A_PAXIP1_FKBP6_SMYD2_FBL_TRDMT1_PPM1D_METTL1_ASH1L_DPY30_WDR5_MLL2_RBBP5_PRDM4_DIMT1_N6AMT1_CREBBP_EHMT2_DNMT3L_PRMT3_ASH2L_SNRPD3_SETD2_PCMT1_SETMAR_LCMT1_SUV420H2
5700	4.2223375928336	0.0104555470437229	0.11151423718845888	1	NEGATIVE_REGULATION_OF_MUSCLE_CONTRACTION%GOBP%GO:0045932	negative_regulation_of_muscle_contraction	5	SOD1_KCNE3_BIN1_ADRBK1_PIK3CG
1164	4.21330926162762	0.0104978356721012	0.11173092941820145	1	REGULATION_OF_LIPID_CATABOLIC_PROCESS%GOBP%GO:0050994	regulation_of_lipid_catabolic_process	23	PNPLA2_LDLR_ALK_PPARA_HCAR2_APOA4_HPGD_INS_APOA1_ANGPTL3_APOC1_APOC2_APOC3_TNF_IL1B_RARRES2_SCT_APOA5_AKT2_AKT2_APOA2_ENPP7_AKT1
3405	4.1088276011312	0.0105357935371559	0.11173092941820145	1	CHEMOKINE-MEDIATED_SIGNALING_PATHWAY%GOBP%GO:0070098	chemokine-mediated_signaling_pathway	49	CXCL9_CXCL9_CCL1_CXCL10_CCL3_CCL5_CCL3L1_CCL18_CCL17_CCL20_CCL22_CCL16_CCL25_CCL4L1_CCL24_CCL8_CCL7_CCL13_CCL2_CCL11_CXCL13_CCL23_CCL23_CXCL1_CXCL6_PF4_CXCL5_PF4V1_CCL15_CCL14_CXCL2_CXCL11_XCL1_TFF2_CX3CL1_XCL2_CXCL12_CXCL12_PPBP_PPBP_PPBP_PPBP_CCL19_CCL26_CCL21_THPO_THPO_PTK2B_PTK2B
913	4.12485886387947	0.010542238184629	0.11173092941820145	1	DNA_CATABOLIC_PROCESS%GOBP%GO:0006308	DNA_catabolic_process	10	HMGB1_DNASE1L2_SETMAR_DNASE2B_TREX2_HMGB2_FOXL2_KPNB1_CASP3_KPNA1
584	4.30976277195506	0.0105656150861523	0.11173092941820145	1	CELLULAR_GLUCURONIDATION%GOBP%GO:0052695	cellular_glucuronidation	5	UGT1A1_UGT2A1_UGT1A6_ABHD10_UGT1A8
4367	4.11526601342257	0.0105875530121584	0.11173092941820145	1	ORGANONITROGEN_COMPOUND_BIOSYNTHETIC_PROCESS%GOBP%GO:1901566	organonitrogen_compound_biosynthetic_process	419	B3GNT6_MRPL2_ST3GAL5_NFE2L1_CKB_RPS10_PMM1_PMM2_RPS19_SPHK1_HYAL1_APOE_APOE_APOE_APOE_UST_PFKM_HS3ST5_RPS27A_RPS27A_SPTLC2_PGAM1_ST3GAL2_ST3GAL1_EIF3G_GAL3ST1_AARS_ST6GAL1_RRBP1_EIF3J_PHGDH_SARS2_MRPL34_UGDH_MRPL32_EEF2K_MRPL33_ST6GALNAC1_ASAH1_B4GALT5_UBE2J1_AGRN_HS6ST2_DUT_GLCE_DARS_B3GNT4_DCN_MAN1C1_DDOST_CHST11_NMT2_ACPL2_HS6ST1_BCAN_FUT10_GALNT13_MRPL14_FUT2_FUT5_MRRF_B3GAT3_FUT8_SPHK2_FXN_R…
5318	4.26847351185111	0.010595662563601	0.11173092941820145	1	REGULATION_OF_LIPOPOLYSACCHARIDE-MEDIATED_SIGNALING_PATHWAY%GOBP%GO:0031664	regulation_of_lipopolysaccharide-mediated_signaling_pathway	11	BMP6_CX3CL1_LTF_LILRA2_SIGIRR_CD36_LY86_LACRT_TNFAIP3_CD55_PRKCA
2082	4.00123237597987	0.0106390147150551	0.11173092941820145	1	RESPONSE_TO_AMMONIUM_ION%GOBP%GO:0060359	response_to_ammonium_ion	16	ADRBK1_MAPK1_MAPK3_PRKCG_PARK2_CRHBP_SULT1A3_CASP3_LY6G6D_LYPD1_RGS8_RGS10_PLCB1_ROCK2_AGRN_ABL1
4182	4.2992793566464	0.0106495631278385	0.11173092941820145	1	RESPONSE_TO_JASMONIC_ACID%GOBP%GO:0009753	response_to_jasmonic_acid	3	AKR1C1_AKR1C4_AKR1C3
1632	4.2992793566464	0.0106495631278385	0.11173092941820145	1	CELLULAR_RESPONSE_TO_JASMONIC_ACID_STIMULUS%GOBP%GO:0071395	cellular_response_to_jasmonic_acid_stimulus	3	AKR1C1_AKR1C4_AKR1C3
1184	4.55280563496801	0.0106501712752763	0.11173092941820145	1	REGULATION_OF_CELLULAR_EXTRAVASATION%GOBP%GO:0002691	regulation_of_cellular_extravasation	18	SELP_JAM3_XG_FUT9_OLFM4_MDK_CCL25_CXCL12_CXCL12_CCL28_PLVAP_ICAM1_FADD_CCL21_AGER_SELE_BST1_PLCB1
4926	4.07783485990616	0.01072285818689	0.11230967480059624	1	NUCLEIC_ACID_PHOSPHODIESTER_BOND_HYDROLYSIS%GOBP%GO:0090305	nucleic_acid_phosphodiester_bond_hydrolysis	37	HMGB1_ERN1_EDC4_DCP1B_ERCC4_RPS27A_RPS27A_FEN1_UBC_RNASE2_RNASE1_DNASE2B_RNASE6_HMGB2_MRE11A_UBB_UBB_KPNA1_EXOSC8_PARP1_PARP1_DNASE1L2_DCP1A_TREX2_RNASEH1_RPP30_CUL4B_KPNB1_RNASE4_CASP3_POLD4_SETMAR_EXOSC3_ERCC1_FOXL2_PCNA_RPA2
5397	4.49282382368874	0.0107696007558883	0.1124544213723853	1	NEGATIVE_REGULATION_OF_MONOCYTE_CHEMOTAXIS%GOBP%GO:0090027	negative_regulation_of_monocyte_chemotaxis	5	GREM1_NOV_NBL1_SLIT2_SLAMF8
4557	4.09667524348519	0.010789308758817	0.1124544213723853	1	RESPONSE_TO_CHEMOKINE%GOBP%GO:1990868	response_to_chemokine	50	CXCL9_CXCL9_CCL1_CXCL10_CCL3_CCL5_CCL3L1_CCL18_CCL17_CCL20_CCL22_CCL16_CCL25_CCL4L1_CCL24_CCL8_CCL7_CCL13_CCL2_CCL11_CXCL13_CCL23_CCL23_CXCL1_CXCL6_PF4_CXCL5_PF4V1_CCL15_CCL14_CXCL2_CXCL11_XCL1_TFF2_CX3CL1_XCL2_CXCL12_CXCL12_PPBP_PPBP_PPBP_PPBP_RHOA_CCL19_CCL26_CCL21_THPO_THPO_PTK2B_PTK2B
5016	4.09667524348519	0.010789308758817	0.1124544213723853	1	CELLULAR_RESPONSE_TO_CHEMOKINE%GOBP%GO:1990869	cellular_response_to_chemokine	50	CXCL9_CXCL9_CCL1_CXCL10_CCL3_CCL5_CCL3L1_CCL18_CCL17_CCL20_CCL22_CCL16_CCL25_CCL4L1_CCL24_CCL8_CCL7_CCL13_CCL2_CCL11_CXCL13_CCL23_CCL23_CXCL1_CXCL6_PF4_CXCL5_PF4V1_CCL15_CCL14_CXCL2_CXCL11_XCL1_TFF2_CX3CL1_XCL2_CXCL12_CXCL12_PPBP_PPBP_PPBP_PPBP_RHOA_CCL19_CCL26_CCL21_THPO_THPO_PTK2B_PTK2B
2191	4.41761993357438	0.0108551664613429	0.11295717048248051	1	ALDITOL_METABOLIC_PROCESS%GOBP%GO:0019400	alditol_metabolic_process	7	PCK1_PDXP_SORD_PGP_TPI1_GOT1_ANGPTL3
5670	4.44055569749969	0.0108893522238693	0.11312925081848009	1	GLUTAMATE_METABOLIC_PROCESS%GOBP%GO:0006536	glutamate_metabolic_process	7	GAD1_ALDH5A1_NAGS_GCLM_GLUL_GOT1_MTHFS
3289	4.23781668684415	0.0109174031267284	0.11323714246331561	1	NEGATIVE_REGULATION_OF_DIGESTIVE_SYSTEM_PROCESS%GOBP%GO:0060457	negative_regulation_of_digestive_system_process	3	TFF2_SCT_HAMP
4200	4.23550589704782	0.0109882758783267	0.11375700328201813	1	NEGATIVE_REGULATION_OF_INTERLEUKIN-12_PRODUCTION%GOBP%GO:0032695	negative_regulation_of_interleukin-12_production	9	TIGIT_TIGIT_LILRA5_LILRA5_LILRB1_SLAMF1_THBS1_IL10_C1QBP
5609	4.1865493202978	0.0110254040407836	0.11375700328201813	1	POSITIVE_REGULATION_OF_TOLL-LIKE_RECEPTOR_SIGNALING_PATHWAY%GOBP%GO:0034123	positive_regulation_of_toll-like_receptor_signaling_pathway	10	HMGB1_TIRAP_TLR5_LTF_TICAM2_TLR3_TLR2_TLR1_TLR1_LBP
1044	4.14713753046086	0.0110341560537315	0.11375700328201813	1	AXONAL_TRANSPORT%GOBP%GO:0098930	axonal_transport	14	TMEM108_KIF3A_MUTED_NEFL_SOD1_HIF1A_SNAPIN_MAPT_SPAST_HSPB1_DLG2_RAB27B_KIF1C_RAB21
5567	4.18713495263072	0.0110385110829041	0.11375700328201813	1	NEGATIVE_REGULATION_OF_EXTRINSIC_APOPTOTIC_SIGNALING_PATHWAY%GOBP%GO:2001237	negative_regulation_of_extrinsic_apoptotic_signaling_pathway	51	FGB_PARK7_PARK7_PSME3_PEA15_BCL2L1_SERPINE1_SRC_SRC_FAIM_FGG_THBS1_UNC5B_UNC5B_CASP8_TNF_IL1A_IL1B_BCL2_FASLG_IGF1_IGF1_TNFAIP3_GPX1_PF4_CFLAR_IL4_TRADD_MCL1_MCL1_HMOX1_GDNF_RFFL_ARHGEF2_TNFSF10_GSTP1_ICAM1_HSPA1B_CSF2_FADD_SNAI2_FAS_FAS_TNFRSF10B_TNFRSF10B_TNFRSF10A_RNF34_BMP4_BMP4_LGALS3_AKT1
1012	4.44263972912306	0.0110783280737523	0.11398408178611917	1	FEMALE_GENITALIA_DEVELOPMENT%GOBP%GO:0030540	female_genitalia_development	3	LRP2_TBX3_RBP4
4009	4.2668171276847	0.0111989243967169	0.11427232185323812	1	HIPPO_SIGNALING%GOBP%GO:0035329	hippo_signaling	9	MOB1A_YWHAB_DVL2_TJP1_TEAD4_YWHAE_TEAD3_CASP3_WWC1
6234	4.13151058351025	0.0112439550545655	0.11427232185323812	1	POSITIVE_REGULATION_OF_TUMOR_NECROSIS_FACTOR_PRODUCTION%GOBP%GO:0032760	positive_regulation_of_tumor_necrosis_factor_production	49	CD14_CD14_LILRA5_LILRA5_ISL1_TIRAP_SYK_SYK_STAT3_DDX58_IL17A_CCL3_SPN_PTPN11_WNT5A_LGALS9_IFNG_THBS1_IL1A_PTPRJ_DDT_AZU1_HSPB1_MIF_PF4_AGER_DHX9_TNFRSF8_IFNGR1_MMP8_LILRA2_CLU_HAVCR2_HAVCR2_IL12B_IL6_ARHGEF2_CLEC7A_APP_FADD_JAK2_TLR4_CD2_CCL19_TLR3_TLR2_TLR1_TLR1_LBP
2702	4.19980685311917	0.0112528422680228	0.11427232185323812	1	ISOPRENOID_METABOLIC_PROCESS%GOBP%GO:0006720	isoprenoid_metabolic_process	59	UGT1A1_RBP4_HMGCR_AKR1B1_APOA1_ADH1A_ADH1B_ADH1C_ADH4_APOB_APOE_APOE_APOE_APOE_RARRES2_ADH6_ALDH1A3_ADH7_GPC6_AKR1B10_DHRS9_GPC2_APOA2_SDC3_GPC4_PMVK_LRP1_LRP1_LRP1_ALDH1A1_LRP2_PECR_GPC5_PNLIP_CLPS_APOM_MVD_GGPS1_CYP3A4_CYP3A4_AKR1C1_GPC1_MVK_RBP1_IDI2_HMGCS2_HMGCS1_RLBP1_AKR1C4_AGRN_APOA4_AKR1C3_LRP8_APOC2_GPC3_HSPG2_APOC3_IDI1_UGT1A8
5278	4.06570844405962	0.0112772769542953	0.11427232185323812	1	NEGATIVE_REGULATION_OF_ANGIOGENESIS%GOBP%GO:0016525	negative_regulation_of_angiogenesis	62	DCN_DLL4_CXCL10_GTF2I_NOTCH1_WISP3_FASLG_HRG_GDF2_TEK_SPARC_HLA-G_FOXJ2_SYNJ2BP_ANGPT4_STAB1_NPPB_NPPB_NPPB_PGK1_KLK3_APOA1BP_APOH_SEMA6A_MEOX2_SEMA3E_SARS_THBS4_MECP2_IL17F_TNMD_SERPINF1_KLF4_LECT1_SERPINE1_PRL_THBS1_KIAA1024_THBS2_THBS2_SPRED1_ISM1_TNF_CD160_EFNA3_HGS_CTNNB1_CTNNB1_MMRN2_PF4_ROCK2_NGFR_SPINK5_TGFB2_IL12B_ADAMTS1_CREB3L1_HSPG2_STAT1_RHOA_GHRL_GHRL
4149	4.57405511402634	0.0113018656489973	0.11427232185323812	1	REGULATION_OF_RESPIRATORY_BURST_INVOLVED_IN_INFLAMMATORY_RESPONSE%GOBP%GO:0060264	regulation_of_respiratory_burst_involved_in_inflammatory_response	5	INS_SLAMF8_GRN_RPS19_LBP
3765	4.03217270304748	0.0113067061944622	0.11427232185323812	1	POSITIVE_REGULATION_OF_PROTEIN_TARGETING_TO_MEMBRANE%GOBP%GO:0090314	positive_regulation_of_protein_targeting_to_membrane	9	FIS1_PDZK1_HRAS_PRNP_AKT2_AKT2_ERBB2_ITGB2_FYN
5840	4.10740815149776	0.0113609895240707	0.11427232185323812	1	POSITIVE_REGULATION_OF_TUMOR_NECROSIS_FACTOR_SUPERFAMILY_CYTOKINE_PRODUCTION%GOBP%GO:1903557	positive_regulation_of_tumor_necrosis_factor_superfamily_cytokine_production	51	CD14_CD14_LILRA5_LILRA5_ISL1_TIRAP_SYK_SYK_STAT3_DDX58_IL17A_CCL3_SPN_PTPN11_WNT5A_LGALS9_IFNG_THBS1_BCL10_IL1A_CD86_PTPRJ_DDT_AZU1_HSPB1_MIF_PF4_AGER_DHX9_TNFRSF8_IFNGR1_MMP8_LILRA2_CLU_HAVCR2_HAVCR2_IL12B_IL6_ARHGEF2_CLEC7A_APP_FADD_JAK2_TLR4_CD2_CCL19_TLR3_TLR2_TLR1_TLR1_LBP
4656	4.13747605933191	0.0114189284421869	0.11427232185323812	1	PROTEIN_HOMOOLIGOMERIZATION%GOBP%GO:0051260	protein_homooligomerization	34	SCARA5_ALDOA_GNMT_ALAD_TK1_HSD17B10_ALDH1A3_B2M_B2M_HLA-G_SHMT2_SHMT1_HCN1_SOD2_PKD2_PKD2_SPAST_CRYZ_JMJD6_HPRT1_G3BP2_CHMP2A_PDCD6IP_ACOT13_THG1L_TDO2_ELAVL1_MIF_SAMHD1_C9_EHD4_ITLN1_AQP4_RS1
3946	4.46412726147455	0.011436880484306	0.11427232185323812	1	NEGATIVE_REGULATION_OF_HORMONE_METABOLIC_PROCESS%GOBP%GO:0032351	negative_regulation_of_hormone_metabolic_process	5	DKKL1_BMP2_NFKB1_DKK3_AKR1C3
2253	3.9720740637598	0.0114462314717848	0.11427232185323812	1	GTP_METABOLIC_PROCESS%GOBP%GO:0046039	GTP_metabolic_process	7	MFN1_AK4_GNAI3_RAN_MOCS3_IMPDH2_IMPDH1
4443	3.54702028422759	0.0114495244391301	0.11427232185323812	1	PEPTIDYL-LYSINE_TRIMETHYLATION%GOBP%GO:0018023	peptidyl-lysine_trimethylation	4	MLL2_FAM173A_SETD2_SUV420H2
334	4.0351475796206	0.0114552462554816	0.11427232185323812	1	CELLULAR_AMINO_ACID_METABOLIC_PROCESS%GOBP%GO:0006520	cellular_amino_acid_metabolic_process	102	ALDH6A1_HOGA1_CKB_MTAP_PYCR1_GCSH_CCBL1_QDPR_IDO1_FOLH1_NIT2_YARS_HSD17B10_GATM_OTC_HAAO_CBS_AARS_GOT1_P4HB_AHCYL1_GPT_PHGDH_SARS2_ADI1_CKMT2_DAO_TDO2_KYNU_AIMP1_GCLM_AASDHPPT_FARS2_GSS_MTHFD1_PPA2_MTHFS_ARG1_PSAT1_KARS_ACAT1_NAGS_CARS_DARS_MPST_NAALAD2_ASL_HGD_ASPA_BHMT2_P4HA1_EGLN1_ACADSB_TST_PCBD1_ACAD8_FTCD_DLD_SEPSECS_HPD_HIBCH_BLMH_CCBL2_HIBADH_DARS2_MSRA_ART4_GNMT_P4HA2_BPHL_IVD_ASRGL1_PTS…
6292	4.18861907447948	0.0114575796683488	0.11427232185323812	1	POSITIVE_REGULATION_OF_T_CELL_MEDIATED_CYTOTOXICITY%GOBP%GO:0001916	positive_regulation_of_T_cell_mediated_cytotoxicity	11	PVRL2_CD1A_XCL1_PVR_IL23R_FAM49B_FADD_IL12RB1_IL12B_CD1D_STX7
5466	4.2007089907695	0.0114885308006626	0.11427232185323812	1	RESPONSE_TO_AMINO_ACID_STARVATION%GOBP%GO:1990928	response_to_amino_acid_starvation	11	EIF2S1_MAPK1_MAPK3_SH3GLB1_MAPK8_DAP_EIF2AK4_RRAGC_FAS_FAS_CDKN1A
2288	4.2007089907695	0.0114885308006626	0.11427232185323812	1	CELLULAR_RESPONSE_TO_AMINO_ACID_STARVATION%GOBP%GO:0034198	cellular_response_to_amino_acid_starvation	11	EIF2S1_MAPK1_MAPK3_SH3GLB1_MAPK8_DAP_EIF2AK4_RRAGC_FAS_FAS_CDKN1A
1720	4.08593719765609	0.0115234398159587	0.11427232185323812	1	REGULATION_OF_RELAXATION_OF_MUSCLE%GOBP%GO:1901077	regulation_of_relaxation_of_muscle	6	ADRBK1_CAMK2D_SRI_PDE4D_CHGA_HRC
4114	4.03929523011483	0.0115628808310858	0.11427232185323812	1	NEGATIVE_REGULATION_OF_BLOOD_VESSEL_MORPHOGENESIS%GOBP%GO:2000181	negative_regulation_of_blood_vessel_morphogenesis	63	DCN_DLL4_CXCL10_GTF2I_NOTCH1_WISP3_FASLG_HRG_GDF2_TEK_SPARC_HLA-G_FOXJ2_SYNJ2BP_ANGPT4_STAB1_NPPB_NPPB_NPPB_PGK1_KLK3_APOA1BP_APOH_SEMA6A_MEOX2_SEMA3E_SARS_THBS4_MECP2_IL17F_TNMD_SERPINF1_KLF4_LECT1_SERPINE1_PRL_THBS1_KIAA1024_THBS2_THBS2_SPRED1_ISM1_TNF_CD160_EFNA3_XDH_HGS_CTNNB1_CTNNB1_MMRN2_PF4_ROCK2_NGFR_SPINK5_TGFB2_IL12B_ADAMTS1_CREB3L1_HSPG2_STAT1_RHOA_GHRL_GHRL
3570	4.09662420476175	0.0115792348260541	0.11427232185323812	1	REGULATION_OF_FATTY_ACID_OXIDATION%GOBP%GO:0046320	regulation_of_fatty_acid_oxidation	9	ACADL_PPARA_ACADVL_PPARGC1A_AKT2_AKT2_FABP3_MLYCD_AKT1
94	4.02699630304748	0.0115814086111593	0.11427232185323812	1	POSITIVE_REGULATION_OF_LEUKOCYTE_DIFFERENTIATION%GOBP%GO:1902107	positive_regulation_of_leukocyte_differentiation	65	HMGB1_LGALS1_TNFSF9_PCK1_IL18_IL17A_PRKCZ_BTK_ZAP70_ZAP70_LGALS9_LIF_CASP8_IL1A_CBFB_HLA-G_SHH_FADD_CSF1_CCL19_SYK_SYK_CD46_XRCC6_CD74_CD74_MYB_CD27_PNP_CD4_ANXA1_IFNG_MDK_IL10_IHH_CD80_CD86_TNF_LILRB4_IL1B_CR1_IL2_PF4_IL7_AGER_TGFBR2_IL36B_TGFB1_BCL6_IL4_IL34_IL12RB1_IL12B_NFKBID_RUNX3_MMP14_TESC_TNFSF4_IL23R_TNFSF11_C10ORF54_C10ORF54_LGALS3_GAS6_PRKCA
3119	4.05293880806528	0.0116188479995661	0.11427232185323812	1	ANTIGEN_PROCESSING_AND_PRESENTATION_OF_EXOGENOUS_PEPTIDE_ANTIGEN%GOBP%GO:0002478	antigen_processing_and_presentation_of_exogenous_peptide_antigen	70	ITGB5_PSMA1_PSMA1_DCTN2_PSMA2_PSMA3_PSMA4_PSMA5_TAPBP_PDIA3_DYNLL1_RACGAP1_PSMB2_PSMB3_PSMB4_PSMB5_PSMB6_VAMP8_DCTN6_CALR_PSMA6_B2M_B2M_PSMA7_LGMN_HLA-G_PSMB1_KLC1_ARF1_SH3GL2_CTSE_PSMB9_SEC13_DNM2_NCF2_NCF4_KIF22_CD36_CAPZA1_HLA-DQA2_CLEC4A_DYNLL2_PSMD11_KIF3A_PSME3_PSMD4_PSMD5_CD74_CD74_PSMD7_HLA-DRB3_PSMD9_PSMD10_AP2A2_FCGR2B_CD207_PSME1_PSME2_CLTC_VAMP3_CLTA_KIF23_CTSS_CTSD_FCGR1A_CANX_AP1S2_…
109	4.23500120882775	0.0116392613218533	0.11427232185323812	1	ARTERY_SMOOTH_MUSCLE_CONTRACTION%GOBP%GO:0014824	artery_smooth_muscle_contraction	3	EDN1_EDN3_EDN2
4595	4.23500120882775	0.0116392613218533	0.11427232185323812	1	VEIN_SMOOTH_MUSCLE_CONTRACTION%GOBP%GO:0014826	vein_smooth_muscle_contraction	3	EDN1_EDN3_EDN2
5366	4.23500120882775	0.0116392613218533	0.11427232185323812	1	REGULATION_OF_PROSTAGLANDIN-ENDOPEROXIDE_SYNTHASE_ACTIVITY%GOBP%GO:0060584	regulation_of_prostaglandin-endoperoxide_synthase_activity	3	EDN1_EDN3_EDN2
696	4.23500120882775	0.0116392613218533	0.11427232185323812	1	TONIC_SMOOTH_MUSCLE_CONTRACTION%GOBP%GO:0014820	tonic_smooth_muscle_contraction	3	EDN1_EDN3_EDN2
2068	4.23500120882775	0.0116392613218533	0.11427232185323812	1	POSITIVE_REGULATION_OF_PROSTAGLANDIN-ENDOPEROXIDE_SYNTHASE_ACTIVITY%GOBP%GO:0060585	positive_regulation_of_prostaglandin-endoperoxide_synthase_activity	3	EDN1_EDN3_EDN2
3926	4.25589725435606	0.0116490483501589	0.11427232185323812	1	REGULATION_OF_MACROPHAGE_MIGRATION%GOBP%GO:1905521	regulation_of_macrophage_migration	27	CX3CL1_IL34_CCL3_MAPK1_CCL5_MAPK3_C5_C5_MDK_THBS1_CXCL17_CD200R1_MSTN_CD81_PTK2_DDT_CSF1R_RARRES2_CSF1_SLAMF8_MIF_TREM2_CD200_MST1_PTK2B_PTK2B_STAP1
3974	3.92615694448567	0.0116767520124588	0.11427232185323812	1	NEUROTROPHIN_TRK_RECEPTOR_SIGNALING_PATHWAY%GOBP%GO:0048011	neurotrophin_TRK_receptor_signaling_pathway	14	NGF_SORT1_ZFYVE27_NTRK1_NGFR_NTRK2_BDNF_BDNF_GRB2_CASP3_SOS1_NTF4_FRS2_DDIT4
3813	4.10965223198371	0.0116788878420897	0.11427232185323812	1	NEGATIVE_REGULATION_OF_TUMOR_NECROSIS_FACTOR_SUPERFAMILY_CYTOKINE_PRODUCTION%GOBP%GO:1903556	negative_regulation_of_tumor_necrosis_factor_superfamily_cytokine_production	35	ARG2_IL4_CX3CL1_LTF_LILRA4_POMC_POMC_POMC_HAVCR2_HAVCR2_LILRB1_ADIPOQ_LGALS9_SLAMF1_PTPN6_NR1H4_IL10_CD33_GSTP1_SIRPA_SYT11_CD274_TLR4_IGF1_IGF1_BPI_TNFAIP3_C10ORF54_C10ORF54_GAS6_GHRL_GHRL_CLEC4A_LBP_IL37
2938	3.79166843835779	0.0116901523672862	0.11427232185323812	1	REGULATION_OF_SPINDLE_CHECKPOINT%GOBP%GO:0090231	regulation_of_spindle_checkpoint	4	CCNB1_NDC80_LCMT1_MAD2L1
4906	3.79166843835779	0.0116901523672862	0.11427232185323812	1	REGULATION_OF_MITOTIC_SPINDLE_CHECKPOINT%GOBP%GO:1903504	regulation_of_mitotic_spindle_checkpoint	4	CCNB1_NDC80_LCMT1_MAD2L1
5195	3.79166843835779	0.0116901523672862	0.11427232185323812	1	REGULATION_OF_MITOTIC_CELL_CYCLE_SPINDLE_ASSEMBLY_CHECKPOINT%GOBP%GO:0090266	regulation_of_mitotic_cell_cycle_spindle_assembly_checkpoint	4	CCNB1_NDC80_LCMT1_MAD2L1
5613	4.0444981563901	0.0116933025264132	0.11427232185323812	1	ANTIGEN_PROCESSING_AND_PRESENTATION_OF_EXOGENOUS_ANTIGEN%GOBP%GO:0019884	antigen_processing_and_presentation_of_exogenous_antigen	72	ITGB5_PSMA1_PSMA1_DCTN2_PSMA2_PSMA3_PSMA4_PSMA5_TAPBP_PDIA3_DYNLL1_RACGAP1_PSMB2_PSMB3_PSMB4_PSMB5_PSMB6_VAMP8_DCTN6_CALR_PSMA6_B2M_B2M_PSMA7_LGMN_HLA-G_PSMB1_KLC1_ARF1_SH3GL2_CTSE_PSMB9_SEC13_DNM2_NCF2_NCF4_KIF22_CD36_CAPZA1_HLA-DQA2_CLEC4A_DYNLL2_PSMD11_KIF3A_PSME3_PSMD4_PSMD5_CD74_CD74_PSMD7_HLA-DRB3_PSMD9_PSMD10_AP2A2_FCGR2B_CD207_PSME1_PSME2_CLTC_VAMP3_CLTA_KIF23_CTSS_CTSD_FCGR1A_CANX_AP1S2_…
153	4.06553501186332	0.0117035104019766	0.11427232185323812	1	COENZYME_A_METABOLIC_PROCESS%GOBP%GO:0015936	coenzyme_A_metabolic_process	6	PPCS_PANK3_PPCDC_ACAT1_ACLY_CROT
3727	4.20453569000562	0.0117150493163202	0.11427232185323812	1	COENZYME_A_BIOSYNTHETIC_PROCESS%GOBP%GO:0015937	coenzyme_A_biosynthetic_process	4	PPCS_PANK3_PPCDC_ACAT1
1182	4.21448266832879	0.0117302945053714	0.11427232185323812	1	GLUTAMINE_FAMILY_AMINO_ACID_METABOLIC_PROCESS%GOBP%GO:0009064	glutamine_family_amino_acid_metabolic_process	18	ALDH5A1_DAO_PYCR1_NIT2_ART4_ASRGL1_GCLM_ARG2_OTC_DDAH1_GOT1_MTHFS_GAD1_ARG1_NAGS_PYCR2_ASL_GLUL
1849	4.3416699968374	0.0117739422159293	0.11452347436131534	1	REGULATION_OF_INTEGRIN-MEDIATED_SIGNALING_PATHWAY%GOBP%GO:2001044	regulation_of_integrin-mediated_signaling_pathway	6	CD177_LOXL3_FLNA_TIMP1_CD63_BST1
3357	4.1967219137351	0.0118132668164982	0.1147318792329598	1	TRNA_TRANSPORT%GOBP%GO:0051031	tRNA_transport	7	SEC13_YBX1_TOMM20L_NUP98_SSB_SSB_RAN
1528	4.18150162450805	0.0119408905894907	0.11579592840943327	1	REGULATION_OF_ANION_TRANSMEMBRANE_TRANSPORT%GOBP%GO:1903959	regulation_of_anion_transmembrane_transport	8	ACE2_PRNP_THBS1_ARL6IP5_CFTR_AKT2_AKT2_AKT1
5658	4.06718438427589	0.0119758621834729	0.11586787310860604	1	CENTRAL_NERVOUS_SYSTEM_DEVELOPMENT%GOBP%GO:0007417	central_nervous_system_development	187	AMIGO2_UFC1_NHEJ1_DLL4_CKB_HTR6_CA10_EPHA7_C3_C3_C3_C3_C3_C3_RPS6KA3_TREM2_CNTNAP2_APOD_NDNF_SPINK6_BPTF_TYRO3_SH3GL2_KIRREL3_TPP1_INA_SYNGR3_TLR2_YWHAQ_PHGDH_CLN5_STAT3_CNP_WWP1_UGP2_HSPA5_VCAN_LOXL3_RAD1_CTNNB1_CTNNB1_VIT_GRN_NCAN_SIRT2_SLIT3_SCIN_SPINK5_B4GALT5_YWHAH_EPHA4_ISL1_UBE3A_GPR56_NNAT_GHRH_GHRH_PDGFC_KLK6_RAB18_MNX1_BCAN_MDGA1_DDIT4_S100A9_IFNGR1_FOXG1_TMX2_SHH_SOX2_SEMA5A_MAPT_NRCAM…
2434	4.02030120938799	0.0120113468886146	0.11586787310860604	1	REGULATION_OF_PROTEIN_LOCALIZATION_TO_CELL_CORTEX%GOBP%GO:1904776	regulation_of_protein_localization_to_cell_cortex	3	GNAI1_PLK1_EPB41
1507	4.49485884507329	0.012034146741839	0.11586787310860604	1	ASPARTATE_FAMILY_AMINO_ACID_CATABOLIC_PROCESS%GOBP%GO:0009068	aspartate_family_amino_acid_catabolic_process	7	HRSP12_ASRGL1_DLD_SDSL_GCDH_ASPA_GOT1
922	3.90509492441315	0.0120393074487116	0.11586787310860604	1	REGULATION_OF_MEMBRANE_REPOLARIZATION%GOBP%GO:0060306	regulation_of_membrane_repolarization	9	FLNA_CASQ2_SNTA1_NPPA_KCNE3_CAV3_SCN4B_YWHAE_ANK2
4072	3.98374895555878	0.0120587317980668	0.11586787310860604	1	NCRNA_EXPORT_FROM_NUCLEUS%GOBP%GO:0097064	ncRNA_export_from_nucleus	6	SEC13_NUP98_NPM1_SSB_SSB_RAN
3868	4.01015465734462	0.0120748423145942	0.11586787310860604	1	NEGATIVE_REGULATION_OF_HEART_GROWTH%GOBP%GO:0061117	negative_regulation_of_heart_growth	4	TBX5_RBP4_NOG_GSK3A
5420	4.01015465734462	0.0120748423145942	0.11586787310860604	1	NEGATIVE_REGULATION_OF_CARDIAC_MUSCLE_TISSUE_GROWTH%GOBP%GO:0055022	negative_regulation_of_cardiac_muscle_tissue_growth	4	TBX5_RBP4_NOG_GSK3A
6261	3.98322625658076	0.0121001627356923	0.11591842439897096	1	NEGATIVE_REGULATION_OF_RETROGRADE_PROTEIN_TRANSPORT_ER_TO_CYTOSOL%GOBP%GO:1904153	negative_regulation_of_retrograde_protein_transport_ER_to_cytosol	4	UBE2G2_SVIP_ERLEC1_UBE2J1
3555	3.90710155841677	0.0121184805077046	0.11591842439897096	1	BONE_MORPHOGENESIS%GOBP%GO:0060349	bone_morphogenesis	16	MEF2C_SFRP4_LTF_STC1_CER1_FGFR2_FGFR3_FGFR3_ANXA6_BMPR1B_BMPR2_MMP13_COL13A1_BMP4_BMP4_TMEM119
2100	3.84423848584694	0.01213458620344	0.11591842439897096	1	POSITIVE_REGULATION_OF_B_CELL_ACTIVATION%GOBP%GO:0050871	positive_regulation_of_B_cell_activation	33	FCRL3_TIRAP_SYK_SYK_CD38_CD74_CD74_BTK_CD27_TNFRSF13C_IL10_TNFSF13B_TFRC_TFRC_BCL2_VAV3_MIF_IL2_IL7_IL21_TGFB1_MEF2C_IL4_IGLL1_TNFRSF4_CD320_IL6_MMP14_TNFSF4_CD81_PAXIP1_SUV420H2_BST1
4176	3.81932174857777	0.0121524463644475	0.11591842439897096	1	POSITIVE_REGULATION_OF_DENDRITIC_CELL_APOPTOTIC_PROCESS%GOBP%GO:2000670	positive_regulation_of_dendritic_cell_apoptotic_process	4	LGALS9_BLK_LYN_LYN
6073	3.52419024907294	0.012176886550622	0.11595996475982881	1	PENTOSE-PHOSPHATE_SHUNT_OXIDATIVE_BRANCH%GOBP%GO:0009051	pentose-phosphate_shunt_oxidative_branch	4	G6PD_PGLS_PGD_H6PD
6217	3.98262055086918	0.012231671688597	0.11595996475982881	1	PHAGOSOME_MATURATION%GOBP%GO:0090382	phagosome_maturation	7	SYT7_RAB32_RAB31_SLAMF8_MREG_PLA2G5_RAB14
3867	4.10633394089763	0.0122729413773695	0.11595996475982881	1	POSITIVE_REGULATION_OF_RESPONSE_TO_BIOTIC_STIMULUS%GOBP%GO:0002833	positive_regulation_of_response_to_biotic_stimulus	21	PVRL2_PVR_KLK7_HLA-DRB3_IL12B_LY86_CRTAM_BMP6_USP15_ARG1_CD226_HSPD1_DHX58_HRG_CD274_PLA2G5_KLK5_KLK5_NLRP10_PRKCA_GRN
2008	3.95358410622331	0.0122748561349577	0.11595996475982881	1	POLYAMINE_BIOSYNTHETIC_PROCESS%GOBP%GO:0006596	polyamine_biosynthetic_process	4	ODC1_SAT1_SAT2_SMS
726	4.01254564191335	0.0123106732389889	0.11595996475982881	1	EXECUTION_PHASE_OF_APOPTOSIS%GOBP%GO:0097194	execution_phase_of_apoptosis	12	HMGB1_COLEC11_CASP8_CASP2_KPNB1_CASP3_HTRA2_DNASE2B_STK24_HMGB2_FOXL2_KPNA1
6231	4.13495173241112	0.0123194645326873	0.11595996475982881	1	MODIFICATION_OF_MORPHOLOGY_OR_PHYSIOLOGY_OF_OTHER_ORGANISM_INVOLVED_IN_SYMBIOTIC_INTERACTION%GOBP%GO:0051817	modification_of_morphology_or_physiology_of_other_organism_involved_in_symbiotic_interaction	57	DEFA5_ANXA2_ANXA2_APCS_ATG7_JUN_CASP8_CCL8_SFTPD_CFHR5_APOE_APOE_APOE_APOE_HRG_HMGA2_AZU1_REG3G_KPNA4_PABPN1_CFHR1_CFHR2_APOL1_APOL1_INSR_DAG1_SUGT1_CAMP_CAMP_VAPA_CFL1_KPNA1_KPNA2_PPIB_LTF_PTX3_CCL3_ELANE_CCL5_CD209_BCL2L1_VAPB_GAPDH_CD4_CRP_F2_F2_EIF2AK4_PARK2_KPNB1_PF4_FMR1_TARDBP_CAV2_CLEC4M_PC_IGF2R
6268	3.97736399323058	0.012324912076274201	0.11595996475982881	1	NEGATIVE_REGULATION_OF_VASCULATURE_DEVELOPMENT%GOBP%GO:1901343	negative_regulation_of_vasculature_development	71	DCN_DLL4_CXCL10_BMP7_GTF2I_NOTCH1_WISP3_FASLG_HRG_GDF2_TEK_SPARC_HLA-G_FOXJ2_SYNJ2BP_ANGPT4_STAB1_NPPB_NPPB_NPPB_PGK1_KLK3_APOA1BP_APOH_SEMA6A_MEOX2_SEMA3E_SARS_THBS4_MECP2_IL17F_TNMD_SERPINF1_KLF4_LECT1_SERPINE1_PRL_THBS1_KIAA1024_THBS2_THBS2_SPRED1_ISM1_TNF_CD160_EFNA3_XDH_HGS_CTNNB1_CTNNB1_MMRN2_PF4_ROCK2_NGFR_ANGPTL7_SPINK5_TGFB2_FGF9_IL12B_ADAMTS1_CREB3L1_PDCD4_HSPG2_STAT1_RHOA_BMP4_BMP4_PDG…
5444	3.95290549450494	0.0123583167238033	0.11595996475982881	1	REGULATION_OF_CD4-POSITIVE_ALPHA-BETA_T_CELL_PROLIFERATION%GOBP%GO:2000561	regulation_of_CD4-positive_alpha-beta_T_cell_proliferation	9	LGALS9_XCL1_C10ORF54_C10ORF54_CD81_TWSG1_CD55_TGFBR2_CD274
3616	4.23826252182365	0.0123886281047457	0.11595996475982881	1	POSITIVE_REGULATION_OF_OLIGODENDROCYTE_DIFFERENTIATION%GOBP%GO:0048714	positive_regulation_of_oligodendrocyte_differentiation	5	PTN_MDK_IL34_TNFRSF1B_TNFRSF1B
3643	4.30008315435834	0.0124097394979197	0.11595996475982881	1	TETRAPYRROLE_CATABOLIC_PROCESS%GOBP%GO:0033015	tetrapyrrole_catabolic_process	6	UGT1A1_HMOX1_AMBP_BLVRA_BLVRB_HMOX2
5792	4.30008315435834	0.0124097394979197	0.11595996475982881	1	PORPHYRIN-CONTAINING_COMPOUND_CATABOLIC_PROCESS%GOBP%GO:0006787	porphyrin-containing_compound_catabolic_process	6	UGT1A1_HMOX1_AMBP_BLVRA_BLVRB_HMOX2
161	4.30008315435834	0.0124097394979197	0.11595996475982881	1	HEME_CATABOLIC_PROCESS%GOBP%GO:0042167	heme_catabolic_process	6	UGT1A1_HMOX1_AMBP_BLVRA_BLVRB_HMOX2
2170	4.30008315435834	0.0124097394979197	0.11595996475982881	1	PIGMENT_CATABOLIC_PROCESS%GOBP%GO:0046149	pigment_catabolic_process	6	UGT1A1_HMOX1_AMBP_BLVRA_BLVRB_HMOX2
3290	4.03313129490134	0.0124100679914575	0.11595996475982881	1	LONG-TERM_SYNAPTIC_POTENTIATION%GOBP%GO:0060291	long-term_synaptic_potentiation	8	PRKCZ_NPTN_SHANK1_STX4_NFATC4_VAMP2_PTK2B_PTK2B
529	4.22592292109506	0.0124474355962906	0.11600673088894087	1	REGULATION_OF_TRANSLATION_IN_RESPONSE_TO_STRESS%GOBP%GO:0043555	regulation_of_translation_in_response_to_stress	5	EIF2S1_NCK1_EIF2AK4_RPS6KA3_RPS6KA1
1695	4.12550024869633	0.0124740352794033	0.11600673088894087	1	HIGH-DENSITY_LIPOPROTEIN_PARTICLE_ASSEMBLY%GOBP%GO:0034380	high-density_lipoprotein_particle_assembly	11	BMP1_APOE_APOE_APOE_APOE_APOA5_APOA4_APOM_APOA2_PRKACA_APOA1
6114	3.98875831941989	0.0124865228715105	0.11600673088894087	1	NEUTROPHIL_CHEMOTAXIS%GOBP%GO:0030593	neutrophil_chemotaxis	60	EDN1_CXCL9_CXCL9_CCL1_PPIB_SYK_SYK_CXCL10_CCL3_CCL5_PLA2G1B_CCL3L1_CXADR_CCL18_SAA1_CCL17_CCL20_CCL22_CCL16_EDN3_CCL25_CCL4L1_CCL24_PPIA_CCL8_CCL7_CCL13_CCL2_BSG_CCL11_CXCL13_CCL23_CCL23_CXCL1_CXCL6_PF4_CXCL5_EDN2_PF4V1_CCL15_CCL14_S100A9_CXCL2_S100A12_CXCL11_XCL1_CX3CL1_TGFB2_AMICA1_XCL2_ITGB2_PPBP_PPBP_PPBP_PPBP_PIK3CG_CCL19_CCL26_CCL21_LGALS3
1146	4.17446091047589	0.0125054844845445	0.11600673088894087	1	T_CELL_HOMEOSTASIS%GOBP%GO:0043029	T_cell_homeostasis	6	TNFSF14_TNFSF14_FADD_FAS_FAS_AKT1
4041	3.75349671036361	0.012536231464512	0.11600673088894087	1	POSITIVE_REGULATION_OF_SYNAPTIC_TRANSMISSION_GABAERGIC%GOBP%GO:0032230	positive_regulation_of_synaptic_transmission_GABAergic	4	NPS_NLGN1_NLGN2_NLGN2
3033	3.99135684929618	0.0125692268151245	0.11600673088894087	1	MICROTUBULE-BASED_PROCESS%GOBP%GO:0007017	microtubule-based_process	104	BCCIP_FAM175B_EZR_TNKS_VPS4B_ARHGEF10_BAG3_HSPB1_DLG2_RAB27B_CUL9_DCTN6_SBDS_DAG1_CETN3_FAM175A_HEPACAM2_KIF22_UBXN2B_GJA1_MAPRE3_DNAI1_MAPRE1_MAD2L1_HIF1A_SMC3_KIF23_CTNNB1_CTNNB1_KPNB1_AURKB_PRC1_PRC1_NSFL1C_FER_CCNB1_AURKA_BRSK2_ARL2_PLK1_NDC80_MAPT_ATXN3_UBB_UBB_MARK3_SETD2_NPM1_TMEM108_RAB1A_NUDC_CDC42_SOD1_KIF16B_SPA17_DYNLL1_KLC1_DYNLRB2_MUTED_DYNLRB1_NEFL_NDE1_HDGFRP3_PEX14_SPAST_KIF1C_DY…
4980	4.07533407850862	0.0125972041295497	0.11600673088894087	1	REGULATION_OF_TOLL-LIKE_RECEPTOR_4_SIGNALING_PATHWAY%GOBP%GO:0034143	regulation_of_toll-like_receptor_4_signaling_pathway	11	TIRAP_LTF_LILRA2_BPIFB1_TNFAIP3_TICAM2_APPL1_LYN_LYN_NR1D1_LBP
2033	3.78017420683406	0.0126490505294186	0.11600673088894087	1	DOUBLE-STRAND_BREAK_REPAIR%GOBP%GO:0006302	double-strand_break_repair	34	HMGB1_POLM_XRCC4_NHEJ1_BARD1_RAD51_RECQL_ERCC4_TDP1_FEN1_APTX_MORF4L1_FAM175A_HMGB2_PAXIP1_RNF8_UBE2V2_MRE11A_DTX3L_XRCC6_PARP1_PARP1_CHEK2_XRCC1_RMI1_SAMHD1_SETMAR_MCM6_YY1_PIAS4_ERCC1_UBE2N_HSF2BP_RPA2
91	4.36641716665261	0.0126679878350131	0.11600673088894087	1	REGULATION_OF_NAD(P)H_OXIDASE_ACTIVITY%GOBP%GO:0033860	regulation_of_NAD(P)H_oxidase_activity	6	AGT_PARK7_PARK7_RFK_INS_SLAMF8
1078	4.19423831922028	0.0126682061420955	0.11600673088894087	1	POSITIVE_REGULATION_OF_TOR_SIGNALING%GOBP%GO:0032008	positive_regulation_of_TOR_signaling	7	LEP_SEC13_HTR6_LAMTOR3_RRAGC_TREM2_GAS6
5180	4.0402954904446	0.0126721396837837	0.11600673088894087	1	ORGANELLE_TRANSPORT_ALONG_MICROTUBULE%GOBP%GO:0072384	organelle_transport_along_microtubule	15	KIF3A_CCDC64_HIF1A_MUTED_RAB1A_NEFL_NDE1_SNAPIN_MAPT_PEX14_SPAST_KIF1C_UBB_UBB_CDC42
385	4.3153992122957	0.0127004938417501	0.11600673088894087	1	LEUKOCYTE_MIGRATION_INVOLVED_IN_INFLAMMATORY_RESPONSE%GOBP%GO:0002523	leukocyte_migration_involved_in_inflammatory_response	6	PTN_S100A9_CX3CL1_MDK_SELE_SLAMF8
2887	3.60653830536155	0.0127190007390139	0.11600673088894087	1	REGULATION_OF_MITOTIC_SISTER_CHROMATID_SEPARATION%GOBP%GO:0010965	regulation_of_mitotic_sister_chromatid_separation	14	PTTG1_MAD2L1_ANAPC7_CCNB1_CUL3_RB1_UBE2C_IK_MAD1L1_BUB1_ZWINT_PLK1_NDC80_LCMT1
6033	4.12249480745966	0.0127204465276469	0.11600673088894087	1	POSITIVE_REGULATION_OF_LIPID_CATABOLIC_PROCESS%GOBP%GO:0050996	positive_regulation_of_lipid_catabolic_process	13	APOC2_PNPLA2_IL1B_PPARA_SCT_APOA5_AKT2_AKT2_APOA4_APOA2_ENPP7_APOA1_ANGPTL3
4708	4.31448132431089	0.0127408328464609	0.11600673088894087	1	SUBSTRATE-INDEPENDENT_TELENCEPHALIC_TANGENTIAL_INTERNEURON_MIGRATION%GOBP%GO:0021843	substrate-independent_telencephalic_tangential_interneuron_migration	3	SLIT3_SLIT2_SLIT1
5797	4.31448132431089	0.0127408328464609	0.11600673088894087	1	SUBSTRATE-INDEPENDENT_TELENCEPHALIC_TANGENTIAL_MIGRATION%GOBP%GO:0021826	substrate-independent_telencephalic_tangential_migration	3	SLIT3_SLIT2_SLIT1
6399	4.31448132431089	0.0127408328464609	0.11600673088894087	1	CHEMOREPULSION_INVOLVED_IN_EMBRYONIC_OLFACTORY_BULB_INTERNEURON_PRECURSOR_MIGRATION%GOBP%GO:0021834	chemorepulsion_involved_in_embryonic_olfactory_bulb_interneuron_precursor_migration	3	SLIT3_SLIT2_SLIT1
794	4.31448132431089	0.0127408328464609	0.11600673088894087	1	EMBRYONIC_OLFACTORY_BULB_INTERNEURON_PRECURSOR_MIGRATION%GOBP%GO:0021831	embryonic_olfactory_bulb_interneuron_precursor_migration	3	SLIT3_SLIT2_SLIT1
4307	4.30550790886565	0.0127624161755823	0.11603842224891142	1	MATING%GOBP%GO:0007618	mating	5	SEMG1_APP_EDDM3A_TAC1_KLK14
2136	3.97384160475082	0.0128195233013011	0.11639255575260629	1	GRANULOCYTE_CHEMOTAXIS%GOBP%GO:0071621	granulocyte_chemotaxis	61	EDN1_CXCL9_CXCL9_CCL1_PPIB_SYK_SYK_CXCL10_CCL3_CCL5_PLA2G1B_CCL3L1_CXADR_CCL18_SAA1_CCL17_CCL20_CCL22_CCL16_ANXA1_EDN3_CCL25_CCL4L1_CCL24_PPIA_CCL8_CCL7_CCL13_CCL2_BSG_CCL11_CXCL13_CCL23_CCL23_CXCL1_CXCL6_PF4_CXCL5_EDN2_PF4V1_CCL15_CCL14_S100A9_CXCL2_S100A12_CXCL11_XCL1_CX3CL1_TGFB2_AMICA1_XCL2_ITGB2_PPBP_PPBP_PPBP_PPBP_PIK3CG_CCL19_CCL26_CCL21_LGALS3
1163	3.80119712454266	0.0128634018451386	0.11640980938187621	1	DNA_DAMAGE_RESPONSE_SIGNAL_TRANSDUCTION_BY_P53_CLASS_MEDIATOR%GOBP%GO:0030330	DNA_damage_response_signal_transduction_by_p53_class_mediator	28	MDM2_BATF_MDM4_CDKN1B_CCNB1_NDRG1_RBL2_RPS6KA6_BTG2_TP53_TP53_CASP2_CRADD_CHEK2_CNOT1_TRIAP1_SFN_ARID3A_MUC1_MUC1_RQCD1_AURKA_MYO6_ING4_PCNA_FOXM1_PAXIP1_CDKN1A
4663	3.85635588542267	0.012887918641308	0.11640980938187621	1	NEGATIVE_REGULATION_OF_HEART_CONTRACTION%GOBP%GO:0045822	negative_regulation_of_heart_contraction	7	KCNE3_BIN1_ADRBK1_PIK3CG_FKBP1B_SRI_PDE4D
4018	3.97455280420241	0.0128890768336337	0.11640980938187621	1	REGULATION_OF_PROTEIN_TARGETING_TO_MEMBRANE%GOBP%GO:0090313	regulation_of_protein_targeting_to_membrane	10	FIS1_PDZK1_PRNP_GDI1_ITGB2_FYN_HRAS_AKT2_AKT2_ERBB2
2000	3.96594536457377	0.0128940662497866	0.11640980938187621	1	NEGATIVE_REGULATION_OF_POTASSIUM_ION_TRANSPORT%GOBP%GO:0043267	negative_regulation_of_potassium_ion_transport	9	KCNE3_CAB39_BIN1_CAV3_VIP_ACTN2_CASQ2_PTK2B_PTK2B
678	3.63060167682667	0.0130063748948671	0.11713947010620641	1	REGULATION_OF_MITOTIC_METAPHASE/ANAPHASE_TRANSITION%GOBP%GO:0030071	regulation_of_mitotic_metaphase/anaphase_transition	13	MAD2L1_ANAPC7_CCNB1_CUL3_RB1_UBE2C_IK_MAD1L1_BUB1_ZWINT_PLK1_NDC80_LCMT1
6247	4.26950083214708	0.0130114356810638	0.11713947010620641	1	REGULATION_OF_CELL-CELL_ADHESION_MEDIATED_BY_CADHERIN%GOBP%GO:2000047	regulation_of_cell-cell_adhesion_mediated_by_cadherin	12	BMP6_PTPRU_SERPINF2_PLG_PLG_PLG_VEGFA_VEGFA_VEGFA_ADAM19_NOTCH1_TJP1
5878	4.2637865062666	0.01310726226713	0.11759060354670775	1	NEGATIVE_REGULATION_OF_ORGANIC_ACID_TRANSPORT%GOBP%GO:0032891	negative_regulation_of_organic_acid_transport	8	FIS1_TRH_AKT2_AKT2_THBS1_PLA2R1_ARL6IP5_AKT1
4819	3.94209660474048	0.0131217887116213	0.11759060354670775	1	ANTIGEN_PROCESSING_AND_PRESENTATION_OF_PEPTIDE_ANTIGEN%GOBP%GO:0048002	antigen_processing_and_presentation_of_peptide_antigen	78	ITGB5_PSMA1_PSMA1_DCTN2_PSMA2_PSMA3_PSMA4_PSMA5_ACE_TAPBP_PDIA3_DYNLL1_RACGAP1_PSMB2_PSMB3_PSMB4_PSMB5_PSMB6_VAMP8_DCTN6_CALR_PSMA6_B2M_B2M_PSMA7_LGMN_HLA-G_PSMB1_KLC1_ARF1_SH3GL2_CTSE_PSMB9_SEC13_DNM2_NCF2_NCF4_KIF22_CD36_CAPZA1_HLA-DQA2_CLEC4A_DYNLL2_PSMD11_KIF3A_PSME3_PSMD4_PSMD5_CD74_CD74_PSMD7_CD209_HLA-DRB3_PSMD9_PSMD10_AP2A2_FCGR2B_CD207_PSME1_PSME2_CLTC_VAMP3_CLTA_KIF23_CTSS_CTSD_FCGR1A_C…
6090	4.06523013489204	0.0131257921870584	0.11759060354670775	1	ALDEHYDE_CATABOLIC_PROCESS%GOBP%GO:0046185	aldehyde_catabolic_process	7	ADH5_PARK7_PARK7_ALDH3B1_ADH4_HOGA1_PDXP
396	4.0572796205587	0.0131349254507711	0.11759060354670775	1	REGULATION_OF_ATPASE_ACTIVITY%GOBP%GO:0043462	regulation_of_ATPase_activity	29	DYNLL2_LTF_GABARAPL2_MYL3_ATP1B2_ATP1B3_DNAJB2_PPIF_DYNLL1_FAM173A_ATP1B1_TOR1AIP2_DHX9_BRSK2_ALDOB_DNAJC10_SETMAR_PFN2_FGF10_DNAJB1_TNNT3_TNNT2_TPM2_DNAJB11_AHSA1_TOR1AIP1_TOR1AIP1_TPM1_TNNI3
3513	3.94607041880606	0.0131902998576899	0.11792164865800873	1	CELLULAR_RESPONSE_TO_BIOTIC_STIMULUS%GOBP%GO:0071216	cellular_response_to_biotic_stimulus	90	CTSG_HMGB1_DEFA5_NFKB1_CXCL9_CXCL9_NFKBIB_IL18_CXCL10_ADAM9_CCL2_ANKRD1_IL1A_CXCL13_IGFBPL1_IL36G_TNFAIP3_HCK_CXCL6_CXCL1_CXCL5_PF4V1_IL36A_IL37_STAP1_CXCL2_CARD17_CXCL11_DDIT3_LDOC1_PABPN1_IL1F10_HMGB2_MAPK14_CD36_BPI_LYN_LYN_TLR2_TLR1_TLR1_LBP_CD14_CD14_TIRAP_SYK_SYK_CCL3_FAM49B_CCL5_SERPINE1_WNT5A_IL10_FCGR2B_BCL10_CD80_CD86_TNF_IL1B_PDCD1LG2_TP53_TP53_CD274_TNFRSF1B_TNFRSF1B_TXNIP_PF4_IL36B_T…
5188	4.17222552350549	0.0132305147316614	0.11802297541592832	1	PEPTIDYL-ARGININE_MODIFICATION%GOBP%GO:0018195	peptidyl-arginine_modification	6	PARK7_PARK7_NR1H4_PRDM4_ART4_ART3
1252	3.83576175969203	0.0132384585528943	0.11802297541592832	1	NEUROTROPHIN_SIGNALING_PATHWAY%GOBP%GO:0038179	neurotrophin_signaling_pathway	16	MAGI2_NGF_SORT1_ZFYVE27_NTRK1_NTF3_NGFR_NTRK2_BDNF_BDNF_GRB2_CASP3_SOS1_NTF4_FRS2_DDIT4
418	4.11949199831797	0.01327679915682	0.11820039249335584	1	IMIDAZOLE-CONTAINING_COMPOUND_METABOLIC_PROCESS%GOBP%GO:0052803	imidazole-containing_compound_metabolic_process	3	FTCD_PRG3_TRH
6226	4.10453418190237	0.013307917566356	0.11831310901573087	1	RETINA_MORPHOGENESIS_IN_CAMERA-TYPE_EYE%GOBP%GO:0060042	retina_morphogenesis_in_camera-type_eye	4	DLL1_RBP4_USH1C_DSCAM
2087	4.17938946058242	0.013391369788529	0.11876769527780015	1	INTERACTION_WITH_SYMBIONT%GOBP%GO:0051702	interaction_with_symbiont	50	DEFA5_ANXA2_ANXA2_PPIB_APCS_LTF_PTX3_CCL3_ELANE_CCL5_GAPDH_JUN_CRP_CCL8_F2_F2_SFTPD_CFHR5_EIF2AK4_APOE_APOE_APOE_APOE_HRG_HMGA2_AZU1_PLG_PLG_PLG_PARK2_REG3G_PF4_FMR1_TARDBP_CFHR1_CFHR2_APOL1_APOL1_HSPD1_CAV2_SUGT1_CAMP_CAMP_PC_FN1_FN1_FN1_VAPA_IGF2R_CFL1
5394	4.14559101432096	0.0134417566274675	0.11876769527780015	1	POSITIVE_REGULATION_OF_GLYCOGEN_METABOLIC_PROCESS%GOBP%GO:0070875	positive_regulation_of_glycogen_metabolic_process	11	IGF2_IGF1_IGF1_AKT2_AKT2_INS_PTH_PTH_GCK_INSR_AKT1
6222	4.14559101432096	0.0134417566274675	0.11876769527780015	1	POSITIVE_REGULATION_OF_GLYCOGEN_BIOSYNTHETIC_PROCESS%GOBP%GO:0045725	positive_regulation_of_glycogen_biosynthetic_process	11	IGF2_IGF1_IGF1_AKT2_AKT2_INS_PTH_PTH_GCK_INSR_AKT1
3762	3.7196346195276	0.0134567617844283	0.11876769527780015	1	POSITIVE_REGULATION_OF_AMINE_TRANSPORT%GOBP%GO:0051954	positive_regulation_of_amine_transport	8	ACE2_STX1A_TRH_VIP_ADRBK1_RAB3B_GDNF_CARTPT
4482	3.9446214395324	0.0134766203887849	0.11876769527780015	1	POSITIVE_REGULATION_OF_AMYLOID_PRECURSOR_PROTEIN_CATABOLIC_PROCESS%GOBP%GO:1902993	positive_regulation_of_amyloid_precursor_protein_catabolic_process	13	EPHA4_TNF_IFNGR1_ROCK2_EFNA3_CLU_IFNG_LRRTM3_CASP3_LYN_LYN_AGER_GSK3A
698	3.92975174521262	0.0134812833117627	0.11876769527780015	1	NEUTROPHIL_MIGRATION%GOBP%GO:1990266	neutrophil_migration	66	EDN1_PRTN3_CXCL9_CXCL9_CCL1_PPIB_SYK_SYK_CXCL10_CCL3_CCL5_PLA2G1B_CCL3L1_CXADR_CCL18_SAA1_CCL17_CCL20_CCL22_CCL16_EDN3_CCL25_CCL4L1_CCL24_PPIA_CCL8_CCL7_CCL13_CCL2_BSG_CCL11_CD177_CXCL13_IRAK4_CCL23_CCL23_CXCL1_CXCL6_PF4_CXCL5_EDN2_PF4V1_CCL15_CCL14_S100A9_CXCL2_S100A12_UMODL1_CXCL11_XCL1_CX3CL1_UMOD_TGFB2_AMICA1_XCL2_ITGB2_PPBP_PPBP_PPBP_PPBP_PIK3CG_PECAM1_CCL19_CCL26_CCL21_LGALS3
967	3.82662323324544	0.0134887491672759	0.11876769527780015	1	METHYLATION%GOBP%GO:0032259	methylation	36	NR1H4_DOT1L_HSD17B10_FAM173A_PAXIP1_FKBP6_MAT2B_SMYD2_FBL_TRDMT1_PPM1D_METTL1_ASH1L_AS3MT_DPY30_WDR5_MLL2_RBBP5_NNMT_PRDM4_DIMT1_N6AMT1_CREBBP_GSTO1_EHMT2_DNMT3L_PRMT3_ASH2L_SNRPD3_SETD2_PCMT1_TPMT_SETMAR_LCMT1_COMT_SUV420H2
5880	4.02783737961277	0.0135197167727822	0.11887707066328383	1	AXO-DENDRITIC_TRANSPORT%GOBP%GO:0008088	axo-dendritic_transport	16	KIF3A_HIF1A_SOD1_HSPB1_DLG2_RAB27B_TMEM108_MUTED_NEFL_SNAPIN_APP_MAPT_SPAST_KIF1C_RAB21_HSPA8
6348	3.80519538335192	0.0136059543344046	0.11889976111232659	1	REGULATION_OF_SYNAPSE_STRUCTURAL_PLASTICITY%GOBP%GO:0051823	regulation_of_synapse_structural_plasticity	3	CTNNA2_CAMK1_CAMK2B
3123	4.17686475905635	0.0136352650432121	0.11889976111232659	1	POSITIVE_REGULATION_OF_LIPOPOLYSACCHARIDE-MEDIATED_SIGNALING_PATHWAY%GOBP%GO:0031666	positive_regulation_of_lipopolysaccharide-mediated_signaling_pathway	3	BMP6_LY86_PRKCA
751	4.17084328860012	0.0136437215137432	0.11889976111232659	1	T-HELPER_1_TYPE_IMMUNE_RESPONSE%GOBP%GO:0042088	T-helper_1_type_immune_response	7	TLR4_HMGB1_EBI3_IL12B_IL18BP_IL18_SPN
461	3.97144642707173	0.0136562209513542	0.11889976111232659	1	SECONDARY_METABOLIC_PROCESS%GOBP%GO:0019748	secondary_metabolic_process	16	N6AMT1_AKR1C4_BDH2_ACAA1_CBS_AKR1C3_ARL1_AKR1B1_AKR1C1_AKR1A1_AKR1B10_MPST_UGT1A8_ETHE1_AKR7A2_AS3MT
4700	3.79827691724707	0.0136943901332978	0.11889976111232659	1	ESTROGEN_METABOLIC_PROCESS%GOBP%GO:0008210	estrogen_metabolic_process	11	UGT1A1_CYP3A4_CYP3A4_HSD17B8_SULT1E1_HSD17B10_HSD17B14_HSD17B11_HSD17B1_HSD17B7_HSD17B7
2282	3.87574787524052	0.0137061665887505	0.11889976111232659	1	ETHANOL_OXIDATION%GOBP%GO:0006069	ethanol_oxidation	9	ADH5_ALDH1A1_ADH1A_ADH1B_ALDH2_ADH1C_ADH4_ADH6_ADH7
1703	4.05103678590813	0.0137134670626016	0.11889976111232659	1	ANTIMICROBIAL_HUMORAL_IMMUNE_RESPONSE_MEDIATED_BY_ANTIMICROBIAL_PEPTIDE%GOBP%GO:0061844	antimicrobial_humoral_immune_response_mediated_by_antimicrobial_peptide	50	DEFB1_DEFA5_CXCL9_CXCL9_DEFB4A_LTF_CXCL10_ELANE_CXCL14_PLA2G1B_REG1A_REG1B_GAPDH_ANG_RPS19_F2_F2_HIST2H2BE_CCL13_CXCL13_HRG_REG3A_RPL30_REG3G_CXCL1_CXCL6_PF4_CXCL5_PF4V1_SEMG1_S100A9_CXCL2_S100A12_CXCL11_SPAG11A_S100A7_KLK3_PPBP_PPBP_PPBP_PPBP_RNASE6_BPIFA1_CAMP_CAMP_RNASE3_GNLY_GALP_PGLYRP1_DEFB118
3861	3.94472170544887	0.0137860551490049	0.11889976111232659	1	REGULATION_OF_INTRACELLULAR_LIPID_TRANSPORT%GOBP%GO:0032377	regulation_of_intracellular_lipid_transport	4	ANXA2_ANXA2_PCSK9_LDLRAP1
442	3.94472170544887	0.0137860551490049	0.11889976111232659	1	REGULATION_OF_RECEPTOR-MEDIATED_ENDOCYTOSIS_INVOLVED_IN_CHOLESTEROL_TRANSPORT%GOBP%GO:1905600	regulation_of_receptor-mediated_endocytosis_involved_in_cholesterol_transport	4	ANXA2_ANXA2_PCSK9_LDLRAP1
818	3.94472170544887	0.0137860551490049	0.11889976111232659	1	REGULATION_OF_INTRACELLULAR_CHOLESTEROL_TRANSPORT%GOBP%GO:0032383	regulation_of_intracellular_cholesterol_transport	4	ANXA2_ANXA2_PCSK9_LDLRAP1
1825	3.94472170544887	0.0137860551490049	0.11889976111232659	1	REGULATION_OF_INTRACELLULAR_STEROL_TRANSPORT%GOBP%GO:0032380	regulation_of_intracellular_sterol_transport	4	ANXA2_ANXA2_PCSK9_LDLRAP1
4380	3.54066390642742	0.0137952782331575	0.11889976111232659	1	REGULATION_OF_METAPHASE/ANAPHASE_TRANSITION_OF_CELL_CYCLE%GOBP%GO:1902099	regulation_of_metaphase/anaphase_transition_of_cell_cycle	14	MAD2L1_ANAPC7_CCNB1_CUL3_RB1_CHFR_UBE2C_IK_MAD1L1_BUB1_ZWINT_PLK1_NDC80_LCMT1
5436	4.21890039656421	0.0137991591562326	0.11889976111232659	1	POSITIVE_REGULATION_OF_DENDRITIC_CELL_DIFFERENTIATION%GOBP%GO:2001200	positive_regulation_of_dendritic_cell_differentiation	5	HMGB1_LGALS1_LGALS9_LGALS3_AGER
3925	4.05554136991516	0.0138073486143796	0.11889976111232659	1	TOLL-LIKE_RECEPTOR_4_SIGNALING_PATHWAY%GOBP%GO:0034142	toll-like_receptor_4_signaling_pathway	12	TRIL_CD14_CD14_TIRAP_NMI_TLR4_S100A14_LGALS9_TICAM2_NR1H4_ITGB2_LBP
1574	3.50948967776657	0.0138357867716813	0.11889976111232659	1	POSITIVE_REGULATION_OF_EXCITATORY_POSTSYNAPTIC_POTENTIAL%GOBP%GO:2000463	positive_regulation_of_excitatory_postsynaptic_potential	15	PTEN_DLG4_PRKCZ_SHANK1_STX1B_NLGN3_NLGN3_WNT7A_NLGN1_NRXN1_NRXN1_NLGN2_NLGN2_PTK2B_PTK2B
3041	4.00819817758916	0.0138376321044923	0.11889976111232659	1	TRABECULA_FORMATION%GOBP%GO:0060343	trabecula_formation	4	RBP4_BMP10_TGFBR3_TEK
4675	4.00819817758916	0.0138376321044923	0.11889976111232659	1	HEART_TRABECULA_FORMATION%GOBP%GO:0060347	heart_trabecula_formation	4	RBP4_BMP10_TGFBR3_TEK
5989	3.90789899356324	0.0138898670313283	0.11918881883643159	1	CELLULAR_TRANSITION_METAL_ION_HOMEOSTASIS%GOBP%GO:0046916	cellular_transition_metal_ion_homeostasis	38	SCARA5_PRNP_SOD1_HFE2_GDF2_HAMP_ATOX1_S100A9_TF_ARF1_FBXL5_LCK_LCK_SRI_GLRX3_HEPHL1_CP_APP_MYC_FTMT_FTL_PRND_LTF_FXN_SLC30A5_TMPRSS6_CAND1_CUL1_TFRC_TFRC_TFR2_ISCU_HMOX1_LCN2_SKP1_BMP6_SMAD4_HMOX2
1899	3.82071390985548	0.0139611320008046	0.11963776808649351	1	ACTIVATION_OF_CYSTEINE-TYPE_ENDOPEPTIDASE_ACTIVITY_INVOLVED_IN_APOPTOTIC_PROCESS%GOBP%GO:0006919	activation_of_cysteine-type_endopeptidase_activity_involved_in_apoptotic_process	43	FAM162A_CYCS_CASP8_TNF_DAP_FASLG_XDH_CASP2_CRADD_MUL1_NLRP1_ATP2A3_CFLAR_CASP10_S100A9_NGFR_TRADD_ANP32B_BCL2L10_ROBO1_LCK_LCK_DIABLO_BAD_HSPE1_TNFSF10_NGF_HSPD1_AIFM1_MAPT_FADD_JAK2_F3_FAS_FAS_SMAD3_TNFRSF10B_TNFRSF10B_TNFRSF10A_SNCA_APAF1_BID_TNFSF15
2642	3.88324485171744	0.0139821376285871	0.11963776808649351	1	REGULATION_OF_INOSITOL_PHOSPHATE_BIOSYNTHETIC_PROCESS%GOBP%GO:0010919	regulation_of_inositol_phosphate_biosynthetic_process	9	PLEK_SNCA_PTH_PTH_PTH1R_CD244_LHCGR_PTK2B_PTK2B
1224	4.05861617971024	0.0140099223023598	0.11963776808649351	1	PROTEIN_LOCALIZATION_TO_CHROMOSOME_TELOMERIC_REGION%GOBP%GO:0070198	protein_localization_to_chromosome_telomeric_region	3	TINF2_TPP1_TNKS
965	3.48429263406566	0.0140168430316625	0.11963776808649351	1	REGULATION_OF_GOLGI_INHERITANCE%GOBP%GO:0090170	regulation_of_Golgi_inheritance	4	MAP2K1_MAP2K2_MAPK1_MAPK3
4457	3.62909712536439	0.0140385909685955	0.11966405333603346	1	NEGATIVE_REGULATION_OF_MITOTIC_NUCLEAR_DIVISION%GOBP%GO:0045839	negative_regulation_of_mitotic_nuclear_division	15	PTTG1_IK_BMP7_MAD2L1_TOM1L1_MAD1L1_BUB1_TNKS_CHEK1_ZWINT_PLK1_TOM1L2_BMP4_BMP4_NAA10
626	3.90237137472644	0.0140597646579839	0.11966414153003284	1	GRANULOCYTE_MIGRATION%GOBP%GO:0097530	granulocyte_migration	68	EDN1_PRTN3_CXCL9_CXCL9_CCL1_PPIB_SYK_SYK_JAM3_CXCL10_CCL3_CCL5_PLA2G1B_CCL3L1_CXADR_CCL18_SAA1_CCL17_CCL20_CCL22_CCL16_ANXA1_EDN3_CCL25_CCL4L1_CCL24_PPIA_CCL8_CCL7_CCL13_CCL2_BSG_CCL11_CD177_CXCL13_IRAK4_CCL23_CCL23_CXCL1_CXCL6_PF4_CXCL5_EDN2_PF4V1_CCL15_CCL14_S100A9_CXCL2_S100A12_UMODL1_CXCL11_XCL1_CX3CL1_UMOD_TGFB2_AMICA1_XCL2_ITGB2_PPBP_PPBP_PPBP_PPBP_PIK3CG_PECAM1_CCL19_CCL26_CCL21_LGALS3
5823	3.96870500963894	0.0141106663423971	0.11966414153003284	1	PROTEIN_COMPLEX_OLIGOMERIZATION%GOBP%GO:0051259	protein_complex_oligomerization	42	STOML2_SCARA5_ALDOA_GNMT_ALAD_TK1_HSD17B10_ALDH1A3_B2M_B2M_HLA-G_SHMT2_SHMT1_HCN1_SOD2_HOMER1_PKD2_PKD2_HSD17B8_SPAST_KRT1_CRYZ_JMJD6_HPRT1_G3BP2_CHMP2A_CUTC_UGDH_PDCD6IP_ACOT13_THG1L_TDO2_ELAVL1_MIF_SAMHD1_C9_EHD4_ITLN1_AQP4_SNCA_YME1L1_RS1
659	3.92601811224894	0.0141163828392475	0.11966414153003284	1	MAMMARY_GLAND_EPITHELIUM_DEVELOPMENT%GOBP%GO:0061180	mammary_gland_epithelium_development	10	EPHA2_ID2_ERBB4_IRF6_CSF1R_JAK2_AKT2_AKT2_FGFR2_AKT1
897	3.79973772662963	0.0141545811719327	0.11966414153003284	1	POSITIVE_REGULATION_OF_SYNAPTIC_TRANSMISSION_GLUTAMATERGIC%GOBP%GO:0051968	positive_regulation_of_synaptic_transmission_glutamatergic	12	CCL2_NPS_SHANK1_NLGN3_NLGN3_NLGN1_NRXN1_NRXN1_NLGN2_NLGN2_PTK2B_PTK2B
74	4.04519632244495	0.0141571360561432	0.11966414153003284	1	POSITIVE_REGULATION_OF_LIPID_STORAGE%GOBP%GO:0010884	positive_regulation_of_lipid_storage	13	NFKB1_MSR1_MSR1_C3_C3_C3_C3_C3_C3_APOB_OSBPL11_PLA2G10_PLIN3
4884	3.80065030289329	0.0141729530073226	0.11966414153003284	1	RETINOIC_ACID_METABOLIC_PROCESS%GOBP%GO:0042573	retinoic_acid_metabolic_process	11	UGT1A1_CYP3A4_CYP3A4_ADH1A_ADH1B_ADH1C_ADH6_ALDH1A3_ADH7_DHRS9_UGT1A8
2385	4.25277300977326	0.0141754601234658	0.11966414153003284	1	REGULATION_OF_SYNCYTIUM_FORMATION_BY_PLASMA_MEMBRANE_FUSION%GOBP%GO:0060142	regulation_of_syncytium_formation_by_plasma_membrane_fusion	7	IL4_MAPK14_SCGB3A1_ADAM9_TREM2_CAMK1_CFLAR
4144	3.78725599679566	0.014206616490539	0.11966414153003284	1	POSITIVE_REGULATION_OF_KILLING_OF_CELLS_OF_OTHER_ORGANISM%GOBP%GO:0051712	positive_regulation_of_killing_of_cells_of_other_organism	6	FCER2_ARG1_IFNG_SYK_SYK_CLEC7A
647	3.78725599679566	0.014206616490539	0.11966414153003284	1	REGULATION_OF_KILLING_OF_CELLS_OF_OTHER_ORGANISM%GOBP%GO:0051709	regulation_of_killing_of_cells_of_other_organism	6	FCER2_ARG1_IFNG_SYK_SYK_CLEC7A
3650	3.9620339409168	0.0142512874589198	0.11977460815554591	1	NEGATIVE_REGULATION_OF_VERY-LOW-DENSITY_LIPOPROTEIN_PARTICLE_REMODELING%GOBP%GO:0010903	negative_regulation_of_very-low-density_lipoprotein_particle_remodeling	4	APOC3_NR1H4_APOA2_APOA1
6025	3.88651835363391	0.0142931498264731	0.11977460815554591	1	NEGATIVE_REGULATION_OF_RESPONSE_TO_BIOTIC_STIMULUS%GOBP%GO:0002832	negative_regulation_of_response_to_biotic_stimulus	14	SIRT2_LTF_MICB_LILRA2_UFD1L_ITCH_DHX58_SIGIRR_NPLOC4_LACRT_TNFAIP3_MUL1_TARBP2_C1QBP
4485	3.74856257400087	0.0144073428171085	0.11977460815554591	1	T_CELL_RECEPTOR_SIGNALING_PATHWAY%GOBP%GO:0050852	T_cell_receptor_signaling_pathway	73	STOML2_NFKB1_PRKCQ_ZAP70_ZAP70_PSMA1_PSMA1_PSMA2_PSMA3_PSMA4_PSMA5_PTPRJ_PLCG1_PSMB2_PSMB3_PLCG2_PSMB4_PSMB5_PSMB6_PAK3_PSMA6_PSMA7_PSMB1_LCK_LCK_PSMB9_PDPK1_PIK3R1_LAT_RIPK2_RIPK2_BTNL8_TEC_HLA-DQA2_BTN3A3_PSMD11_BTNL9_BTN2A1_PSME3_NCK1_PSMD4_PSMD5_EIF2B1_PSMD7_HLA-DRB3_PSMD9_MOG_PSMD10_CD3E_CD3E_ICOSLG_CD4_ERMAP_CTLA4_PSME1_GRAP2_GRAP2_BCL10_PSME2_HHLA2_CUL1_TNFRSF21_CD3G_BTNL3_CD247_CSK_NFKBID…
4363	4.10998660341088	0.0144150294464351	0.11977460815554591	1	ACTIVATION_OF_PROTEIN_KINASE_A_ACTIVITY%GOBP%GO:0034199	activation_of_protein_kinase_A_activity	3	PRKAR1B_PRKAR2A_PRKACA
2846	4.03869531075139	0.0144581234577479	0.11977460815554591	1	CELLULAR_RESPONSE_TO_EPINEPHRINE_STIMULUS%GOBP%GO:0071872	cellular_response_to_epinephrine_stimulus	3	SIRT2_SNCA_PRKACA
4008	4.03869531075139	0.0144581234577479	0.11977460815554591	1	RESPONSE_TO_EPINEPHRINE%GOBP%GO:0071871	response_to_epinephrine	3	SIRT2_SNCA_PRKACA
5585	3.75935623494636	0.0145139743464041	0.11977460815554591	1	INTRINSIC_APOPTOTIC_SIGNALING_PATHWAY%GOBP%GO:0097193	intrinsic_apoptotic_signaling_pathway	47	ERN1_ARL6IP5_CRIP1_BCL2_ATP2A3_DDIT4_DDIT3_MCL1_MCL1_BCL2L10_BRSK2_DNAJC10_BNIP3_ERO1L_DIABLO_BAD_EPHA2_AIFM1_TNFRSF10B_TNFRSF10B_PDK1_ABL1_PDK2_FHIT_BCL2L1_BCL2L2_BCL2L11_CUL1_CUL3_TP53_TP53_IFI16_IFI16_CASP2_CHEK2_TNFRSF1B_TNFRSF1B_SFN_HTRA2_CEBPB_MSH2_BCL2A1_STK24_USP28_APAF1_CDKN1A_HINT1
1272	3.85797405864312	0.0145564302242374	0.11977460815554591	1	REGULATION_OF_HISTONE_MODIFICATION%GOBP%GO:0031056	regulation_of_histone_modification	33	IGF2_MAPK3_ARRB1_LIF_VEGFA_VEGFA_VEGFA_WDR5_CHEK1_MUC1_MUC1_CAMK2D_SPHK2_PAXIP1_BRD4_PARK7_PARK7_MYB_CAMK1_CTBP1_IL1B_PPARGC1A_CTNNB1_CTNNB1_FMR1_SET_OTUB2_C6ORF89_WBP2_SMAD4_UBE2N_SNCA_JARID2
3461	3.96807368596426	0.0145779334052398	0.11977460815554591	1	POSITIVE_REGULATION_OF_ENDOCYTOSIS%GOBP%GO:0045807	positive_regulation_of_endocytosis	93	CALY_ANXA2_ANXA2_ARRB1_VEGFA_VEGFA_VEGFA_CD63_APOA1_IL2RG_EGF_IL2RB_AHSG_CCL2_GREM1_C2_C3_C3_C3_C3_C3_C3_SFTPD_PTPRJ_RAB27A_APOE_APOE_APOE_APOE_RAB31_CAMK1D_IL15RA_IL15RA_APOA5_IL15_AZU1_CBL_TREM2_PLA2G5_APPL1_APOA2_SIRPG_CALR_STAP1_B2M_B2M_SIRPB1_SPACA3_LRP1_LRP1_LRP1_CD300LF_TF_LMAN2_LMAN2_SFRP4_INSR_VTN_PCSK9_CCL19_RAB21_CCL21_WNT3A_CD47_SERPINE1_IFNG_FCGR2B_SMPD1_TNF_ANGPT1_IL1B_TFR2_FMR1_SEL…
6203	3.97484037906939	0.0145968247391182	0.11977460815554591	1	REGULATION_OF_SKELETAL_MUSCLE_CONTRACTION%GOBP%GO:0014819	regulation_of_skeletal_muscle_contraction	3	CASQ1_CAV3_GSTO1
4861	3.45699795100881	0.0146005527993378	0.11977460815554591	1	REGULATION_OF_MITOTIC_SISTER_CHROMATID_SEGREGATION%GOBP%GO:0033047	regulation_of_mitotic_sister_chromatid_segregation	18	PTTG1_MAD2L1_BECN1_ANAPC7_TNKS_CCNB1_CUL3_RB1_NAA10_UBE2C_IK_AURKB_MAD1L1_BUB1_ZWINT_PLK1_NDC80_LCMT1
4304	3.94344272702545	0.0146451037690322	0.11977460815554591	1	NEGATIVE_REGULATION_OF_MYELOID_LEUKOCYTE_DIFFERENTIATION%GOBP%GO:0002762	negative_regulation_of_myeloid_leukocyte_differentiation	16	IL4_APCS_LTF_CCL3_PTPN2_LILRB1_ADIPOQ_CARTPT_LILRB4_MYC_INHBA_INHBA_TLR4_C1QC_FSTL3_TLR3
1257	4.00221300513066	0.014653967804505	0.11977460815554591	1	PEPTIDYL-METHIONINE_MODIFICATION%GOBP%GO:0018206	peptidyl-methionine_modification	4	METAP1_APOA2_METAP2_APOA1
6406	3.84874769763918	0.0146722583706271	0.11977460815554591	1	REGULATION_OF_MYELOID_CELL_DIFFERENTIATION%GOBP%GO:0045637	regulation_of_myeloid_cell_differentiation	82	PRKCB_BRD1_APCS_PRKCQ_IL17A_DPY30_LIF_WDR5_MLL2_NOTCH2_NOTCH2_RBBP5_CARTPT_CASP8_CBFB_INHBA_INHBA_FSTL3_CREBBP_HSPA9_CSF3_HSPA1B_CSF2_HMGB2_FADD_CSF1_MAPK14_MYC_LYN_LYN_TLR3_LTF_STAT3_CD74_CD74_CCL3_PURB_ASH2L_HIF1A_ADIPOQ_CD4_IFNG_THBS1_CAMK4_TNF_LILRB4_MAPK11_MED1_C1QC_FOXO3_PF4_TGFB1_MEF2C_IL4_ACVR1B_IL34_ACVR2A_SCIN_PTPN2_TNRC6B_LILRB1_IL12B_CEBPB_KAT2B_GP1BA_UBASH3B_BGLAP_TESC_STAT1_C1ORF186…
4639	3.83971963381261	0.0146855582628393	0.11977460815554591	1	SIGNAL_TRANSDUCTION_INVOLVED_IN_CELLULAR_RESPONSE_TO_AMMONIUM_ION%GOBP%GO:1903831	signal_transduction_involved_in_cellular_response_to_ammonium_ion	7	ADRBK1_AGRN_LY6G6D_LYPD1_RGS8_RGS10_PLCB1
816	3.83971963381261	0.0146855582628393	0.11977460815554591	1	ACETYLCHOLINE_RECEPTOR_SIGNALING_PATHWAY%GOBP%GO:0095500	acetylcholine_receptor_signaling_pathway	7	ADRBK1_AGRN_LY6G6D_LYPD1_RGS8_RGS10_PLCB1
4914	3.83626403980743	0.014694191790142	0.11977460815554591	1	ANTIGEN_PROCESSING_AND_PRESENTATION%GOBP%GO:0019882	antigen_processing_and_presentation	89	ACE_TAPBP_RAB4A_PDIA3_DYNLL1_RAB27A_VAMP8_DCTN6_CALR_KLC1_SH3GL2_CTSE_SEC13_NCF2_NCF4_KIF22_HLA-DQA2_DYNLL2_PSMD11_KIF3A_PSME3_PSMD4_PSMD5_CD74_CD74_PSMD7_CD209_PSMD9_HLA-DRB3_PSMD10_AP2A2_CD207_PSME1_PSME2_VAMP3_KIF23_CTSS_RAB35_CTSD_CTSH_LAG3_CD1A_ERAP2_IDE_AZGP1_ERAP1_CD1D_ITGB5_PSMA1_PSMA1_DCTN2_PSMA2_PSMA3_PSMA4_PSMA5_RACGAP1_PSMB2_PSMB3_PSMB4_PSMB5_PSMB6_PSMA6_B2M_B2M_LGMN_PSMA7_HLA-G_PSMB1…
407	3.70987122410122	0.014698696704092	0.11977460815554591	1	CELLULAR_RESPONSE_TO_ACETYLCHOLINE%GOBP%GO:1905145	cellular_response_to_acetylcholine	8	ROCK2_ADRBK1_AGRN_LY6G6D_LYPD1_RGS8_RGS10_PLCB1
253	3.70987122410122	0.014698696704092	0.11977460815554591	1	RESPONSE_TO_ACETYLCHOLINE%GOBP%GO:1905144	response_to_acetylcholine	8	ROCK2_ADRBK1_AGRN_LY6G6D_LYPD1_RGS8_RGS10_PLCB1
31	3.91859105783548	0.0147239411834336	0.11977460815554591	1	CELLULAR_RESPONSE_TO_CATECHOLAMINE_STIMULUS%GOBP%GO:0071870	cellular_response_to_catecholamine_stimulus	9	SIRT2_MAPK1_MAPK3_PARK2_SNCA_ABL1_SULT1A3_APLP1_PRKACA
151	3.91859105783548	0.0147239411834336	0.11977460815554591	1	CELLULAR_RESPONSE_TO_MONOAMINE_STIMULUS%GOBP%GO:0071868	cellular_response_to_monoamine_stimulus	9	SIRT2_MAPK1_MAPK3_PARK2_SNCA_ABL1_SULT1A3_APLP1_PRKACA
164	3.91859105783548	0.0147239411834336	0.11977460815554591	1	RESPONSE_TO_MONOAMINE%GOBP%GO:0071867	response_to_monoamine	9	SIRT2_MAPK1_MAPK3_PARK2_SNCA_ABL1_SULT1A3_APLP1_PRKACA
2110	3.91859105783548	0.0147239411834336	0.11977460815554591	1	RESPONSE_TO_CATECHOLAMINE%GOBP%GO:0071869	response_to_catecholamine	9	SIRT2_MAPK1_MAPK3_PARK2_SNCA_ABL1_SULT1A3_APLP1_PRKACA
3902	3.98885936854182	0.0147376840797678	0.11977460815554591	1	APOPTOTIC_PROCESS_INVOLVED_IN_LUTEOLYSIS%GOBP%GO:0061364	apoptotic_process_involved_in_luteolysis	3	SLIT3_SLIT2_ROBO2
2429	3.98885936854182	0.0147376840797678	0.11977460815554591	1	LUTEOLYSIS%GOBP%GO:0001554	luteolysis	3	SLIT3_SLIT2_ROBO2
1942	3.73054106120546	0.0147500650475397	0.11977460815554591	1	SIGNAL_TRANSDUCTION_IN_RESPONSE_TO_DNA_DAMAGE%GOBP%GO:0042770	signal_transduction_in_response_to_DNA_damage	35	MDM2_BATF_MDM4_CDKN1B_CHEK1_CCNB1_NDRG1_RBL2_RPS6KA6_BTG2_TP53_TP53_CASP2_CRADD_CHEK2_CNOT1_TRIAP1_SFN_ARID3A_MUC1_MUC1_RQCD1_AURKA_MYO6_GRB2_PLK1_FAM175A_ING4_PCNA_FOXM1_PAXIP1_MAPK14_ABL1_BID_CDKN1A
4585	4.19371966594056	0.0147681868479008	0.11977460815554591	1	REGULATION_OF_MYELINATION%GOBP%GO:0031641	regulation_of_myelination	9	SIRT2_KLK8_JAM2_PTN_TNFRSF21_TNFRSF1B_TNFRSF1B_CST7_TYMP
6241	4.15238893926956	0.0147830011397824	0.11977460815554591	1	RESPONSE_TO_LEPTIN%GOBP%GO:0044321	response_to_leptin	7	LEPR_LRP2_LEP_STAT3_EBI3_NR1D1_GCK
1004	4.27072962257935	0.0148495818261283	0.11977460815554591	1	RESPONSE_TO_HEXOSE%GOBP%GO:0009746	response_to_hexose	15	PCK1_ERN1_EIF2B1_ADIPOQ_THBS1_VAMP2_AGER_APOA2_PRKACA_IGF1R_GCKR_GCK_TRA2B_HNF4A_GAS6
1875	4.27072962257935	0.0148495818261283	0.11977460815554591	1	RESPONSE_TO_MONOSACCHARIDE%GOBP%GO:0034284	response_to_monosaccharide	15	PCK1_ERN1_EIF2B1_ADIPOQ_THBS1_VAMP2_AGER_APOA2_PRKACA_IGF1R_GCKR_GCK_TRA2B_HNF4A_GAS6
5057	3.85042345147101	0.0148579131136852	0.11977460815554591	1	PROTEIN_DEACETYLATION%GOBP%GO:0006476	protein_deacetylation	8	FLNA_HDAC8_SUDS3_SIRT2_SIRT5_SIRT3_MORF4L1_HDAC2
4517	4.00629290351471	0.0148781710124458	0.11977460815554591	1	RESPONSE_TO_FUNGUS%GOBP%GO:0009620	response_to_fungus	13	S100A9_S100A12_SYK_SYK_LTF_HRG_RARRES2_TLR4_GAPDH_CLEC6A_NLRP10_DEFB119_CLEC7A
4944	3.78355718817613	0.0149501981466182	0.11977460815554591	1	RESPONSE_TO_DIACYL_BACTERIAL_LIPOPEPTIDE%GOBP%GO:0071724	response_to_diacyl_bacterial_lipopeptide	4	CD36_CD14_CD14_TLR2
5540	3.78355718817613	0.0149501981466182	0.11977460815554591	1	CELLULAR_RESPONSE_TO_DIACYL_BACTERIAL_LIPOPEPTIDE%GOBP%GO:0071726	cellular_response_to_diacyl_bacterial_lipopeptide	4	CD36_CD14_CD14_TLR2
652	3.78355718817613	0.0149501981466182	0.11977460815554591	1	TOLL-LIKE_RECEPTOR_TLR6:TLR2_SIGNALING_PATHWAY%GOBP%GO:0038124	toll-like_receptor_TLR6:TLR2_signaling_pathway	4	CD36_CD14_CD14_TLR2
4142	4.01251815870167	0.0149519076882649	0.11977460815554591	1	MATURE_B_CELL_DIFFERENTIATION_INVOLVED_IN_IMMUNE_RESPONSE%GOBP%GO:0002313	mature_B_cell_differentiation_involved_in_immune_response	9	DLL1_MFNG_IL6_NOTCH2_NOTCH2_IL21_FCGR2B_PTK2B_PTK2B
5549	3.94922831219597	0.0149633279223247	0.11977460815554591	1	REGULATION_OF_CHEMOKINE-MEDIATED_SIGNALING_PATHWAY%GOBP%GO:0070099	regulation_of_chemokine-mediated_signaling_pathway	6	EDN1_ROBO1_HIF1A_SLIT3_TREM2_SLIT2
371	3.65668980150978	0.0149654217747412	0.11977460815554591	1	DNA_DEALKYLATION_INVOLVED_IN_DNA_REPAIR%GOBP%GO:0006307	DNA_dealkylation_involved_in_DNA_repair	4	MPG_ALKBH3_ASCC1_ALKBH2
2117	3.7442720839943	0.014996561072994	0.11977460815554591	1	REGULATION_OF_MITOTIC_CELL_CYCLE_PHASE_TRANSITION%GOBP%GO:1901990	regulation_of_mitotic_cell_cycle_phase_transition	121	FHL1_CDC25B_DYNLL1_CCL2_VPS4B_HYAL1_BTG2_HMGA2_UBE2D1_RDX_UBE2C_UBE2E1_NDE1_MAD1L1_BUB1_ZWINT_MDM2_PSMD11_BRD4_PSME3_PSMD4_PSMD5_PSMD7_PSMD9_PSMD10_MAPRE1_MAD2L1_ANXA1_ANAPC7_PSME1_PSME2_INTS3_CUL1_CUL3_RBL2_TP53_TP53_CASP2_CDC25A_CRADD_TRIAP1_SFN_AIF1_RBL1_DCUN1D3_SIRT2_ANAPC10_IK_AURKB_SKP1_CDK2AP2_CDKN2D_CDKN1A_CSNK1D_FAM107A_PSMA1_PSMA1_DCTN2_PSMA2_PSMA3_PSMA4_PSMA5_CDKN1B_CHEK1_CCNB1_PTEN_ID…
1931	3.8756585428656	0.0150175339156536	0.11977460815554591	1	HOMEOSTASIS_OF_NUMBER_OF_CELLS%GOBP%GO:0048872	homeostasis_of_number_of_cells	39	HMGB1_HCAR2_SOD1_VEGFA_VEGFA_VEGFA_G6PD_ANXA1_NOTCH1_TNFSF14_TNFSF14_FLT3_RPS19_DYRK3_MED1_AHSP_INHBA_INHBA_PLA2G2A_TNFRSF13B_TNFAIP3_NOV_CASP3_MEF2C_TGFBR3_HMOX1_PTPN2_CEBPG_IL6_HSPA9_EPO_FADD_JAK2_FAS_FAS_LYN_LYN_AKT1_KIT
3915	3.68806114917363	0.0150225186664438	0.11977460815554591	1	AMINO-ACID_BETAINE_METABOLIC_PROCESS%GOBP%GO:0006577	amino-acid_betaine_metabolic_process	7	CPT1B_ACADL_SHMT1_CROT_ACADM_CRAT_BHMT2
4159	4.35857984832489	0.0150295306411042	0.11977460815554591	1	REGULATION_OF_GUANYL-NUCLEOTIDE_EXCHANGE_FACTOR_ACTIVITY%GOBP%GO:1905097	regulation_of_guanyl-nucleotide_exchange_factor_activity	4	STMN1_EPHA4_CCPG1_MET
3107	3.73682640375328	0.0150775759143826	0.11977460815554591	1	PURINE_RIBONUCLEOSIDE_MONOPHOSPHATE_BIOSYNTHETIC_PROCESS%GOBP%GO:0009168	purine_ribonucleoside_monophosphate_biosynthetic_process	43	STOML2_ENO3_ENO2_ALDOA_ATP5J_GAPDH_GPI_AK5_ADSSL1_LDHA_PKLR_ATP5O_PAICS_BPGM_GMPS_PKM2_PGAM2_NUDT2_IMPDH2_PGM1_IMPDH1_PFKM_TGFB1_ALDOB_PGAM1_ADPGK_ALDOC_APRT_TPI1_HK2_HK1_GCK_PGK1_GAPDHS_PGK2_HK3_AMPD2_ADSL_ADSS_ATP5J2_ENO1_ATP5B_HPRT1
719	3.73682640375328	0.0150775759143826	0.11977460815554591	1	PURINE_NUCLEOSIDE_MONOPHOSPHATE_BIOSYNTHETIC_PROCESS%GOBP%GO:0009127	purine_nucleoside_monophosphate_biosynthetic_process	43	STOML2_ENO3_ENO2_ALDOA_ATP5J_GAPDH_GPI_AK5_ADSSL1_LDHA_PKLR_ATP5O_PAICS_BPGM_GMPS_PKM2_PGAM2_NUDT2_IMPDH2_PGM1_IMPDH1_PFKM_TGFB1_ALDOB_PGAM1_ADPGK_ALDOC_APRT_TPI1_HK2_HK1_GCK_PGK1_GAPDHS_PGK2_HK3_AMPD2_ADSL_ADSS_ATP5J2_ENO1_ATP5B_HPRT1
1886	3.78852314387827	0.0151211049020844	0.11977460815554591	1	PLATELET_ACTIVATION%GOBP%GO:0030168	platelet_activation	69	PLEK_PRKCB_ILK_PRKCQ_FLNA_MAPK1_MAPK3_CSRP1_ARRB1_SRC_SRC_COL3A1_PPIA_HRG_VAV3_PLCG2_HSPB1_PDGFRA_VAV1_ACTN1_TYRO3_LCK_LCK_PDPK1_VWF_PIK3CG_PIK3R1_FN1_FN1_FN1_FERMT3_TREML1_TREML1_LYN_LYN_GP6_MYL12A_FGB_RAF1_SYK_SYK_DGKB_GP5_PTPN11_SAA1_FGG_PTPN6_COL1A1_COL1A1_CLIC1_F2_F2_CLEC1B_CD40LG_PRKCG_FIBP_YWHAZ_CD9_PF4_VCL_ADAMTS13_GNAS_GP1BA_IL6_UBASH3B_FYN_HBB_METAP1_PRKCA
5342	3.54673792792033	0.0151248674278804	0.11977460815554591	1	RIBONUCLEOPROTEIN_COMPLEX_DISASSEMBLY%GOBP%GO:0032988	ribonucleoprotein_complex_disassembly	10	KLC1_DHX8_DYRK3_TFIP11_MTIF3_MCTS1_MRRF_ZFAND1_PELO_DENR
4386	4.04002310649911	0.0151429296208136	0.11977460815554591	1	REGULATION_OF_TOLERANCE_INDUCTION%GOBP%GO:0002643	regulation_of_tolerance_induction	7	HMGB1_CLC_HLA-G_LILRB4_IL2RA_TGFBR2_CD274
2481	3.82000023683482	0.0151442561224665	0.11977460815554591	1	PENTOSE-PHOSPHATE_SHUNT%GOBP%GO:0006098	pentose-phosphate_shunt	9	RPIA_TALDO1_TKT_G6PD_PGLS_PGD_RBKS_PGM2_H6PD
5565	4.01730211203901	0.0152061010379724	0.11977460815554591	1	REGULATION_OF_OLIGODENDROCYTE_DIFFERENTIATION%GOBP%GO:0048713	regulation_of_oligodendrocyte_differentiation	8	PTN_TNFRSF21_IL34_TNFRSF1B_TNFRSF1B_MDK_NOTCH1_OPALIN
2586	3.8450435492805	0.0152226142351245	0.11977460815554591	1	CELLULAR_RESPONSE_TO_LIPOPOLYSACCHARIDE%GOBP%GO:0071222	cellular_response_to_lipopolysaccharide	73	CTSG_HMGB1_DEFA5_NFKB1_CXCL9_CXCL9_NFKBIB_IL18_CXCL10_ADAM9_CCL2_ANKRD1_IL1A_CXCL13_IL36G_TNFAIP3_HCK_CXCL6_CXCL1_CXCL5_PF4V1_IL36A_IL37_STAP1_CXCL2_CARD17_CXCL11_LDOC1_PABPN1_IL1F10_HMGB2_MAPK14_BPI_LYN_LYN_LBP_CD14_CD14_CCL3_CCL5_SERPINE1_WNT5A_IL10_BCL10_CD80_CD86_TNF_IL1B_PDCD1LG2_CD274_TNFRSF1B_TNFRSF1B_PF4_IL36B_TGFB1_MEF2C_LILRB1_MAPK8_TICAM2_IL6_NR1D1_PDCD4_PPBP_PPBP_PPBP_PPBP_CD68_GSTP1_…
1902	3.94390664936154	0.0152615862590778	0.11977460815554591	1	REGULATION_OF_VESICLE_FUSION%GOBP%GO:0031338	regulation_of_vesicle_fusion	11	ANXA2_ANXA2_SPHK1_DOC2B_RAB3A_ANKRD27_AKT2_AKT2_SNCA_ANXA1_STXBP6
4227	3.46240408970741	0.0152909479504156	0.11977460815554591	1	AXON_ENSHEATHMENT_IN_CENTRAL_NERVOUS_SYSTEM%GOBP%GO:0032291	axon_ensheathment_in_central_nervous_system	4	PTEN_CLU_B4GALT5_B4GALT6
260	3.46240408970741	0.0152909479504156	0.11977460815554591	1	CENTRAL_NERVOUS_SYSTEM_MYELINATION%GOBP%GO:0022010	central_nervous_system_myelination	4	PTEN_CLU_B4GALT5_B4GALT6
4873	4.04787956128354	0.0152969283740952	0.11977460815554591	1	FOLIC_ACID-CONTAINING_COMPOUND_METABOLIC_PROCESS%GOBP%GO:0006760	folic_acid-containing_compound_metabolic_process	10	SHMT2_FOLR2_DHFR_SHMT1_MTHFD1_MTHFD2_FTCD_GGH_TYMS_MTHFS
6035	3.75337851685227	0.0153111762543331	0.11977460815554591	1	POSITIVE_REGULATION_OF_PRODUCTION_OF_MOLECULAR_MEDIATOR_OF_IMMUNE_RESPONSE%GOBP%GO:0002702	positive_regulation_of_production_of_molecular_mediator_of_immune_response	41	SEMA7A_IL18_DDX58_KLK7_CD74_CD74_PRKCZ_CD244_WNT5A_GPI_RBP4_IL10_BCL10_IL18R1_CD226_TFRC_TFRC_VAMP3_IL1B_CD160_IL2_KLK5_KLK5_KIR2DL4_B2M_B2M_TGFB1_HLA-G_IL4_XCL1_TNFRSF4_LILRB1_IL6_TNFSF4_CD81_IL1R1_TNFRSF14_PAXIP1_STX4_RAET1G_SUV420H2
6086	4.01838891915311	0.0153140509720456	0.11977460815554591	1	SECONDARY_METABOLITE_BIOSYNTHETIC_PROCESS%GOBP%GO:0044550	secondary_metabolite_biosynthetic_process	3	CBS_MPST_BDH2
5054	3.88657589570435	0.015314847574167	0.11977460815554591	1	REGULATION_OF_EXTRINSIC_APOPTOTIC_SIGNALING_PATHWAY%GOBP%GO:2001236	regulation_of_extrinsic_apoptotic_signaling_pathway	69	PEA15_SRC_SRC_TIMP3_CASP8_IL1A_PTEN_BCL2_FASLG_INHBA_INHBA_IGF1_IGF1_TNFAIP3_GPX1_MCL1_MCL1_GDNF_RFFL_ARHGEF2_TNFSF10_TNFSF12_LTBR_HSPA1B_CSF2_FADD_SNAI2_FAS_FAS_STX4_TNFRSF10B_TNFRSF10B_TNFRSF10A_RNF34_BID_FGB_PARK7_PARK7_PSME3_BCL2L1_SERPINE1_FAIM_FGG_THBS1_UNC5B_UNC5B_TNFRSF12A_BCL10_G0S2_TNF_IL1B_FGFR1_PF4_RET_CFLAR_HTRA2_AGT_IL4_TRADD_HMOX1_WWOX_GSTP1_ICAM1_TRAF1_BMP4_BMP4_SFRP1_LGALS3_AKT1
4459	3.63103576187915	0.0153330698035686	0.11977460815554591	1	NEGATIVE_REGULATION_OF_LEUKOCYTE_DEGRANULATION%GOBP%GO:0043301	negative_regulation_of_leukocyte_degranulation	3	LGALS9_CD300A_FCGR2B
4714	3.63103576187915	0.0153330698035686	0.11977460815554591	1	NEGATIVE_REGULATION_OF_MYELOID_LEUKOCYTE_MEDIATED_IMMUNITY%GOBP%GO:0002887	negative_regulation_of_myeloid_leukocyte_mediated_immunity	3	LGALS9_CD300A_FCGR2B
4450	3.72052802194671	0.0153686649657038	0.11977460815554591	1	REGULATION_OF_CELL_CYCLE_PHASE_TRANSITION%GOBP%GO:1901987	regulation_of_cell_cycle_phase_transition	126	CDC25B_CRNN_CCL2_HYAL1_VPS4B_BTG2_DYRK3_UBE2D1_UBE2C_UBE2E1_MAD1L1_BUB1_ZWINT_FAM175A_MDM2_PSMD11_PSME3_PSMD4_PSMD5_PSMD7_PSMD9_PSMD10_MAPRE1_MAD2L1_ANXA1_ANAPC7_PSME1_PSME2_INTS3_CUL1_CUL3_CDC25A_TRIAP1_DCUN1D3_SIRT2_ANAPC10_IK_AURKB_SKP1_CDK2AP2_CDKN2D_CDKN1A_FAM107A_PSMA1_PSMA1_PSMA2_PSMA3_PSMA4_PSMA5_CDKN1B_CCNB1_PSMB2_PSMB3_PSMB4_PSMB5_PSMB6_MUC1_MUC1_PSMA6_PSMA7_PSMB1_AURKA_PSMB9_GPNMB_GPNM…
837	3.78824810283799	0.0153877513713055	0.11977460815554591	1	MEMBRANE_RAFT_ASSEMBLY%GOBP%GO:0001765	membrane_raft_assembly	5	ANXA2_ANXA2_S100A10_CAV2_CAV3
5317	3.99678733354479	0.0153882249225493	0.11977460815554591	1	SYNAPTIC_MEMBRANE_ADHESION%GOBP%GO:0099560	synaptic_membrane_adhesion	9	LRFN5_GPC6_SLITRK1_PTPRD_NTNG1_SLITRK3_GPC4_PTPRS_LRRC4C
4480	4.32996209697956	0.0153969231076708	0.11977460815554591	1	NEGATIVE_REGULATION_OF_LEUKOCYTE_CHEMOTAXIS%GOBP%GO:0002689	negative_regulation_of_leukocyte_chemotaxis	13	GREM1_CCL2_DPP4_DDT_C5_C5_SLAMF8_KLRK1_MIF_NOV_NBL1_SLIT2_STAP1
1734	3.759074438003	0.0154674622403063	0.12006642946595697	1	POSITIVE_REGULATION_OF_HEMOPOIESIS%GOBP%GO:1903708	positive_regulation_of_hemopoiesis	87	HMGB1_KITLG_LGALS1_TNFSF9_BRD1_PCK1_IL18_IL17A_PRKCZ_BTK_ZAP70_ZAP70_LGALS9_LIF_CASP8_IL1A_CBFB_INHBA_INHBA_HLA-G_SHH_CSF3_HSPA1B_HMGB2_FADD_CSF1_MAPK14_CCL19_SYK_SYK_CD46_STAT3_XRCC6_CD74_CD74_MYB_CD27_HIF1A_PNP_CD4_ANXA1_IFNG_MDK_IL10_IHH_CD80_CD86_TNF_LILRB4_MAPK11_IL1B_MED1_CR1_IL2_FOXO3_PF4_IL7_AGER_TGFBR2_IL36B_TGFB1_BCL6_IL4_ACVR1B_IL34_ACVR2A_SCIN_IL12RB1_IL12B_NFKBID_RUNX3_MMP14_TESC_TNF…
4565	3.85508375119883	0.0154718987112138	0.12006642946595697	1	REGULATION_OF_SMOOTH_MUSCLE_CELL_CHEMOTAXIS%GOBP%GO:0071671	regulation_of_smooth_muscle_cell_chemotaxis	3	AIF1_MDK_SLIT2
2550	3.81469194674444	0.0155673867688282	0.12041212468896875	1	POSITIVE_REGULATION_OF_ADAPTIVE_IMMUNE_RESPONSE_BASED_ON_SOMATIC_RECOMBINATION_OF_IMMUNE_RECEPTORS_BUILT_FROM_IMMUNOGLOBULIN_SUPERFAMILY_DOMAINS%GOBP%GO:0002824	positive_regulation_of_adaptive_immune_response_based_on_somatic_recombination_of_immune_receptors_built_from_immunoglobulin_superfamily_domains	37	PVRL2_PVR_PRKCQ_IL18_PRKCZ_FAM49B_HLA-DRB3_ANXA1_STX7_IL18R1_CD80_CD226_TFRC_TFRC_IL1B_CD274_B2M_B2M_TGFB1_IL4_XCL1_IL12RB1_IL12B_NFKBID_IL6_CD1A_TNFSF4_HSPD1_CD81_IL1R1_IL23R_FADD_PAXIP1_SUV420H2_CD1D_CCL19_NLRP10
5716	4.1758142967034	0.0155778060825642	0.12041212468896875	1	INTRA-GOLGI_VESICLE-MEDIATED_TRANSPORT%GOBP%GO:0006891	intra-Golgi_vesicle-mediated_transport	12	GOSR2_COG8_NAPA_GOSR1_GABARAPL2_VTI1B_VTI1A_NSF_COPE_NAPG_RAB6B_TRAPPC3
3839	3.69411428009504	0.0155915855681504	0.12041212468896875	1	CELLULAR_BIOGENIC_AMINE_BIOSYNTHETIC_PROCESS%GOBP%GO:0042401	cellular_biogenic_amine_biosynthetic_process	6	ODC1_DDC_SAT2_SMS_SAT1_PRG3
4264	3.69411428009504	0.0155915855681504	0.12041212468896875	1	AMINE_BIOSYNTHETIC_PROCESS%GOBP%GO:0009309	amine_biosynthetic_process	6	ODC1_DDC_SAT2_SMS_SAT1_PRG3
459	4.09193783920024	0.0156216666748861	0.12046814700282055	1	INNATE_IMMUNE_RESPONSE_IN_MUCOSA%GOBP%GO:0002227	innate_immune_response_in_mucosa	12	DEFB1_DEFA5_HIST2H2BE_IL4_LTF_BPIFB1_CAMP_CAMP_RNASE3_PLA2G1B_APOA4_RNASE2
976	3.77125085104236	0.0156364271928778	0.12046814700282055	1	NEGATIVE_REGULATION_OF_ENDOTHELIAL_CELL_DIFFERENTIATION%GOBP%GO:0045602	negative_regulation_of_endothelial_cell_differentiation	5	VEGFA_VEGFA_VEGFA_FOXJ2_XDH
5810	3.85758110466246	0.0156636749723423	0.12053320116772405	1	NEGATIVE_REGULATION_OF_MAST_CELL_ACTIVATION_INVOLVED_IN_IMMUNE_RESPONSE%GOBP%GO:0033007	negative_regulation_of_mast_cell_activation_involved_in_immune_response	3	LGALS9_CD300A_FER
5674	3.67551557162494	0.0157489985756042	0.12083691337067663	1	POSITIVE_REGULATION_OF_POTASSIUM_ION_TRANSMEMBRANE_TRANSPORT%GOBP%GO:1901381	positive_regulation_of_potassium_ion_transmembrane_transport	12	FLNA_LRRC52_AMIGO1_WNK3_ATP1B2_ATP1B3_NPPA_GAL_ATP1B1_TREM2_ACTN2_ANK2
323	3.97132792716508	0.015776225178423	0.12083691337067663	1	N-TERMINAL_PROTEIN_AMINO_ACID_ACETYLATION%GOBP%GO:0006474	N-terminal_protein_amino_acid_acetylation	3	CREBBP_KAT2B_NAA10
1401	3.58716381870803	0.0157855543996568	0.12083691337067663	1	REGULATION_OF_HISTONE_PHOSPHORYLATION%GOBP%GO:0033127	regulation_of_histone_phosphorylation	3	IL1B_FMR1_MAPK3
6325	3.58716381870803	0.0157855543996568	0.12083691337067663	1	POSITIVE_REGULATION_OF_HISTONE_PHOSPHORYLATION%GOBP%GO:0033129	positive_regulation_of_histone_phosphorylation	3	IL1B_FMR1_MAPK3
5694	3.76164852956552	0.0157973999071181	0.12083691337067663	1	ADAPTIVE_IMMUNE_RESPONSE_BASED_ON_SOMATIC_RECOMBINATION_OF_IMMUNE_RECEPTORS_BUILT_FROM_IMMUNOGLOBULIN_SUPERFAMILY_DOMAINS%GOBP%GO:0002460	adaptive_immune_response_based_on_somatic_recombination_of_immune_receptors_built_from_immunoglobulin_superfamily_domains	48	BTN3A3_HMGB1_CD70_JAG1_JAG1_APCS_IL18BP_CD46_BATF_STAT3_IL18_CADM1_CD74_CD74_SPN_EBI3_CD27_CRP_CD8A_IRF4_CD55_MICA_FCGR2B_LY9_CD40LG_SLAMF6_CXCL13_BACH2_C1QC_CTSH_C1R_HLA-G_C1S_MEF2C_IL4_IGLL1_IL12B_IL6_CRTAM_MSH2_ADAM17_ADAM17_HSPD1_CD81_EXOSC3_RNF8_TLR4_RORC
4327	3.74979229356984	0.0158518866480132	0.12096962152010135	1	SECOND-MESSENGER-MEDIATED_SIGNALING%GOBP%GO:0019932	second-messenger-mediated_signaling	99	DEFB1_CXCL9_CXCL9_LAT2_VCAM1_CXCL10_RAMP3_RAMP1_NFATC4_SPHK1_PTPRJ_APOE_APOE_APOE_APOE_PLCG1_PLCG2_AZU1_NDUFS4_NDNF_NPPB_NPPB_NPPB_LHCGR_PTHLH_CAP1_ADM_ADM_PPP3R1_LAT_UCN3_CCL3_GPHA2_LGR5_CCL20_CD97_LGR4_RXFP1_PF4_VIP_PDE9A_GPR56_PRNP_BTK_EDN3_EPHA5_GPR64_GHRH_GHRH_ADCYAP1_ADCYAP1_ADCYAP1_CHGA_ATP1B1_PTH_PTH_SULT1A3_EDN2_PRKACA_CXCL11_BAI3_GSTO1_CASQ2_CLIC2_FKBP1B_CAMK2D_GAL_PDPK1_GPR26_PDE2A_PPP…
5410	3.7882004241368	0.0158700030817909	0.12096962152010135	1	REGULATION_OF_TUMOR_NECROSIS_FACTOR_PRODUCTION%GOBP%GO:0032680	regulation_of_tumor_necrosis_factor_production	80	ISL1_IL17A_SPN_LGALS9_NR1H4_IL1A_PTPRJ_DDT_AZU1_IGF1_IGF1_HSPB1_TNFAIP3_IL37_ARG2_IFNGR1_CX3CL1_POMC_POMC_POMC_HAVCR2_HAVCR2_ARHGEF2_APP_FADD_BPI_CD2_CCL19_TLR3_TLR2_TLR1_TLR1_LBP_CLEC4A_CD14_CD14_LILRA5_LILRA5_TIRAP_LTF_SYK_SYK_STAT3_CD47_DDX58_CCL3_PTPN11_WNT5A_ADIPOQ_IFNG_PTPN6_THBS1_IL10_CD33_SYT11_MIF_PF4_AGER_DHX9_TNFRSF8_MMP8_IL4_LILRA4_CLU_LILRA2_MAPKAPK2_LILRB1_IL12B_SLAMF1_IL6_CLEC7A_GS…
2861	3.67800994660643	0.015871365319564	0.12096962152010135	1	RIBONUCLEOSIDE_MONOPHOSPHATE_BIOSYNTHETIC_PROCESS%GOBP%GO:0009156	ribonucleoside_monophosphate_biosynthetic_process	45	STOML2_ENO3_ENO2_ALDOA_ATP5J_GAPDH_GPI_AK5_ADSSL1_LDHA_PKLR_ATP5O_PAICS_BPGM_GMPS_PKM2_PGAM2_NUDT2_IMPDH2_PGM1_IMPDH1_PFKM_TGFB1_ALDOB_PGAM1_ADPGK_ALDOC_APRT_TPI1_HK2_HK1_GCK_PGK1_GAPDHS_PGK2_HK3_AMPD2_ADSL_ADK_ADSS_RFK_ATP5J2_ENO1_ATP5B_HPRT1
604	3.80488465413293	0.0160018340632537	0.1218191880587366	1	GLUTAMATE_RECEPTOR_SIGNALING_PATHWAY%GOBP%GO:0007215	glutamate_receptor_signaling_pathway	10	GRID2_GRIA4_HOMER1_HOMER2_APP_SULT1A3_FMR1_PTK2B_PTK2B_PLCB1
5307	4.14291695127139	0.0160785204911033	0.12219471910072159	1	MUSCLE_ADAPTATION%GOBP%GO:0043500	muscle_adaptation	7	IL1B_GATM_HMOX1_GSN_GSN_MYOC_CFLAR
6400	3.76833923144535	0.0160892890672401	0.12219471910072159	1	OXIDATIVE_DEMETHYLATION%GOBP%GO:0070989	oxidative_demethylation	5	CYP3A4_CYP3A4_ALKBH2_JMJD6_ALKBH3
2308	3.52404515971027	0.0161281427365835	0.12234484608461567	1	LYMPHOCYTE_PROLIFERATION%GOBP%GO:0046651	lymphocyte_proliferation	32	IFNA14_CD70_IFNA10_IFNA8_MEF2C_MSN_IFNA7_IFNA6_CD79A_CD79A_CADM1_IFNB1_TNFRSF4_LILRB1_TNFSF18_IFNW1_TNFSF14_TNFSF14_IL10_CRTAM_FLT3_HSPD1_BCL2_CD40LG_IFNA5_IFNA4_PIK3CG_IFNA2_CR2_IFNA21_BTN3A1_IFNA16
4377	3.98972821937876	0.0162114854712576	0.12280120624705841	1	NEGATIVE_REGULATION_OF_BONE_MINERALIZATION%GOBP%GO:0030502	negative_regulation_of_bone_mineralization	9	AHSG_GREM1_FGF23_CCL3_ECM1_STATH_SRGN_PTK2B_PTK2B
1747	3.74905848707346	0.0162840667969169	0.12280120624705841	1	CHAPERONE-MEDIATED_AUTOPHAGY%GOBP%GO:0061684	chaperone-mediated_autophagy	3	HSP90AA1_CLU_HSPA8
1103	3.51695277122419	0.0162959268502842	0.12280120624705841	1	REGULATION_OF_SYNAPTIC_TRANSMISSION_GABAERGIC%GOBP%GO:0032228	regulation_of_synaptic_transmission_GABAergic	5	NPS_SYN3_NLGN1_NLGN2_NLGN2
2990	3.77483712019392	0.0163111189821902	0.12280120624705841	1	P38MAPK_CASCADE%GOBP%GO:0038066	p38MAPK_cascade	3	LGALS9_MAP2K3_MAPK14
5382	3.55881931117898	0.016372224635028	0.12280120624705841	1	PHOTORECEPTOR_CELL_MAINTENANCE%GOBP%GO:0045494	photoreceptor_cell_maintenance	3	CDHR1_ATP1B2_USH1C
4643	3.75443097144865	0.0163850228181022	0.12280120624705841	1	NEGATIVE_REGULATION_OF_DEPHOSPHORYLATION%GOBP%GO:0035305	negative_regulation_of_dephosphorylation	16	YWHAB_ARPP19_SPRED1_TNF_DLG2_TMEM132D_ELL_ENSA_ROCK2_PPP1R8_TGFB2_FKBP1B_SEMA4D_YWHAE_LGALS3_DLG3
1045	4.06304428178872	0.0164061784118926	0.12280120624705841	1	MATURE_CONVENTIONAL_DENDRITIC_CELL_DIFFERENTIATION%GOBP%GO:0097029	mature_conventional_dendritic_cell_differentiation	3	PRTN3_LGALS9_CCL19
828	3.75925099168092	0.0164787237593522	0.12280120624705841	1	POSITIVE_REGULATION_OF_ADAPTIVE_IMMUNE_RESPONSE%GOBP%GO:0002821	positive_regulation_of_adaptive_immune_response	39	PVRL2_PVR_PRKCQ_IL18_PRKCZ_FAM49B_HLA-DRB3_ANXA1_STX7_IL18R1_CD80_CD226_TFRC_TFRC_IL1B_EIF2AK4_CD274_B2M_B2M_TGFB1_IL4_XCL1_IL6ST_IL12RB1_IL12B_NFKBID_IL6_CD1A_TNFSF4_HSPD1_CD81_IL1R1_IL23R_FADD_PAXIP1_SUV420H2_CD1D_CCL19_NLRP10
528	3.96490387539492	0.0164986263682844	0.12280120624705841	1	NEGATIVE_REGULATION_OF_CHEMOKINE-MEDIATED_SIGNALING_PATHWAY%GOBP%GO:0070100	negative_regulation_of_chemokine-mediated_signaling_pathway	3	ROBO1_SLIT3_SLIT2
1791	3.69224353307424	0.016506089263893	0.12280120624705841	1	POSITIVE_REGULATION_OF_PROTEIN_UBIQUITINATION%GOBP%GO:0031398	positive_regulation_of_protein_ubiquitination	39	UBE3A_PIN1_FAM107A_SPHK1_PTEN_UBE2D1_ARRDC3_COMMD1_UBE2C_UBE2S_PLK1_BIRC2_PAXIP1_RIPK2_RIPK2_UBB_UBB_DCUN1D5_PSMD10_DCUN1D1_BCL10_ANGPT1_CUL3_PARK2_BIRC7_BIRC7_DCUN1D3_DCUN1D2_STUB1_STUB1_RAB1A_SKP1_GSK3A_PEF1_PDCD6_UBE2L3_UBE2N_DERL1_BIRC3
5272	3.67359602494124	0.0165093478792746	0.12280120624705841	1	REGULATION_OF_MIRNA_MEDIATED_INHIBITION_OF_TRANSLATION%GOBP%GO:1905616	regulation_of_miRNA_mediated_inhibition_of_translation	4	DDX6_STAT3_EIF4E2_TNRC6B
2270	3.67359602494124	0.0165093478792746	0.12280120624705841	1	POSITIVE_REGULATION_OF_MIRNA_MEDIATED_INHIBITION_OF_TRANSLATION%GOBP%GO:1905618	positive_regulation_of_miRNA_mediated_inhibition_of_translation	4	DDX6_STAT3_EIF4E2_TNRC6B
4943	3.94506608660689	0.0165490507696779	0.12280120624705841	1	PROTEIN_TARGETING_TO_VACUOLE_INVOLVED_IN_AUTOPHAGY%GOBP%GO:0071211	protein_targeting_to_vacuole_involved_in_autophagy	3	CLU_HSPA8_SMURF1
6111	3.67945347634172	0.0165933828327847	0.12280120624705841	1	NEGATIVE_REGULATION_OF_EXTRACELLULAR_MATRIX_ORGANIZATION%GOBP%GO:1903054	negative_regulation_of_extracellular_matrix_organization	8	TGFB1_CST3_NOTCH1_DPP4_FAP_TNFRSF1A_TNFRSF1B_TNFRSF1B
2472	4.12583937902847	0.0166090111224469	0.12280120624705841	1	NEGATIVE_REGULATION_OF_ANION_TRANSPORT%GOBP%GO:1903792	negative_regulation_of_anion_transport	9	FIS1_SFRP4_TRH_AKT2_AKT2_THBS1_PLA2R1_ARL6IP5_AKT1
169	3.91086600113363	0.016617926799576	0.12280120624705841	1	NEGATIVE_REGULATION_OF_CD4-POSITIVE_ALPHA-BETA_T_CELL_ACTIVATION%GOBP%GO:2000515	negative_regulation_of_CD4-positive_alpha-beta_T_cell_activation	13	HMGB1_IL4_XCL1_LGALS9_ANXA1_TWSG1_RUNX3_CBFB_TNFSF4_LOXL3_CD274_C10ORF54_C10ORF54
5941	3.86012491598154	0.0166348353958008	0.12280120624705841	1	MODIFICATION_OF_MORPHOLOGY_OR_PHYSIOLOGY_OF_OTHER_ORGANISM%GOBP%GO:0035821	modification_of_morphology_or_physiology_of_other_organism	74	DEFA5_ANXA2_ANXA2_APCS_ATG7_JUN_CASP8_RPS19_CCL8_CCL13_SFTPD_CFHR5_APOE_APOE_APOE_APOE_HRG_HMGA2_AZU1_REG3A_RPL30_REG3G_KPNA4_SEMG1_S100A9_S100A12_PABPN1_CFHR1_CFHR2_APOL1_APOL1_DEFB128_INSR_DAG1_SLPI_SUGT1_CAMP_CAMP_DEFB132_GNLY_VAPA_CFL1_KPNA1_PGLYRP1_KPNA2_DEFB4A_PPIB_LYZ_LTF_PTX3_CCL3_ELANE_CCL5_CD209_BCL2L1_REG1A_REG1B_VAPB_GAPDH_CD4_CRP_F2_F2_EIF2AK4_PARK2_KPNB1_PF4_FMR1_TARDBP_CAV2_CLEC4M_…
4777	3.73528652001735	0.0167053336340486	0.12280120624705841	1	REGULATION_OF_CHROMATIN_ORGANIZATION%GOBP%GO:1902275	regulation_of_chromatin_organization	39	IGF2_MAPK3_ARRB1_LIF_VEGFA_VEGFA_VEGFA_WDR5_CHEK1_SSRP1_MUC1_MUC1_HIST1H1C_ASF1A_CAMK2D_SPHK2_PAXIP1_H1FX_HMGA1_BRD4_PARK7_PARK7_MYB_CAMK1_CTBP1_IL1B_PPARGC1A_CTNNB1_CTNNB1_FMR1_SET_OTUB2_C6ORF89_ATAD2_WBP2_SMAD4_UBE2N_SNCA_JARID2
1692	3.78725686111147	0.0167066493813982	0.12280120624705841	1	MYELOID_LEUKOCYTE_MIGRATION%GOBP%GO:0097529	myeloid_leukocyte_migration	85	MSMP_PRTN3_CXCL9_CXCL9_CCL1_JAM3_CXCL10_CXADR_EDN3_CCL4L1_PPIA_RPS19_CCL8_CCL7_CCL13_CCL2_BSG_CCL11_SFTPD_CXCL13_CHGA_AZU1_CCL23_CCL23_CXCL6_CXCL1_CXCL5_EDN2_CCL15_PF4V1_CCL14_S100A9_CXCL2_S100A12_UMODL1_CXCL11_XCL1_CX3CL1_UMOD_AMICA1_PIK3CG_PECAM1_CCL19_CCL21_EDN1_PPIB_SYK_SYK_CD47_CCL3_CCL5_PLA2G1B_CCL3L1_CCL18_SAA1_CCL17_CCL20_CCL22_CCL16_ANXA1_CCL25_CCL24_FLT1_FLT1_CD177_IRAK4_PF4_FOLR2_TGFB2…
3572	3.82215310293097	0.0167083340030285	0.12280120624705841	1	MYELIN_MAINTENANCE%GOBP%GO:0043217	myelin_maintenance	3	SOD1_PTEN_CLU
2057	3.92187340223172	0.0167189916790634	0.12280120624705841	1	IMMUNE_COMPLEX_CLEARANCE%GOBP%GO:0002434	immune_complex_clearance	3	CLU_FCGR2B_CR1
4346	3.69690965854403	0.0167574564183097	0.12280120624705841	1	POSITIVE_REGULATION_OF_PROTEIN_IMPORT_INTO_NUCLEUS%GOBP%GO:0042307	positive_regulation_of_protein_import_into_nucleus	10	TGFB1_RBM22_FLNA_IFNG_SMAD3_BAG3_PIK3R1_CDH1_JUP_RAN
5443	3.81489895904841	0.0168228676883917	0.12280120624705841	1	REGULATION_OF_MEIOTIC_CELL_CYCLE%GOBP%GO:0051445	regulation_of_meiotic_cell_cycle	6	SIRT2_CDC25B_CHFR_CDC25A_RAD1_PLCB1
3070	3.99457325623815	0.0168273404529674	0.12280120624705841	1	REGULATION_OF_THE_FORCE_OF_HEART_CONTRACTION%GOBP%GO:0002026	regulation_of_the_force_of_heart_contraction	7	CSRP3_ADRBK1_CHGA_MYL3_EDN2_CAMK2D_GLRX3
5750	3.68994340099229	0.0168373971095162	0.12280120624705841	1	NEGATIVE_REGULATION_OF_PROTEIN_EXIT_FROM_ENDOPLASMIC_RETICULUM%GOBP%GO:0070862	negative_regulation_of_protein_exit_from_endoplasmic_reticulum	5	INSIG1_UBE2G2_SVIP_ERLEC1_UBE2J1
368	3.66976433183854	0.0168430959606826	0.12280120624705841	1	LYMPHOCYTE_ACTIVATION%GOBP%GO:0046649	lymphocyte_activation	140	HMGB1_STOML2_CD7_CD8B_LAT2_IL21R_VCAM1_KIR3DS1_LEP_NCR1_FCRL1_NHEJ1_NCR3_DLL4_MICB_CADM1_TREML2_SPN_ZAP70_ZAP70_TNFSF18_LY9_CASP8_PTPRJ_PLCG2_IL21_PRDX1_MSN_LCP1_BLNK_LCK_LCK_KLRC1_DNAJB9_LEPR_JAG2_HSPD1_FADD_RNF8_LAT_CD2_CD70_STAT3_CD74_CD74_CD244_ICOSLG_ANXA1_MDK_TNFSF14_TNFSF14_IL10_MICA_CD86_DLL1_ITGAL_CRTAM_TNFSF4_ICAM1_CD1D_RORC_KIT_PRKCB_BTK_CXADR_INS_NOTCH2_NOTCH2_DDOST_BCL2_AMICA1_SHH_PI…
908	3.73885746100208	0.01687338556433	0.12280120624705841	1	REGULATION_OF_TUMOR_NECROSIS_FACTOR_SUPERFAMILY_CYTOKINE_PRODUCTION%GOBP%GO:1903555	regulation_of_tumor_necrosis_factor_superfamily_cytokine_production	85	ISL1_IL17A_SPN_LGALS9_NR1H4_IL1A_PTPRJ_DDT_AZU1_IGF1_IGF1_HSPB1_TNFAIP3_IL37_ARG2_IFNGR1_CX3CL1_POMC_POMC_POMC_HAVCR2_HAVCR2_ARHGEF2_APP_FADD_BPI_CD2_CCL19_TLR3_TLR2_TLR1_TLR1_LBP_CLEC4A_PARK7_PARK7_CD14_CD14_LILRA5_LILRA5_TIRAP_LTF_SYK_SYK_STAT3_CD47_DDX58_CCL3_PTPN11_WNT5A_ADIPOQ_IFNG_PTPN6_THBS1_IL10_CD33_BCL10_CD86_SYT11_CD274_MIF_PF4_AGER_DHX9_TNFRSF8_MMP8_IL4_LILRA4_CLU_LILRA2_MAPKAPK2_LILR…
3279	3.75596061462402	0.0168870191431501	0.12280120624705841	1	TRANSITION_METAL_ION_HOMEOSTASIS%GOBP%GO:0055076	transition_metal_ion_homeostasis	45	SCARA5_BDH2_PRNP_SOD1_HFE2_NEO1_GDF2_HAMP_ATOX1_B2M_B2M_S100A9_TF_ARF1_COMMD1_FBXL5_LCK_LCK_SRI_GLRX3_HEPHL1_CP_APP_MYC_FTMT_FTL_PRND_CUTC_LTF_FXN_SLC30A5_TMPRSS6_CAND1_CUL1_TFRC_TFRC_TFR2_ISCU_PARK2_HMOX1_LCN2_SKP1_BMP6_SMAD4_HMOX2
946	3.40068908874983	0.0169507189715994	0.12280120624705841	1	REGULATION_OF_CHROMOSOME_SEPARATION%GOBP%GO:1905818	regulation_of_chromosome_separation	18	PTTG1_CSNK2A2_MAD2L1_ANAPC7_CCNB1_CUL3_RB1_CHFR_UBE2C_IK_MAD1L1_BUB1_ZWINT_CSNK2A1_CSNK2A1_PLK1_NDC80_LCMT1
1781	3.61166557642024	0.0169564310293183	0.12280120624705841	1	NUCLEOSIDE_MONOPHOSPHATE_BIOSYNTHETIC_PROCESS%GOBP%GO:0009124	nucleoside_monophosphate_biosynthetic_process	48	STOML2_ENO3_ENO2_ALDOA_ATP5J_GAPDH_GPI_AK5_ADSSL1_TYMS_LDHA_PKLR_ATP5O_PAICS_DCTD_BPGM_GMPS_PKM2_PGAM2_NUDT2_IMPDH2_PGM1_IMPDH1_PFKM_TGFB1_ALDOB_PGAM1_ADPGK_ALDOC_APRT_TPI1_HK2_HK1_GCK_PGK1_GAPDHS_PGK2_DUT_HK3_AMPD2_ADSL_ADK_ADSS_RFK_ATP5J2_ENO1_ATP5B_HPRT1
1092	3.7567414521463798	0.0169808761500662	0.12280120624705841	1	CELLULAR_RESPONSE_TO_MOLECULE_OF_BACTERIAL_ORIGIN%GOBP%GO:0071219	cellular_response_to_molecule_of_bacterial_origin	81	CTSG_HMGB1_DEFA5_NFKB1_CXCL9_CXCL9_NFKBIB_IL18_CXCL10_ADAM9_CCL2_ANKRD1_IL1A_CXCL13_IL36G_TNFAIP3_HCK_CXCL6_CXCL1_CXCL5_PF4V1_IL36A_IL37_STAP1_CXCL2_CARD17_CXCL11_LDOC1_PABPN1_IL1F10_HMGB2_MAPK14_CD36_BPI_LYN_LYN_TLR2_TLR1_TLR1_LBP_CD14_CD14_TIRAP_CCL3_FAM49B_CCL5_SERPINE1_WNT5A_IL10_FCGR2B_BCL10_CD80_CD86_TNF_IL1B_PDCD1LG2_CD274_TNFRSF1B_TNFRSF1B_PF4_IL36B_TGFB1_SIRT2_MEF2C_LILRB1_MAPK8_TICAM2_I…
4784	3.55444481297429	0.0170315329778129	0.12280120624705841	1	INTRACELLULAR_PROTEIN_TRANSMEMBRANE_TRANSPORT%GOBP%GO:0065002	intracellular_protein_transmembrane_transport	15	DNAJC19_HSPA5_TOMM20L_GRPEL1_TIMM50_PEX5_SEC61B_DNAJC15_HSPD1_AIFM1_PEX14_AKT2_AKT2_SEC61G_PEX26
5246	3.94495216635071	0.0170438215784692	0.12280120624705841	1	REGULATION_OF_ACTIN_FILAMENT_POLYMERIZATION%GOBP%GO:0030833	regulation_of_actin_filament_polymerization	41	ESAM_FER_FLII_GMFG_GMFB_ARFIP1_CTNNA2_CCL11_BAIAP2_HCK_SLIT2_PAK3_ARF1_ARPC5_ARPC1B_ARPC3_PFN2_EVL_CSF3_ARFIP2_CAPZA1_CCL21_DBNL_BIN1_NCK1_VASP_FAM49B_CCL24_COTL1_NCK2_GSN_GSN_RASA1_SCIN_TWF1_ARF6_LMOD1_CAPG_CCL26_PTK2B_PTK2B
5231	3.55297733245519	0.0170533319723446	0.12280120624705841	1	SIGNAL_TRANSDUCTION_BY_P53_CLASS_MEDIATOR%GOBP%GO:0072331	signal_transduction_by_p53_class_mediator	37	CDKN1B_CCNB1_GREM1_BTG2_MUC1_MUC1_RQCD1_DDIT4_AURKA_ING4_FOXM1_PAXIP1_PDK2_FHIT_MDM2_BATF_MDM4_NDRG1_RBL2_RPS6KA6_TP53_TP53_IFI16_IFI16_CASP2_CHEK2_CRADD_CNOT1_TRIAP1_SFN_ARID3A_MYO6_MSH2_PCNA_USP28_CDKN1A_HINT1
814	3.51518185550594	0.0170567301461257	0.12280120624705841	1	NEGATIVE_REGULATION_OF_NUCLEAR_DIVISION%GOBP%GO:0051784	negative_regulation_of_nuclear_division	17	PTTG1_IK_BMP7_MAD2L1_TOM1L1_MAD1L1_BUB1_TNKS_CHEK1_ZWINT_PLK1_CHFR_RAD1_TOM1L2_BMP4_BMP4_NAA10
386	3.61648764947965	0.0170792312145375	0.12280120624705841	1	PURINE_RIBONUCLEOTIDE_BIOSYNTHETIC_PROCESS%GOBP%GO:0009152	purine_ribonucleotide_biosynthetic_process	58	STOML2_ALDOA_DLD_AK5_ADSSL1_LDHA_PDHX_PAPSS1_GCDH_IMPDH2_IMPDH1_PFKM_PANK3_PGAM1_ADPGK_TPI1_NPPB_NPPB_NPPB_GCK_PGK1_GAPDHS_PGK2_HSD17B8_HK3_ATP5B_HPRT1_ENO3_ENO2_ATP5J_GAPDH_GPI_PKLR_NPPA_PPCS_ATP5O_BPGM_GMPS_PKM2_PGAM2_FASN_NUDT2_MLYCD_PGM1_TGFB1_ALDOB_ALDOC_APRT_HK2_HK1_PPCDC_ACAT1_ACLY_AMPD2_ADSL_ADSS_ATP5J2_ENO1
3596	3.79620058001101	0.0170883503087677	0.12280120624705841	1	GLUCURONATE_METABOLIC_PROCESS%GOBP%GO:0019585	glucuronate_metabolic_process	8	DCXR_UGT1A1_AKR1A1_UGT2A1_SORD_UGT1A6_ABHD10_UGT1A8
2502	3.79620058001101	0.0170883503087677	0.12280120624705841	1	URONIC_ACID_METABOLIC_PROCESS%GOBP%GO:0006063	uronic_acid_metabolic_process	8	DCXR_UGT1A1_AKR1A1_UGT2A1_SORD_UGT1A6_ABHD10_UGT1A8
1544	3.64356045333731	0.0171073393427583	0.12280120624705841	1	TRANSSULFURATION%GOBP%GO:0019346	transsulfuration	3	CBS_MPST_TST
1815	3.64356045333731	0.0171073393427583	0.12280120624705841	1	HOMOSERINE_METABOLIC_PROCESS%GOBP%GO:0009092	homoserine_metabolic_process	3	CBS_MPST_TST
4516	3.53538264359856	0.0171439508096932	0.12280120624705841	1	REGULATION_OF_POSTSYNAPTIC_NEUROTRANSMITTER_RECEPTOR_ACTIVITY%GOBP%GO:0098962	regulation_of_postsynaptic_neurotransmitter_receptor_activity	3	NPTX2_NPTXR_NPTX1
5705	3.50549563178982	0.0171560147255835	0.12280120624705841	1	MONONUCLEAR_CELL_PROLIFERATION%GOBP%GO:0032943	mononuclear_cell_proliferation	33	CD70_CADM1_TNFSF18_TNFSF14_TNFSF14_ACE_IL10_FLT3_BCL2_CD40LG_IFNA5_IFNA4_IFNA2_CR2_IFNA21_IFNA16_IFNA14_IFNA10_IFNA8_MEF2C_MSN_IFNA7_IFNA6_CD79A_CD79A_IFNB1_TNFRSF4_LILRB1_IFNW1_CRTAM_HSPD1_PIK3CG_BTN3A1
5438	3.68550933751851	0.0171746149784842	0.12280120624705841	1	REGULATION_OF_RETROGRADE_PROTEIN_TRANSPORT_ER_TO_CYTOSOL%GOBP%GO:1904152	regulation_of_retrograde_protein_transport_ER_to_cytosol	5	BRSK2_SVIP_UBE2G2_ERLEC1_UBE2J1
1751	3.69468811034627	0.0171941948000175	0.12280120624705841	1	POSITIVE_REGULATION_OF_LYMPHOCYTE_MEDIATED_IMMUNITY%GOBP%GO:0002708	positive_regulation_of_lymphocyte_mediated_immunity	42	PVRL2_PVR_NCR3_IL18_CADM1_PRKCZ_FAM49B_HLA-DRB3_STX7_IL18R1_CD226_TFRC_TFRC_IL1B_CD160_SLAMF6_LAMP1_IL21_KIR2DL4_B2M_B2M_TGFB1_HLA-G_IL4_XCL1_SH2D1B_IL12RB1_IL12B_IL6_CRTAM_CD1A_TNFSF4_HSPD1_CD81_IL1R1_IL23R_FADD_PAXIP1_KLRK1_RAET1G_SUV420H2_CD1D
859	4.04886727517572	0.0172046338686538	0.12280120624705841	1	BLOOD_VESSEL_ENDOTHELIAL_CELL_MIGRATION%GOBP%GO:0043534	blood_vessel_endothelial_cell_migration	17	EFNB2_EFNB2_GREM1_KDR_EPHB4_FGF2_ID1_ROBO1_VEGFA_VEGFA_VEGFA_TDGF1_SLIT2_NR4A1_CDH5_NRP1_AKT1
5216	3.00652978337727	0.0172168241018209	0.12280120624705841	1	NEGATIVE_REGULATION_OF_EXTRACELLULAR_MATRIX_CONSTITUENT_SECRETION%GOBP%GO:0003332	negative_regulation_of_extracellular_matrix_constituent_secretion	4	NOTCH1_TNFRSF1A_TNFRSF1B_TNFRSF1B
6130	3.00652978337727	0.0172168241018209	0.12280120624705841	1	POSITIVE_REGULATION_OF_APOPTOTIC_PROCESS_INVOLVED_IN_MORPHOGENESIS%GOBP%GO:1902339	positive_regulation_of_apoptotic_process_involved_in_morphogenesis	4	NOTCH1_TNFRSF1A_TNFRSF1B_TNFRSF1B
901	3.00652978337727	0.0172168241018209	0.12280120624705841	1	POSITIVE_REGULATION_OF_APOPTOTIC_PROCESS_INVOLVED_IN_DEVELOPMENT%GOBP%GO:1904747	positive_regulation_of_apoptotic_process_involved_in_development	4	NOTCH1_TNFRSF1A_TNFRSF1B_TNFRSF1B
5155	3.72916417036026	0.0172184328378652	0.12280120624705841	1	QUINONE_METABOLIC_PROCESS%GOBP%GO:1901661	quinone_metabolic_process	10	AKR1C4_AKR1C3_AKR1B1_AKR1C1_ADH4_CRYZL1_AKR1A1_AKR1B10_ADCK4_AKR7A2
963	3.85645649643852	0.0172234209286501	0.12280120624705841	1	RESPONSE_TO_GLUCOCORTICOID%GOBP%GO:0051384	response_to_glucocorticoid	14	ISL1_SLIT3_PCK1_FAM107A_ADAM9_ANXA1_IL6_IL10_GOT1_IL1RN_TNF_BCL2L11_UBE2L3_SLIT2
5187	3.58104971720839	0.0172326653189921	0.12280120624705841	1	FAT_CELL_DIFFERENTIATION%GOBP%GO:0045444	fat_cell_differentiation	16	KLF4_OSBPL11_ADIPOQ_CTBP1_MED1_HMGA2_INHBB_INHBB_PPARGC1A_C1QTNF3_CEBPA_IL11_NR4A1_AKT2_AKT2_ERAP1
5202	3.70989970883857	0.0172962366723494	0.12280120624705841	1	REGULATION_OF_RELEASE_OF_SEQUESTERED_CALCIUM_ION_INTO_CYTOSOL_BY_SARCOPLASMIC_RETICULUM%GOBP%GO:0010880	regulation_of_release_of_sequestered_calcium_ion_into_cytosol_by_sarcoplasmic_reticulum	11	CASQ1_HRC_GSTO1_CASQ2_CLIC2_FKBP1B_PRKACA_CAMK2D_ANK2_SRI_PDE4D
3987	3.65774658673452	0.0173006810920737	0.12280120624705841	1	ADENYLATE_CYCLASE-INHIBITING_G_PROTEIN-COUPLED_RECEPTOR_SIGNALING_PATHWAY%GOBP%GO:0007193	adenylate_cyclase-inhibiting_G_protein-coupled_receptor_signaling_pathway	10	FLNA_RGS1_PSAP_GNAI1_GNAI3_INSL3_PSAPL1_GABBR1_PDE2A_MARCO
1904	3.76577502546135	0.0173012990348167	0.12280120624705841	1	REGULATION_OF_PRESYNAPSE_ASSEMBLY%GOBP%GO:1905606	regulation_of_presynapse_assembly	12	LRFN5_SLITRK1_SLITRK3_IL1RAPL2_APP_GPC6_SNCA_WNT7A_PTPRD_WNT3A_GPC4_MDGA1
2380	3.76577502546135	0.0173012990348167	0.12280120624705841	1	REGULATION_OF_PRESYNAPSE_ORGANIZATION%GOBP%GO:0099174	regulation_of_presynapse_organization	12	LRFN5_SLITRK1_SLITRK3_IL1RAPL2_APP_GPC6_SNCA_WNT7A_PTPRD_WNT3A_GPC4_MDGA1
455	3.79452648276686	0.0173036657893392	0.12280120624705841	1	POSITIVE_REGULATION_OF_TRANSCRIPTION_FROM_RNA_POLYMERASE_II_PROMOTER_INVOLVED_IN_CELLULAR_RESPONSE_TO_CHEMICAL_STIMULUS%GOBP%GO:1901522	positive_regulation_of_transcription_from_RNA_polymerase_II_promoter_involved_in_cellular_response_to_chemical_stimulus	8	SMAD1_SMAD4_BMP2_HIF1A_VEGFA_VEGFA_VEGFA_NOTCH1
4842	3.96385107262378	0.0173317024708426	0.12280120624705841	1	ARGININE_METABOLIC_PROCESS%GOBP%GO:0006525	arginine_metabolic_process	7	ARG1_ARG2_OTC_DDAH1_NAGS_ASL_ART4
4361	3.22886992099212	0.0173580698095804	0.12280120624705841	1	CELL_COMMUNICATION_BY_ELECTRICAL_COUPLING%GOBP%GO:0010644	cell_communication_by_electrical_coupling	6	ATP1B2_ATP1B1_FKBP1B_PKP2_PRKACA_GJA1
5066	3.22886992099212	0.0173580698095804	0.12280120624705841	1	CELL_COMMUNICATION_BY_ELECTRICAL_COUPLING_INVOLVED_IN_CARDIAC_CONDUCTION%GOBP%GO:0086064	cell_communication_by_electrical_coupling_involved_in_cardiac_conduction	6	ATP1B2_ATP1B1_FKBP1B_PKP2_PRKACA_GJA1
2106	3.91054818917084	0.0173676209028426	0.12280120624705841	1	GAS_HOMEOSTASIS%GOBP%GO:0033483	gas_homeostasis	4	EGLN1_GSTP1_SOD2_HIF1A
4162	3.65342282458995	0.0173746162077768	0.12280120624705841	1	POSITIVE_REGULATION_OF_DEACETYLASE_ACTIVITY%GOBP%GO:0090045	positive_regulation_of_deacetylase_activity	5	C6ORF89_VEGFA_VEGFA_VEGFA_MAPK8
1783	3.86696034659285	0.0173879814659992	0.12280120624705841	1	POSITIVE_REGULATION_OF_TRANSCRIPTION_FROM_RNA_POLYMERASE_II_PROMOTER_IN_RESPONSE_TO_HYPOXIA%GOBP%GO:0061419	positive_regulation_of_transcription_from_RNA_polymerase_II_promoter_in_response_to_hypoxia	5	HIF1A_VEGFA_VEGFA_VEGFA_NOTCH1
5933	3.50714659379577	0.0174696139892815	0.12280120624705841	1	DERMATAN_SULFATE_BIOSYNTHETIC_PROCESS%GOBP%GO:0030208	dermatan_sulfate_biosynthetic_process	9	CSPG4_NCAN_CHST14_UST_BGN_BCAN_CHST12_VCAN_DCN
2646	3.62832781827815	0.0174941814835006	0.12280120624705841	1	RESPONSE_TO_IONIZING_RADIATION%GOBP%GO:0010212	response_to_ionizing_radiation	32	MDM2_XRCC4_NHEJ1_XRCC6_ANXA1_SMPD1_INTS3_HSF1_RAD51_TP53_TP53_IFI16_IFI16_RHOB_RAD1_DCUN1D3_EEF1D_TANK_GRB2_MSH2_FAM175A_TOPBP1_NET1_PAXIP1_HRAS_MAPK14_BRAT1_MYC_RNF8_USP28_CLK2_CDKN1A
3318	3.69139829578933	0.0175000305731301	0.12280120624705841	1	HYDROGEN_SULFIDE_METABOLIC_PROCESS%GOBP%GO:0070813	hydrogen_sulfide_metabolic_process	3	CBS_MPST_ETHE1
2358	3.79883682301665	0.0175226834752724	0.12280120624705841	1	NECROPTOTIC_SIGNALING_PATHWAY%GOBP%GO:0097527	necroptotic_signaling_pathway	6	TNF_TLR3_FASLG_FADD_FAS_FAS
950	3.71235949727371	0.0175339699647133	0.12280120624705841	1	REGULATION_OF_STRIATED_MUSCLE_CONTRACTION%GOBP%GO:0006942	regulation_of_striated_muscle_contraction	29	CASQ1_BIN1_FLNA_ADRBK1_MYL3_BMP10_NPPA_DSG2_KCNE3_CHGA_ATP1B1_PRKACA_STC1_HRC_GSTO1_CASQ2_CLIC2_FKBP1B_CAMK2D_SRI_TNNT3_DSC2_CAV3_PIK3CG_JUP_PKP2_TNNI3_ANK2_PDE4D
2579	3.93708624538054	0.0175381294835827	0.12280120624705841	1	ZYMOGEN_ACTIVATION%GOBP%GO:0031638	zymogen_activation	33	LGMN_FGB_C1R_CUZD1_PLAU_FGG_FURIN_BAD_F11_PGK1_MMP14_KLK3_F9_F9_CASP8_ASPH_APOH_KLKB1_HGFAC_CD5L_IFI16_IFI16_PLAT_FADD_C1RL_RIPK2_RIPK2_C10ORF54_C10ORF54_CTSH_HP_HP_PRSS3
800	3.75712226496884	0.0175386353055569	0.12280120624705841	1	LEUKOCYTE_CHEMOTAXIS%GOBP%GO:0030595	leukocyte_chemotaxis	85	HMGB1_MSMP_CXCL9_CXCL9_CCL1_CXCL10_CXADR_EDN3_CCL4L1_PPIA_RPS19_CCL8_CCL7_PTN_CCL13_CCL2_BSG_CCL11_SFTPD_CXCL13_CHGA_AZU1_CCL23_CCL23_CXCL6_CXCL1_CXCL5_EDN2_CCL15_PF4V1_CCL14_SBDS_S100A9_CXCL2_S100A12_CXCL11_XCL1_CX3CL1_IL16_AMICA1_PIK3CG_CCL19_CCL21_CXCL16_EDN1_PPIB_SYK_SYK_CCL3_CCL5_PLA2G1B_CCL3L1_CCL18_SAA1_CCL17_CCL20_CCL22_CCL16_ANXA1_MDK_CCL25_IL10_CCL24_FLT1_FLT1_PF4_FOLR2_TGFB2_IL6R_XCL2_…
3843	3.62585722117706	0.017554954027699	0.12280120624705841	1	POSITIVE_REGULATION_OF_HISTONE_DEACETYLATION%GOBP%GO:0031065	positive_regulation_of_histone_deacetylation	5	CTBP1_C6ORF89_VEGFA_VEGFA_VEGFA
3037	3.6279484757558502	0.017561977717316	0.12280120624705841	1	POSITIVE_REGULATION_OF_CHROMOSOME_ORGANIZATION%GOBP%GO:2001252	positive_regulation_of_chromosome_organization	47	PNKP_PRKCQ_MAPK1_MAPK3_ARRB1_LIF_VEGFA_VEGFA_VEGFA_WDR5_BECN1_TNKS_RB1_MUC1_MUC1_TERF1_FEN1_SPHK2_CCT8_CCT7_PAXIP1_MRE11A_BRD4_TCP1_MYB_CCT5_MAPKAPK5_MAPKAPK5_ANAPC7_CTBP1_IL1B_CUL3_PPARGC1A_CTNNB1_CTNNB1_FMR1_NEK7_C6ORF89_AURKB_HNRNPA1_HNRNPD_HNRNPA2B1_WBP2_ERCC1_SMAD4_UBE2N_JARID2
4229	3.71282877032966	0.0175676608624887	0.12280120624705841	1	POSITIVE_REGULATION_OF_NUCLEOCYTOPLASMIC_TRANSPORT%GOBP%GO:0046824	positive_regulation_of_nucleocytoplasmic_transport	18	FLNA_IFNG_CAMK1_IL1B_TP53_TP53_BAG3_CDH1_RAN_DHX9_TGFB1_RBM22_ANP32B_SMAD3_PIK3R1_YWHAE_JUP_GAS6
2784	4.12349046767124	0.0176028344225793	0.1229130377437182	1	CAMERA-TYPE_EYE_MORPHOGENESIS%GOBP%GO:0048593	camera-type_eye_morphogenesis	9	WNT5A_VEGFA_VEGFA_VEGFA_RBP4_USH1C_DLL1_EPHA2_DSCAM
3381	3.59442280293758	0.0176355894445397	0.12292269910226156	1	CELL_ADHESION_INVOLVED_IN_HEART_MORPHOGENESIS%GOBP%GO:0061343	cell_adhesion_involved_in_heart_morphogenesis	3	FLRT2_TGFB2_TGFBR2
1823	3.5856290330705	0.0176425714780157	0.12292269910226156	1	REGULATION_OF_HISTONE_H3-K9_ACETYLATION%GOBP%GO:2000615	regulation_of_histone_H3-K9_acetylation	4	CHEK1_CAMK1_SPHK2_SMAD4
830	3.53726833202506	0.0176726709261532	0.12296745311857196	1	SCF-DEPENDENT_PROTEASOMAL_UBIQUITIN-DEPENDENT_PROTEIN_CATABOLIC_PROCESS%GOBP%GO:0031146	SCF-dependent_proteasomal_ubiquitin-dependent_protein_catabolic_process	30	PSMD11_PSME3_PSMD4_PSMD5_PSMD7_PSMD9_PSMD10_PSMA1_PSMA1_PSMA2_PSMA3_PSMA4_PSMA5_PSME1_PSME2_CUL1_PSMB2_CUL4B_PSMB3_PSMB4_PSMB5_PSMB6_PSMA6_PSMA7_PSMB1_FBXL4_FBXL4_FBXL5_PSMB9_SKP1
5780	3.86065890820776	0.0176873622114389	0.12296745311857196	1	NEGATIVE_REGULATION_OF_CELL-CELL_ADHESION_MEDIATED_BY_CADHERIN%GOBP%GO:2000048	negative_regulation_of_cell-cell_adhesion_mediated_by_cadherin	8	PLG_PLG_PLG_BMP6_VEGFA_VEGFA_VEGFA_NOTCH1
2503	3.57863292780767	0.0177267820169993	0.12296776027345595	1	RIBONUCLEOTIDE_BIOSYNTHETIC_PROCESS%GOBP%GO:0009260	ribonucleotide_biosynthetic_process	60	STOML2_ALDOA_DLD_AK5_CMPK1_ADSSL1_LDHA_PDHX_PAPSS1_GCDH_IMPDH2_IMPDH1_PFKM_PANK3_PGAM1_ADPGK_TPI1_NPPB_NPPB_NPPB_GCK_PGK1_GAPDHS_PGK2_HSD17B8_HK3_ATP5B_HPRT1_ENO3_ENO2_ATP5J_GAPDH_GPI_PKLR_NPPA_PPCS_ATP5O_BPGM_GMPS_PKM2_PGAM2_FASN_NUDT2_MLYCD_PGM1_TGFB1_ALDOB_ALDOC_APRT_HK2_HK1_PPCDC_ACAT1_ACLY_AMPD2_ADSL_ADSS_RFK_ATP5J2_ENO1
4741	3.58899112170445	0.017733519982158	0.12296776027345595	1	MITOTIC_CELL_CYCLE_PROCESS%GOBP%GO:1903047	mitotic_cell_cycle_process	153	BCCIP_CDC25B_FAM175B_TNKS_VPS4B_BTG2_ARHGEF10_CCNA2_SEPT6_ZWILCH_DCTN6_SBDS_UBE2C_CHMP2B_MAD1L1_BUB1_ZWINT_FAM175A_KIF22_UBXN2B_GJA1_CHMP2A_MDM2_MAPRE1_MAD2L1_SMC3_ANAPC7_INTS3_CUL1_CUL3_KIF23_CUL4B_CDC25A_TRIAP1_KPNB1_IK_AURKB_PRC1_PRC1_SKP1_BACH1_CDKN2D_CDC34_CDKN1A_NSFL1C_PRKCA_PRKCB_RRM2_CDKN1B_CCNB1_JTB_MUC1_MUC1_ENSA_AURKA_BRSK2_POLE2_UBE2S_PLK1_NDC80_DNM2_MRE11A_MAX_CDKN2C_RPS6KB1_RPS6KB1_…
3402	3.57153651299346	0.0177498540892432	0.12296776027345595	1	REGULATION_OF_OSTEOCLAST_DIFFERENTIATION%GOBP%GO:0045670	regulation_of_osteoclast_differentiation	23	IL4_LTF_IL17A_CCL3_LILRB1_IL12B_CEBPB_IFNG_NOTCH2_NOTCH2_UBASH3B_BGLAP_CARTPT_TNF_CAMK4_LILRB4_IL23R_CSF1_TLR4_SIGLEC15_TNFSF11_FSTL3_TLR3
3468	3.91154343769951	0.0177641413437161	0.12296776027345595	1	ENGULFMENT_OF_APOPTOTIC_CELL%GOBP%GO:0043652	engulfment_of_apoptotic_cell	5	RHOG_MEGF10_THBS1_RAC1_RAC2
5756	3.67345474792034	0.0178192553419556	0.12308343398915451	1	RESPONSE_TO_GLUCAGON%GOBP%GO:0033762	response_to_glucagon	4	PRKAR1B_PRKAR2A_GCG_PRKACA
813	3.67345474792034	0.0178192553419556	0.12308343398915451	1	CELLULAR_RESPONSE_TO_GLUCAGON_STIMULUS%GOBP%GO:0071377	cellular_response_to_glucagon_stimulus	4	PRKAR1B_PRKAR2A_GCG_PRKACA
5338	3.73078328449184	0.0178982139458498	0.12333695082432351	1	SIGNAL_TRANSDUCTION_IN_ABSENCE_OF_LIGAND%GOBP%GO:0038034	signal_transduction_in_absence_of_ligand	15	IL4_MCL1_MCL1_BCL2_BCL2L10_ERBB3_FAS_FAS_CASP2_BCL2L1_BCL2L2_APPL1_CASP3_BCL2A1_GSK3A
610	3.73078328449184	0.0178982139458498	0.12333695082432351	1	EXTRINSIC_APOPTOTIC_SIGNALING_PATHWAY_IN_ABSENCE_OF_LIGAND%GOBP%GO:0097192	extrinsic_apoptotic_signaling_pathway_in_absence_of_ligand	15	IL4_MCL1_MCL1_BCL2_BCL2L10_ERBB3_FAS_FAS_CASP2_BCL2L1_BCL2L2_APPL1_CASP3_BCL2A1_GSK3A
5051	3.53206132741947	0.0179265626409094	0.12333695082432351	1	NEGATIVE_REGULATION_OF_G2/M_TRANSITION_OF_MITOTIC_CELL_CYCLE%GOBP%GO:0010972	negative_regulation_of_G2/M_transition_of_mitotic_cell_cycle	37	PSMD11_PSME3_PSMD4_PSMD5_PSMD7_FHL1_PSMD9_PSMD10_PSMA1_PSMA1_PSMA2_PSMA3_PSMA4_PSMA5_PSME1_PSME2_CHEK1_INTS3_CUL1_VPS4A_HMGA2_PSMB2_PSMB3_PSMB4_PSMB5_PSMB6_PSMA6_PSMA7_PSMB1_AURKA_PSMB9_AURKB_NAE1_SKP1_TOPBP1_MRE11A_CDKN1A
3788	3.89712744116114	0.0179524020220551	0.12333695082432351	1	MUCOSAL_IMMUNE_RESPONSE%GOBP%GO:0002385	mucosal_immune_response	15	DEFB1_DEFA5_IL4_LTF_BPIFB1_PLA2G1B_APOA4_RNASE2_HIST2H2BE_BPIFA1_CAMP_CAMP_RAB17_RNASE3_PIGR
6016	3.52111353995294	0.0179639608059692	0.12333695082432351	1	REGULATION_OF_HEMATOPOIETIC_STEM_CELL_DIFFERENTIATION%GOBP%GO:1902036	regulation_of_hematopoietic_stem_cell_differentiation	31	PSMD11_PSME3_PSMD4_PSMD5_PSMD7_MYB_PSMD9_PSMD10_PSMA1_PSMA1_PSMA2_PSMA3_PSMA4_PSMA5_OSM_OSM_PSME1_PSME2_OCIAD1_CBFB_PSMB2_PSMB3_PSMB4_PSMB5_PSMB6_PSMA6_PSMA7_PSMB1_PSMB9_ITCH_ABL1
5301	3.47700688369105	0.0179714059391448	0.12333695082432351	1	COMPLEMENT_ACTIVATION_ALTERNATIVE_PATHWAY%GOBP%GO:0006957	complement_activation_alternative_pathway	12	CR2_CFP_CFB_C3_C3_C3_C3_C3_C3_CFHR5_CFD_CR1
1258	3.4550327304762	0.0179932046442522	0.12333910033692712	1	EYE_PHOTORECEPTOR_CELL_DIFFERENTIATION%GOBP%GO:0001754	eye_photoreceptor_cell_differentiation	6	STAT3_DSCAM_VEGFA_VEGFA_VEGFA_USH1C
5696	3.64653934678643	0.018010334103688	0.12333910033692712	1	POSITIVE_REGULATION_OF_BLOOD_VESSEL_ENDOTHELIAL_CELL_PROLIFERATION_INVOLVED_IN_SPROUTING_ANGIOGENESIS%GOBP%GO:1903589	positive_regulation_of_blood_vessel_endothelial_cell_proliferation_involved_in_sprouting_angiogenesis	5	FGFBP1_VEGFA_VEGFA_VEGFA_HMOX1
3105	3.82317451243661	0.0180294441522154	0.12333910033692712	1	PROTEIN_EXIT_FROM_ENDOPLASMIC_RETICULUM%GOBP%GO:0032527	protein_exit_from_endoplasmic_reticulum	7	FAF2_LMAN1_UFD1L_SEC61B_HSP90B1_NPLOC4_DERL1
1924	3.5284788514334	0.0180721512571648	0.12349945581921788	1	NEGATIVE_REGULATION_OF_CELL_CYCLE_G2/M_PHASE_TRANSITION%GOBP%GO:1902750	negative_regulation_of_cell_cycle_G2/M_phase_transition	39	FHL1_PSMA1_PSMA1_PSMA2_PSMA3_PSMA4_PSMA5_CHEK1_VPS4A_HMGA2_PSMB2_PSMB3_PSMB4_PSMB5_PSMB6_PSMA6_PSMA7_PSMB1_AURKA_PSMB9_PLK1_FAM175A_MRE11A_PSMD11_PSME3_PSMD4_PSMD5_PSMD7_PSMD9_PSMD10_PSME1_PSME2_INTS3_CUL1_AURKB_NAE1_SKP1_TOPBP1_CDKN1A
6075	3.55513317883239	0.0181456647522079	0.12354893589032635	1	PURINE_NUCLEOTIDE_BIOSYNTHETIC_PROCESS%GOBP%GO:0006164	purine_nucleotide_biosynthetic_process	64	STOML2_ALDOA_DLD_AK5_ADSSL1_LDHA_PDHX_PAPSS1_GUK1_GCDH_IMPDH2_IMPDH1_PFKM_PANK3_PGAM1_ADPGK_TPI1_NPPB_NPPB_NPPB_GCK_PGK1_GAPDHS_PGK2_PRPS1_HSD17B8_HK3_PRPS2_PRPSAP1_PRPSAP2_ATP5B_HPRT1_ENO3_ENO2_ATP5J_GAPDH_GPI_PKLR_NPPA_PPCS_ATP5O_BPGM_GMPS_PKM2_PGAM2_FASN_NUDT2_MLYCD_PGM1_TGFB1_MTHFD1_ALDOB_ALDOC_APRT_HK2_HK1_PPCDC_ACAT1_ACLY_AMPD2_ADSL_ADSS_ATP5J2_ENO1
5858	3.68206019628205	0.0181564894865347	0.12354893589032635	1	RESPONSE_TO_INTERLEUKIN-2%GOBP%GO:0070669	response_to_interleukin-2	11	IL2_STAT5B_SYK_SYK_IL2RA_IL2RG_PTK2B_PTK2B_SHC1_SHC1_IL2RB
6063	3.68206019628205	0.0181564894865347	0.12354893589032635	1	CELLULAR_RESPONSE_TO_INTERLEUKIN-2%GOBP%GO:0071352	cellular_response_to_interleukin-2	11	IL2_STAT5B_SYK_SYK_IL2RA_IL2RG_PTK2B_PTK2B_SHC1_SHC1_IL2RB
6252	3.68206019628205	0.0181564894865347	0.12354893589032635	1	INTERLEUKIN-2-MEDIATED_SIGNALING_PATHWAY%GOBP%GO:0038110	interleukin-2-mediated_signaling_pathway	11	IL2_STAT5B_SYK_SYK_IL2RA_IL2RG_PTK2B_PTK2B_SHC1_SHC1_IL2RB
390	3.71098724623187	0.0181913036715555	0.12365456684482583	1	REGULATION_OF_FATTY_ACID_TRANSPORT%GOBP%GO:2000191	regulation_of_fatty_acid_transport	13	FIS1_IL1B_SYK_SYK_PPARA_AKT2_AKT2_PLA2G10_FABP3_TNFSF11_THBS1_PLA2R1_AKT1
6386	3.51215400256005	0.0182440706857471	0.12375635962817376	1	ANTIGEN_RECEPTOR-MEDIATED_SIGNALING_PATHWAY%GOBP%GO:0050851	antigen_receptor-mediated_signaling_pathway	91	PRKCB_STOML2_NFKB1_LAT2_PRKCQ_CD38_BTK_ZAP70_ZAP70_PSMA1_PSMA1_PSMA2_PSMA3_PSMA4_PSMA5_PTPRJ_BCL2_PLCG1_VAV3_PSMB2_PSMB3_BMX_PLCG2_PSMB4_PSMB5_PSMB6_SPG21_PAK3_PSMA6_PSMA7_PSMB1_BLNK_LCK_LCK_PSMB9_PDPK1_PIK3R1_LAT_RIPK2_RIPK2_BTNL8_TEC_HLA-DQA2_BTN3A3_PSMD11_BTNL9_BTN2A1_PSME3_SYK_SYK_NCK1_PSMD4_PSMD5_EIF2B1_PSMD7_HLA-DRB3_PSMD9_MOG_PSMD10_CD3E_CD3E_ICOSLG_CD4_PLEKHA1_ERMAP_CTLA4_PSME1_GRAP2_GRAP…
3355	3.57169583672714	0.0182567110830704	0.12375635962817376	1	NUCLEOTIDE_CATABOLIC_PROCESS%GOBP%GO:0009166	nucleotide_catabolic_process	49	FHIT_ENO3_ENO2_ALDOA_GAPDH_GPI_PNP_NT5E_LDHA_PKLR_ITPA_MBD4_BPGM_XDH_PKM2_NT5M_PGAM2_NUDT12_GPX1_MLYCD_PGM1_PFKM_NT5C2_SAMHD1_ALDOB_PGAM1_ADPGK_ALDOC_GDA_PDE9A_NT5C_TPI1_HK2_HK1_GCK_NUDT1_PGK1_GAPDHS_PGK2_NUDT3_DUT_ACAT1_PDE2A_HK3_DCTPP1_ENO1_HPRT1_PDE4D_HINT1
5808	3.448017849098	0.0182693705695754	0.12375635962817376	1	CYTOPLASMIC_SEQUESTERING_OF_PROTEIN%GOBP%GO:0051220	cytoplasmic_sequestering_of_protein	12	NFKBIB_SUFU_FLNA_KEAP1_KEAP1_PSMD10_YWHAB_NFKBIA_PKD2_PKD2_IL10_G3BP2
6380	3.56076321607091	0.0182835058608238	0.12375635962817376	1	PYRIMIDINE-CONTAINING_COMPOUND_METABOLIC_PROCESS%GOBP%GO:0072527	pyrimidine-containing_compound_metabolic_process	28	ALDH6A1_UPP1_DPYSL5_CMPK1_AK5_DTYMK_TYMS_NT5E_CRMP1_TK2_ERH_TK1_DCTD_MBD4_TPK1_NT5M_TYMP_UCK2_THTPA_ACPP_DCK_NT5C_PRPS1_DPYSL3_APOBEC3G_DUT_DCTPP1_DPYSL2
3114	3.08376797171721	0.0183100136199574	0.12380504989865711	1	DNA_DAMAGE_INDUCED_PROTEIN_PHOSPHORYLATION%GOBP%GO:0006975	DNA_damage_induced_protein_phosphorylation	6	CHEK1_MAPK12_ABL1_MAP2K6_MAPK3_CHEK2
2871	3.61675706082224	0.0183465778303338	0.12392156363797646	1	REGULATION_OF_LEUKOCYTE_DIFFERENTIATION%GOBP%GO:1902105	regulation_of_leukocyte_differentiation	109	HMGB1_ZAP70_ZAP70_SOD1_LGALS9_CASP8_FSTL3_FADD_CSF1_CD2_TLR3_LTF_SYK_SYK_CD46_XRCC6_CD74_CD74_CCL3_MYB_TNFRSF18_TNFRSF18_ADIPOQ_PNP_ANXA1_MDK_IL10_IRF1_CTLA4_IHH_CD80_CD86_LILRB4_LOXL3_IL2RA_CR1_C1QC_PF4_IL7_TGFBR2_IL36B_TGFB1_BCL6_IL34_SPINK5_IL12RB1_CEBPB_NFKBID_LAG3_CRTAM_UBASH3B_BGLAP_MMP14_TESC_PRDM1_TNFSF4_IL23R_SIGLEC15_C10ORF54_C10ORF54_LGALS3_PRKCA_LGALS1_TNFSF9_FCRL3_APCS_PCK1_IL18_IL17…
117	3.85040166890189	0.0184133832428214	0.1241112372097636	1	PROSTANOID_METABOLIC_PROCESS%GOBP%GO:0006692	prostanoid_metabolic_process	21	EDN1_AKR1C4_CD74_CD74_PTGS2_GSTM1_PTGES2_HPGD_PTGR1_PTGDS_PTGR2_TBXAS1_HPGDS_AKR1C3_GSTA1_CBR1_AKR1C1_GSTP1_PTGES3_MIF_EDN2
779	3.85040166890189	0.0184133832428214	0.1241112372097636	1	PROSTAGLANDIN_METABOLIC_PROCESS%GOBP%GO:0006693	prostaglandin_metabolic_process	21	EDN1_AKR1C4_CD74_CD74_PTGS2_GSTM1_PTGES2_HPGD_PTGR1_PTGDS_PTGR2_TBXAS1_HPGDS_AKR1C3_GSTA1_CBR1_AKR1C1_GSTP1_PTGES3_MIF_EDN2
3359	3.67784942129536	0.0184913673626222	0.12441644147249975	1	CARBOHYDRATE_DERIVATIVE_CATABOLIC_PROCESS%GOBP%GO:1901136	carbohydrate_derivative_catabolic_process	74	DCN_OGN_IDUA_IDS_NAGK_MTAP_NT5E_NPL_NAGLU_TMEM2_HYAL1_MBD4_GPC6_BGN_BCAN_GPC2_SDC3_TYMP_GPC4_GPC5_NT5C_NUDT1_APOBEC3G_PDE2A_ARSB_LUM_KERA_DCTPP1_HPRT1_ACAN_CECR1_UPP1_CHIT1_CHI3L2_FGF2_CHIA_PNP_ABHD10_CD44_GUSB_OMD_MMP12_VCAN_HPSE_GPC1_GM2A_HEXB_NT5M_NEU1_STAB2_PNLIPRP2_LYVE1_MLYCD_CSPG4_TGFB1_NCAN_GLB1_CHI3L1_SAMHD1_GNS_GLA_AGRN_PDE9A_FMOD_MANBA_GPC3_HSPG2_NUDT3_MAN1B1_DUT_ACAT1_GNPDA1_PDE4D_HIN…
97	3.65149172630852	0.0184974834201704	0.12441644147249975	1	NEGATIVE_REGULATION_OF_APOPTOTIC_SIGNALING_PATHWAY%GOBP%GO:2001234	negative_regulation_of_apoptotic_signaling_pathway	96	PEA15_SRC_SRC_INS_PPIA_CASP8_IL1A_BCL2_RB1_FASLG_IGF1_IGF1_HSPB1_TNFAIP3_GPX1_BAG5_MUC1_MUC1_CX3CL1_MCL1_MCL1_BCL2L10_GDNF_SOD2_RFFL_ARHGEF2_CXCL12_CXCL12_TNFSF10_CSNK2A1_CSNK2A1_HSPA1B_CSF2_FADD_SNAI2_FAS_FAS_TNFRSF10B_TNFRSF10B_TNFRSF10A_RNF34_MDM2_FGB_PARK7_PARK7_PSME3_CD74_CD74_BDNF_BDNF_FXN_CSNK2A2_PSMD10_BCL2L1_SERPINE1_BCL2L2_HIF1A_MAGEA3_FAIM_FGG_THBS1_UNC5B_UNC5B_ASAH2_CD44_ARMC10_PPIF_T…
5507	3.5113084868677	0.0185538625080889	0.12462963437813403	1	NEGATIVE_REGULATION_OF_DNA-BINDING_TRANSCRIPTION_FACTOR_ACTIVITY%GOBP%GO:0043433	negative_regulation_of_DNA-binding_transcription_factor_activity	44	EGLN1_NFKBIB_FLNA_PRNP_BMP7_ARRB1_NFKBIA_ID2_RB1_TNFAIP3_COMMD1_SFRP4_XCL1_DDIT3_HAVCR2_HAVCR2_PYDC1_PKD2_PKD2_HDAC2_KEAP1_KEAP1_SIGIRR_PAXIP1_PEX14_G3BP2_PIM1_SUFU_KLF4_PSMD10_IL10_ANXA4_DAP_EIF2AK4_PLA2G10_CD200_CEBPG_TNFRSF4_ITCH_TNFSF4_COMMD7_ID1_GAS6_TAX1BP1
5511	3.55186534290908	0.0185680656522805	0.12462963437813403	1	MITOTIC_CELL_CYCLE%GOBP%GO:0000278	mitotic_cell_cycle	163	BCCIP_CDC25B_FAM175B_TNKS_VPS4B_BTG2_ARHGEF10_CCNA2_SEPT6_ZWILCH_DCTN6_SBDS_UBE2C_CHMP2B_MAD1L1_BUB1_ZWINT_FAM175A_KIF22_UBXN2B_GJA1_CHMP2A_MDM2_MYB_MAPRE1_MAD2L1_SMC3_ANAPC7_INTS3_CUL1_CUL3_KIF23_CUL4B_CDC25A_TRIAP1_KPNB1_IK_AURKB_PRC1_PRC1_SKP1_BACH1_CDKN2D_CDC34_CDKN1A_NSFL1C_PRKCA_PRKCB_GEM_RRM2_CDKN1B_CCNB1_JTB_MUC1_MUC1_ENSA_AURKA_BRSK2_POLE2_UBE2S_PLK1_NDC80_DNM2_SUGT1_ABL1_MRE11A_MAX_YEAT…
45	3.73733582237489	0.0186294124181854	0.12484767621355397	1	ORGANELLE_ASSEMBLY%GOBP%GO:0070925	organelle_assembly	143	TCTN2_BCCIP_RPS10_FAM175B_VPS25_MAP1LC3A_STX7_VTA1_RPS19_TNKS_VPS4B_NUDCD3_ARL6_ARHGEF10_TMOD1_SEPT6_PLA2G5_NRXN1_NRXN1_NRXN2_ZPBP_SBDS_CHMP2B_IST1_TSG101_TNNT3_TNNT2_FAM175A_ATG3_ACTN2_GORAB_TPM1_UBXN2B_CHMP2A_MAPRE3_DNAI1_MAPRE1_SMC3_TMOD2_TMOD3_KIF23_HGS_ZPBP2_KPNB1_DDX6_GRB7_AURKB_PRC1_PRC1_OCRL_NSFL1C_SMURF1_PLK1_CAPN3_MAPT_UBQLN2_CASQ1_RAB17_NPM1_C1QBP_CSRP3_RAB1A_CIRBP_NLGN2_NLGN2_YWHAE_RP…
4652	3.27347052277133	0.0186395048574682	0.12484767621355397	1	MODULATION_OF_EXCITATORY_POSTSYNAPTIC_POTENTIAL%GOBP%GO:0098815	modulation_of_excitatory_postsynaptic_potential	20	TMEM108_DLG4_PRKCZ_SHANK1_NLGN3_NLGN3_WNT7A_NLGN2_NLGN2_NLGN4X_PTEN_APP_CBLN1_STX1B_NLGN1_TMEM25_NRXN1_NRXN1_PTK2B_PTK2B
4085	3.63102839601468	0.0187595838575536	0.12552080639553087	1	AMINE_METABOLIC_PROCESS%GOBP%GO:0009308	amine_metabolic_process	18	VCAM1_DHPS_PRG3_TDO2_CCBL1_IDO1_ODC1_AOC2_KYNU_SAT1_SAT2_TRH_HAAO_SMS_SULT1C2_DDC_SULT1B1_NAAA
5171	3.84292530334003	0.0188069123417003	0.12570626497424287	1	BONE_RESORPTION%GOBP%GO:0045453	bone_resorption	10	SRC_SRC_ACP5_RAB3D_PTH_PTH_IL7_TPP1_PTK2B_PTK2B
3297	3.52196078822083	0.0188349993780598	0.12573803062746858	1	RIBOSE_PHOSPHATE_BIOSYNTHETIC_PROCESS%GOBP%GO:0046390	ribose_phosphate_biosynthetic_process	66	STOML2_ALDOA_DLD_AK5_CMPK1_ADSSL1_LDHA_PDHX_PAPSS1_GCDH_IMPDH2_IMPDH1_PFKM_PANK3_PGAM1_ADPGK_TPI1_NPPB_NPPB_NPPB_GCK_PGK1_GAPDHS_PGK2_PRPS1_HSD17B8_HK3_PRPS2_PRPSAP1_PRPSAP2_ATP5B_HPRT1_ENO3_ENO2_ATP5J_GAPDH_GPI_TKT_G6PD_PKLR_NPPA_PPCS_ATP5O_BPGM_GMPS_PKM2_PGAM2_FASN_NUDT2_MLYCD_PGM1_TGFB1_ALDOB_ALDOC_APRT_HK2_HK1_PPCDC_ACAT1_ACLY_AMPD2_ADSL_ADSS_RFK_ATP5J2_ENO1
4526	3.60871788863184	0.018850896635413	0.12573803062746858	1	RESPONSE_TO_LIPOPOLYSACCHARIDE%GOBP%GO:0032496	response_to_lipopolysaccharide	94	CTSG_HMGB1_DEFA5_NFKB1_CXCL9_CXCL9_NFKBIB_IL18_CXCL10_FER_GCH1_LGALS9_ADAM9_MAPKAPK3_CCL2_ANKRD1_IL1A_CXCL13_RPS6KA3_IL36G_TNFAIP3_HCK_CXCL6_CXCL1_CXCL5_PF4V1_IL36A_IL37_STAP1_S100A9_CXCL2_CARD17_CXCL11_PRDX3_LDOC1_PABPN1_IL1F10_S100A14_SLPI_OTUD5_HMGB2_MAPK14_BPI_LYN_LYN_LBP_CD14_CD14_TIRAP_CCL3_CCL5_SERPINE1_WNT5A_IL10_BCL10_CD80_CD86_TNF_IL1B_PDCD1LG2_CD274_TNFRSF1B_TNFRSF1B_PF4_SELE_IL36B_TGF…
2478	3.68563066698412	0.0188758769383091	0.1257737746097311	1	POSITIVE_REGULATION_OF_NEURAL_PRECURSOR_CELL_PROLIFERATION%GOBP%GO:2000179	positive_regulation_of_neural_precursor_cell_proliferation	10	LRP2_CX3CL1_DLL4_CTNNB1_CTNNB1_VEGFA_VEGFA_VEGFA_NAP1L1_MDK
615	3.588748498553	0.01892076192188	0.12594193553400915	1	SMALL_MOLECULE_CATABOLIC_PROCESS%GOBP%GO:0044282	small_molecule_catabolic_process	164	ALDH6A1_HOGA1_ALDOA_BDH2_IDUA_NAGK_MTAP_GCSH_CCBL1_QDPR_IDO1_AKR1D1_NPL_TMEM2_GALK1_GALE_ADH4_HYAL1_APOE_APOE_APOE_APOE_HSD17B10_NUDT9_AKR1B10_TYMP_PFKM_DCXR_DECR1_ALDH1A1_HADH_PECR_OTC_HAAO_PGAM1_CBS_IMPA2_IMPA1_INPP5B_TPI1_GCK_NUDT1_ENTPD5_GOT1_GAPDHS_SULT2A1_QPRT_APOBEC3G_HK3_HPRT1_SCARF1_ENO3_PARK7_PARK7_ENO2_ADIPOQ_PNP_DAO_TDO2_PKLR_KYNU_SULT1E1_BPGM_PGAM2_AKR1A1_CROT_LYVE1_ACADM_ACAT2_TGFB1…
222	3.51483388605931	0.0189770430741381	0.12618552500542038	1	REGULATION_OF_B_CELL_ACTIVATION%GOBP%GO:0050864	regulation_of_B_cell_activation	48	FCRL3_TIRAP_SYK_SYK_CD38_CD74_CD74_BTK_CD27_TNFRSF13C_IL10_TNFSF13B_FCGR2B_CTLA4_TFRC_TFRC_TNFRSF21_BCL2_VAV3_CR1_INHBA_INHBA_MIF_IL2_TNFRSF13B_TNFAIP3_IL7_IL21_THOC1_TGFB1_MEF2C_IL4_IGLL1_TNFRSF4_CD320_IL6_MMP14_CD300A_TNFSF4_CD81_BLK_PAXIP1_SLAMF8_SUV420H2_LYN_LYN_SFRP1_BST1
3558	3.58025731157526	0.019009693526172	0.12627164300804405	1	POSITIVE_REGULATION_OF_PROTEIN_MODIFICATION_BY_SMALL_PROTEIN_CONJUGATION_OR_REMOVAL%GOBP%GO:1903322	positive_regulation_of_protein_modification_by_small_protein_conjugation_or_removal	45	UBE3A_PIN1_FAM107A_SPHK1_PTEN_UBE2D1_ARRDC3_COMMD1_UBE2C_TANK_UBE2S_PLK1_BIRC2_PAXIP1_RIPK2_RIPK2_UBB_UBB_DCUN1D5_PSMD10_DCUN1D1_BCL10_ANGPT1_CUL3_PARK2_BIRC7_BIRC7_MUL1_DCUN1D3_DCUN1D2_STUB1_STUB1_RAB1A_UBA2_SKP1_GSK3A_PEF1_PDCD6_PIAS4_UBE2L3_UBE2N_DERL1_PIAS3_UBE2I_BIRC3
25	3.73014728750886	0.0190761393091389	0.12658183537430678	1	MYELOID_CELL_DEVELOPMENT%GOBP%GO:0061515	myeloid_cell_development	11	ANXA2_ANXA2_MED1_APP_SRC_SRC_G6PD_THPO_THPO_TLR2_KIT
1361	3.38568857828522	0.0191034525543147	0.12663198642518847	1	REGULATION_OF_MICROVILLUS_ORGANIZATION%GOBP%GO:0032530	regulation_of_microvillus_organization	3	CDHR5_RAP1GAP_USH1C
6310	3.47039071138969	0.0191986632032066	0.12695981089435887	1	REGULATION_OF_CELLULAR_PH%GOBP%GO:0030641	regulation_of_cellular_pH	11	CLN5_BCL2_GRN_TMEM9_TMEM9_SLC4A8_CFTR_SLAMF8_CA7_CA2_ATP5B
2470	3.47039071138969	0.0191986632032066	0.12695981089435887	1	REGULATION_OF_INTRACELLULAR_PH%GOBP%GO:0051453	regulation_of_intracellular_pH	11	CLN5_BCL2_GRN_TMEM9_TMEM9_SLC4A8_CFTR_SLAMF8_CA7_CA2_ATP5B
5081	3.57152242896003	0.0192555725412856	0.12695981089435887	1	POSITIVE_REGULATION_OF_FATTY_ACID_METABOLIC_PROCESS%GOBP%GO:0045923	positive_regulation_of_fatty_acid_metabolic_process	16	PPARA_CD74_CD74_PTGS2_APOA4_ADIPOQ_ANXA1_APOA1_APOC2_IL1B_APOA5_NR1H2_PPARGC1A_AKT2_AKT2_MLYCD
3623	3.3117128618945	0.0192649161850165	0.12695981089435887	1	POSITIVE_REGULATION_OF_NEUROLOGICAL_SYSTEM_PROCESS%GOBP%GO:0031646	positive_regulation_of_neurological_system_process	19	DLG4_PRKCZ_SHANK1_NLGN3_NLGN3_WNT7A_NLGN2_NLGN2_CARTPT_PTEN_TNFRSF1B_TNFRSF1B_STX1B_NLGN1_CST7_NRXN1_NRXN1_PTK2B_PTK2B
2097	3.42074345542549	0.0193013132894906	0.12695981089435887	1	LEUKOCYTE_PROLIFERATION%GOBP%GO:0070661	leukocyte_proliferation	36	CD70_CADM1_TNFSF18_TNFSF14_TNFSF14_ACE_IL10_FLT3_BCL2_CD40LG_IFNA5_IFNA4_IFNA2_CR2_IFNA21_IFNA16_IFNA14_IFNA10_IFNA8_MEF2C_MSN_IFNA7_IFNA6_CX3CL1_CLU_CD79A_CD79A_IFNB1_TNFRSF4_LILRB1_IFNW1_CRTAM_HSPD1_PIK3CG_BTN3A1_KIT
3103	3.58901030975907	0.0193179587123675	0.12695981089435887	1	RESPONSE_TO_INTERLEUKIN-17%GOBP%GO:0097396	response_to_interleukin-17	7	IL17RB_IL17RC_IL17F_IL25_IL17C_IL17RA_IL17A
4618	3.58901030975907	0.0193179587123675	0.12695981089435887	1	INTERLEUKIN-17-MEDIATED_SIGNALING_PATHWAY%GOBP%GO:0097400	interleukin-17-mediated_signaling_pathway	7	IL17RB_IL17RC_IL17F_IL25_IL17C_IL17RA_IL17A
4855	3.58901030975907	0.0193179587123675	0.12695981089435887	1	CELLULAR_RESPONSE_TO_INTERLEUKIN-17%GOBP%GO:0097398	cellular_response_to_interleukin-17	7	IL17RB_IL17RC_IL17F_IL25_IL17C_IL17RA_IL17A
3680	3.77541026907837	0.0193425869677221	0.12695981089435887	1	RESPONSE_TO_CORTICOSTEROID%GOBP%GO:0031960	response_to_corticosteroid	15	ISL1_SLIT3_PCK1_FAM107A_ADAM9_ANXA1_IL6_IL10_AKR1C3_GOT1_IL1RN_TNF_BCL2L11_UBE2L3_SLIT2
549	3.40051739203127	0.0193509727369405	0.12695981089435887	1	REGULATION_OF_PH%GOBP%GO:0006885	regulation_of_pH	12	CLN5_BCL2_GRN_TMEM9_TMEM9_SLC4A8_CFTR_SLAMF8_CA7_CA2_PDK2_ATP5B
1214	3.4748089397716	0.0193765902207554	0.1269978970501453	1	REGULATION_OF_HEMATOPOIETIC_PROGENITOR_CELL_DIFFERENTIATION%GOBP%GO:1901532	regulation_of_hematopoietic_progenitor_cell_differentiation	33	KITLG_PSMD11_PSME3_PSMD4_PSMD5_PSMD7_MYB_PSMD9_PSMD10_PSMA1_PSMA1_PSMA2_PSMA3_PSMA4_NOTCH1_PSMA5_OSM_OSM_PSME1_PSME2_OCIAD1_CBFB_PSMB2_PSMB3_PSMB4_PSMB5_PSMB6_PSMA6_PSMA7_PSMB1_PSMB9_ITCH_ABL1
3882	3.42952782330309	0.0194471123902817	0.1271455043973875	1	DERMATAN_SULFATE_METABOLIC_PROCESS%GOBP%GO:0030205	dermatan_sulfate_metabolic_process	10	CSPG4_NCAN_CHST14_VCAN_CHST12_DCN_IDUA_UST_BGN_BCAN
5242	3.80997361276446	0.0194523402329551	0.1271455043973875	1	MODULATION_BY_HOST_OF_VIRAL_PROCESS%GOBP%GO:0044788	modulation_by_host_of_viral_process	18	PPIB_APCS_LTF_PTX3_CRP_CCL8_EIF2AK4_CAV2_APOE_APOE_APOE_APOE_PARK2_PC_VAPA_IGF2R_CFL1_FMR1
5559	3.53012707059997	0.0194661865890655	0.1271455043973875	1	REGULATION_OF_CELLULAR_AMINO_ACID_METABOLIC_PROCESS%GOBP%GO:0006521	regulation_of_cellular_amino_acid_metabolic_process	31	PSMD11_PARK7_PARK7_PSME3_PSMD4_PSMD5_PSMD7_PSMD9_PSMD10_PSMA1_PSMA1_PSMA2_PSMA3_INS_PSMA4_PSMA5_NR1H4_PSME1_PSME2_ODC1_NQO1_PSMB2_PSMB3_PSMB4_PSMB5_PSMB6_PSMA6_PSMA7_PSMB1_PSMB9_OAZ1
556	3.45838618052292	0.0194784532477745	0.1271455043973875	1	ETHANOL_METABOLIC_PROCESS%GOBP%GO:0006067	ethanol_metabolic_process	13	ALDH1A1_ADH1A_ADH1B_ADH1C_ADH4_SULT1E1_ADH6_ADH7_ADH5_ALDH2_SULT1A3_SULT1B1_SULT2A1
959	3.62400224249969	0.0196236988555086	0.1279632855176095	1	POSITIVE_REGULATION_OF_GLUCOSE_METABOLIC_PROCESS%GOBP%GO:0010907	positive_regulation_of_glucose_metabolic_process	14	IGF2_PTPN2_IGF1_IGF1_PPARGC1A_AKT2_AKT2_INS_PTH_PTH_GCK_INSR_ARPP19_AKT1
4660	3.64630414370371	0.0196517249976664	0.12801581019821304	1	REGULATION_OF_T_CELL_APOPTOTIC_PROCESS%GOBP%GO:0070232	regulation_of_T_cell_apoptotic_process	13	PRKCQ_TP53_TP53_FADD_CCL5_CD274_PIP_LGALS9_BMP4_BMP4_LGALS3_IDO1_PDCD1
644	3.55150953508921	0.0197004509029359	0.12820293430235444	1	FEMALE_GAMETE_GENERATION%GOBP%GO:0007292	female_gamete_generation	12	MDK_MLL2_ANG_FSHB_PTN_BMP15_GDF9_PDE3A_BCL2L10_HPGD_EREG_BMPR1B
5112	3.47587887042594	0.0198677153660627	0.1290294381929705	1	REGULATION_OF_MACROPHAGE_PROLIFERATION%GOBP%GO:0120040	regulation_of_macrophage_proliferation	5	PTK2_IL34_CSF1R_MAPK1_MAPK3
6289	3.47587887042594	0.0198677153660627	0.1290294381929705	1	POSITIVE_REGULATION_OF_MACROPHAGE_PROLIFERATION%GOBP%GO:0120041	positive_regulation_of_macrophage_proliferation	5	PTK2_IL34_CSF1R_MAPK1_MAPK3
466	3.52646664288698	0.0199115558040976	0.12918327196788018	1	NEGATIVE_REGULATION_OF_INTERLEUKIN-6_PRODUCTION%GOBP%GO:0032715	negative_regulation_of_interleukin-6_production	19	CX3CL1_C1QTNF3_ARRB1_SLAMF1_PTPN6_IL10_CD200R1_SIRPA_TNF_LILRB4_SYT11_TLR4_BPI_TNFAIP3_GAS6_CD200_GHRL_GHRL_IL37
1517	3.50811118538712	0.0199552127495326	0.12933560538372493	1	POSITIVE_REGULATION_OF_CYSTEINE-TYPE_ENDOPEPTIDASE_ACTIVITY_INVOLVED_IN_APOPTOTIC_PROCESS%GOBP%GO:0043280	positive_regulation_of_cysteine-type_endopeptidase_activity_involved_in_apoptotic_process	63	HMGB1_LGALS9_ARL6IP5_NODAL_CASP8_FASLG_NLRP1_ATP2A3_PDCD5_CASP10_S100A9_ANP32B_BCL2L10_ROBO1_LCK_LCK_DIABLO_BAD_HSPE1_TNFSF10_NGF_AIFM1_HSPD1_MAPT_FADD_F3_FAS_FAS_MYC_TNFRSF10B_TNFRSF10B_TNFRSF10A_BID_SYK_SYK_FAM162A_CYCS_CARD9_BCL10_DAPK1_TNF_DAP_XDH_CASP2_CRADD_GSN_GSN_CTSD_MUL1_CFLAR_HTRA2_RPS3_FIS1_TRADD_NGFR_CLEC7A_PDCD6_FOXL2_JAK2_SMAD3_SNCA_APAF1_TNFSF15
4024	3.50564923885064	0.0199768273276821	0.12934491229337602	1	REGULATION_OF_CARDIAC_CONDUCTION%GOBP%GO:1903779	regulation_of_cardiac_conduction	22	CASQ1_ACE2_FLNA_CXADR_ATP1B2_ATP1B3_NPPA_ATP1B1_ATP2A3_PRKACA_AGT_STIM1_STIM1_HRC_CASQ2_FKBP1B_CAMK2D_SRI_ASPH_AHCYL1_ANK2_PDE4D
6350	3.47751725735079	0.020007933186105602	0.1294155920513995	1	CHAPERONE-MEDIATED_PROTEIN_TRANSPORT%GOBP%GO:0072321	chaperone-mediated_protein_transport	4	TIMM8A_CLU_HSPA8_BAG3
856	3.74803971454744	0.0201121364482297	0.12995846233180683	1	REGULATION_OF_HUMORAL_IMMUNE_RESPONSE%GOBP%GO:0002920	regulation_of_humoral_immune_response	50	CD46_KLK7_CD55_FCGR2B_F2_F2_C2_IL1B_C3_C3_C3_C3_C3_C3_CFHR5_CXCL13_CR1_CR2_C1QC_KLK5_KLK5_CPB2_C1QBP_CFHR4_CPN2_CFI_CPN1_C1R_C1S_C6_C7_C8G_CLU_C9_C4BPA_C5_C5_CFHR1_CFH_CFHR2_CFB_CD81_ZP4_A2M_VTN_CFP_SERPING1_CD59_C4BPB_PROS1
2685	3.89463827590799	0.0202341369887582	0.13015845845385676	1	POSITIVE_REGULATION_OF_DENDRITIC_CELL_CHEMOTAXIS%GOBP%GO:2000510	positive_regulation_of_dendritic_cell_chemotaxis	5	LGALS9_CCL21_GAS6_CALR_C1QBP
1369	3.34032821075697	0.0202979441950084	0.13015845845385676	1	POSITIVE_REGULATION_OF_NATURAL_KILLER_CELL_MEDIATED_CYTOTOXICITY%GOBP%GO:0045954	positive_regulation_of_natural_killer_cell_mediated_cytotoxicity	12	PVRL2_CD226_PVR_CD160_NCR3_SLAMF6_CADM1_KLRK1_IL12B_LAMP1_CRTAM_IL21
5943	3.66472670001205	0.0203193299846972	0.13015845845385676	1	REGULATION_OF_T_CELL_MEDIATED_CYTOTOXICITY%GOBP%GO:0001914	regulation_of_T_cell_mediated_cytotoxicity	16	HLA-G_PVRL2_XCL1_PVR_FAM49B_IL12RB1_LILRB1_IL12B_KLRC1_FCGR2B_STX7_CD1A_IL23R_FADD_CD1D_AGER
6410	3.65165153194517	0.0203313263168909	0.13015845845385676	1	POSITIVE_REGULATION_OF_PROTEIN_IMPORT%GOBP%GO:1904591	positive_regulation_of_protein_import	11	TGFB1_RBM22_FLNA_IFNG_SMAD3_BAG3_PIK3R1_CDH1_JUP_RAN_PDCD5
2983	3.688197568995	0.0203387414946662	0.13015845845385676	1	CYTOLYSIS_BY_HOST_OF_SYMBIONT_CELLS%GOBP%GO:0051838	cytolysis_by_host_of_symbiont_cells	9	CFHR1_CFHR2_F2_F2_REG3G_APOL1_APOL1_CFHR5_HRG
4455	3.688197568995	0.0203387414946662	0.13015845845385676	1	CYTOLYSIS%GOBP%GO:0019835	cytolysis	9	CFHR1_CFHR2_F2_F2_REG3G_APOL1_APOL1_CFHR5_HRG
2005	3.688197568995	0.0203387414946662	0.13015845845385676	1	CYTOLYSIS_IN_OTHER_ORGANISM%GOBP%GO:0051715	cytolysis_in_other_organism	9	CFHR1_CFHR2_F2_F2_REG3G_APOL1_APOL1_CFHR5_HRG
2421	3.688197568995	0.0203387414946662	0.13015845845385676	1	CYTOLYSIS_IN_OTHER_ORGANISM_INVOLVED_IN_SYMBIOTIC_INTERACTION%GOBP%GO:0051801	cytolysis_in_other_organism_involved_in_symbiotic_interaction	9	CFHR1_CFHR2_F2_F2_REG3G_APOL1_APOL1_CFHR5_HRG
5121	3.45054216348979	0.0203459708531657	0.13015845845385676	1	PROTEIN_TRANSMEMBRANE_TRANSPORT%GOBP%GO:0071806	protein_transmembrane_transport	17	DNAJC19_HSPA5_TOMM20L_GRPEL1_CLU_TIMM50_PEX5_SEC61B_DNAJC15_HSPD1_AIFM1_PEX14_AKT2_AKT2_SEC61G_PEX26_HSPA8
1432	3.50235813717253	0.0203461428035514	0.13015845845385676	1	POLYOL_BIOSYNTHETIC_PROCESS%GOBP%GO:0046173	polyol_biosynthetic_process	17	SPR_PCK1_PDXP_GCH1_SPTLC2_FGF2_PGP_QDPR_ASAH2_GOT1_SPHK2_SPTLC1_SPHK1_DHFR_ITPKA_ITPKC_ASAH1
6249	3.58884550519164	0.02050713111499	0.13105753783358515	1	REGULATION_OF_TOR_SIGNALING%GOBP%GO:0032006	regulation_of_TOR_signaling	17	ARAF_LEP_KIAA1024_MAPKAPK5_MAPKAPK5_HTR6_DYRK3_LAMTOR3_TREM2_DDIT4_ROS1_RFFL_SEC13_GSK3A_PDCD6_RRAGC_GAS6
3201	3.20441882118984	0.0205546300737288	0.13111067002074125	1	POSITIVE_REGULATION_OF_CD4-POSITIVE_ALPHA-BETA_T_CELL_PROLIFERATION%GOBP%GO:2000563	positive_regulation_of_CD4-positive_alpha-beta_T_cell_proliferation	5	LGALS9_XCL1_CD81_CD55_TGFBR2
100	3.49326572895934	0.0205675247332183	0.13111067002074125	1	REGULATION_OF_B_CELL_DIFFERENTIATION%GOBP%GO:0045577	regulation_of_B_cell_differentiation	13	FCRL3_SYK_SYK_BTK_INHBA_INHBA_SLAMF8_CR1_CD27_IL2_SFRP1_IL10_MMP14
4537	3.5415561779888	0.0205910450401843	0.13111067002074125	1	RESPONSE_TO_MOLECULE_OF_BACTERIAL_ORIGIN%GOBP%GO:0002237	response_to_molecule_of_bacterial_origin	102	CTSG_HMGB1_DEFA5_NFKB1_CXCL9_CXCL9_NFKBIB_IL18_CXCL10_FER_GCH1_LGALS9_ADAM9_MAPKAPK3_CCL2_ANKRD1_IL1A_CXCL13_RPS6KA3_IL36G_TNFAIP3_HCK_CXCL6_CXCL1_CXCL5_PF4V1_IL36A_IL37_STAP1_S100A9_CXCL2_CARD17_CXCL11_PRDX3_LDOC1_PABPN1_IL1F10_S100A14_SLPI_OTUD5_HMGB2_MAPK14_CD36_BPI_LYN_LYN_TLR2_TLR1_TLR1_LBP_CD14_CD14_TIRAP_CCL3_FAM49B_CCL5_SERPINE1_WNT5A_IL10_FCGR2B_BCL10_CD80_CD86_TNF_IL1B_PDCD1LG2_CD274_TN…
88	3.40940560999218	0.0205972612653489	0.13111067002074125	1	REGULATION_OF_POTASSIUM_ION_TRANSPORT%GOBP%GO:0043266	regulation_of_potassium_ion_transport	31	CAB39_BIN1_FLNA_LRRC52_AMIGO1_FHL1_KCNIP1_DPP10_ATP1B2_WNK3_ATP1B3_VAMP2_CD63_NPPA_NETO1_NETO1_KCNIP4_KCNE3_KCNAB2_ATP1B1_TREM2_VIP_CASQ2_GAL_CAV3_KCNIP3_YWHAE_ACTN2_ANK2_PTK2B_PTK2B
994	3.69650892161295	0.020618649020648	0.1311166073634461	1	TETRAPYRROLE_METABOLIC_PROCESS%GOBP%GO:0033013	tetrapyrrole_metabolic_process	29	UGT1A1_BDH2_FXN_AMBP_NFE2L1_HPX_MMAB_ALAD_CTRB1_AMN_GIF_CUBN_CPOX_CTRB2_UROD_UROS_HMOX1_TCN2_TCN2_TCN1_CD320_HMBS_CTRC_PGRMC1_PRSS1_PRSS3_BLVRA_BLVRB_HMOX2
3742	3.62616752700289	0.0206551133707713	0.13121831189954808	1	ERROR-FREE_TRANSLESION_SYNTHESIS%GOBP%GO:0070987	error-free_translesion_synthesis	10	RPS27A_RPS27A_PCNA_NPLOC4_UFD1L_POLH_UBC_UBB_UBB_RPA2
1294	3.46599642596678	0.020712394772317	0.13136644031291192	1	ADAPTIVE_IMMUNE_RESPONSE%GOBP%GO:0002250	adaptive_immune_response	76	HMGB1_APCS_IL18_CADM1_SPN_BTK_ZAP70_ZAP70_LY9_CXCL13_BMX_HLA-G_HSPD1_PIK3CG_RNF8_RIPK2_RIPK2_TEC_BTN3A3_CD70_JAG1_JAG1_IL18BP_SYK_SYK_CD46_BATF_STAT3_CD74_CD74_EBI3_CD27_CRP_CD8A_IFNG_IRF4_CD55_MICA_FCGR2B_BCL10_IGJ_TNFRSF21_SLAMF6_CD40LG_IFNA5_IFNA4_BACH2_CTSS_IFNA2_C1QC_CTSH_IFNA21_IFNA16_IFNA14_C1R_IFNA10_C1S_IFNA8_MEF2C_IL4_IFNA7_IFNA6_IGLL1_IFNB1_IL12B_IFNW1_IL6_CRTAM_MSH2_RAG1_ADAM17_ADAM17…
4079	3.33447918012216	0.0207194182771223	0.13136644031291192	1	DERMATAN_SULFATE_PROTEOGLYCAN_BIOSYNTHETIC_PROCESS%GOBP%GO:0050651	dermatan_sulfate_proteoglycan_biosynthetic_process	11	CSPG4_NCAN_CHST14_VCAN_CHST12_DCN_B3GAT3_UST_CSGALNACT2_BGN_BCAN
999	3.4985129480265	0.0208241662933731	0.13180589007969312	1	REGULATION_OF_NATURAL_KILLER_CELL_MEDIATED_CYTOTOXICITY%GOBP%GO:0042269	regulation_of_natural_killer_cell_mediated_cytotoxicity	21	HLA-G_PVRL2_PVR_LEP_NCR1_NCR3_CADM1_LILRB1_IL12B_LGALS9_CRTAM_KLRC1_MICA_CD226_CD160_SLAMF6_SERPINB4_KLRK1_LAMP1_IL21_KIR2DL4
867	3.27696031848276	0.0208448486711464	0.13180589007969312	1	SULFUR_AMINO_ACID_CATABOLIC_PROCESS%GOBP%GO:0000098	sulfur_amino_acid_catabolic_process	4	TST_CBS_MPST_BLMH
1846	3.65410863106363	0.0208504169330435	0.13180589007969312	1	DEATH-INDUCING_SIGNALING_COMPLEX_ASSEMBLY%GOBP%GO:0071550	death-inducing_signaling_complex_assembly	5	TNF_TRADD_TNFRSF1A_FADD_CASP8
388	3.42461815185538	0.0208921882834496	0.13193982945508564	1	CELLULAR_HORMONE_METABOLIC_PROCESS%GOBP%GO:0034754	cellular_hormone_metabolic_process	34	UGT1A1_SPP1_LHB_FDX1L_RBP4_AKR1B1_AKR1D1_FSHB_CYP3A4_CYP3A4_AKR1C1_ADH1A_ADH1B_ADH1C_ADH4_SULT1E1_MED1_HSD17B10_ECE1_ADH6_ALDH1A3_ADH7_DHRS9_HSD17B14_HSD17B11_HSD17B1_AKR1C4_STAR_SHH_AKR1C3_HSD17B8_UGT1A8_HSD17B7_HSD17B7
4617	3.64992782249668	0.0209576492370642	0.1320703533287125	1	COMPLEMENT_ACTIVATION%GOBP%GO:0006956	complement_activation	35	C1R_C1S_FCN2_FCN2_COLEC10_C6_C7_APCS_IGLL1_CFD_CLU_CFHR1_CFH_MFAP4_COLEC11_CRP_FCN1_CFB_C2_C3_C3_C3_C3_C3_C3_CFHR5_FCN3_CR1_KRT1_CR2_C1QC_CFP_MASP1_MASP1_MBL2
1691	3.60330842040298	0.0209717156458065	0.1320703533287125	1	STRESS-ACTIVATED_PROTEIN_KINASE_SIGNALING_CASCADE%GOBP%GO:0031098	stress-activated_protein_kinase_signaling_cascade	42	MAP2K4_NFKB1_PKN1_ERN1_MAPK1_MAPK3_PAK4_LGALS9_PAK6_PAK3_RPS27A_RPS27A_UBC_MAP4K1_MAPK14_RIPK2_RIPK2_CCL19_UBB_UBB_DBNL_MAPK9_MAPK13_MAPK10_MAP2K3_WNT5A_MAP4K3_MAPK11_CUL1_CRKL_CD40LG_BIRC7_BIRC7_MUL1_MAPK8_SH2D3C_SKP1_CCM2_PAK7_UBE2N_UBE2V1_TNFRSF19
1559	3.56808626344176	0.0209746676581325	0.1320703533287125	1	REGULATION_OF_ENDOCYTOSIS%GOBP%GO:0030100	regulation_of_endocytosis	148	HMGB1_CALY_PRTN3_VEGFA_VEGFA_VEGFA_CD63_IL2RG_RAB4A_IL2RB_AHSG_CCL2_GREM1_SPHK1_C2_C3_C3_C3_C3_C3_C3_SFTPD_PTPRJ_RAB27A_APOE_APOE_APOE_APOE_RAB31_CAMK1D_IL15RA_IL15RA_APOA5_IL15_AZU1_HCK_TREM2_PLA2G5_APOA2_SCAMP5_SIRPG_CALR_STAP1_SIRPB1_SPACA3_LRP1_LRP1_LRP1_CD300LF_TF_LMAN2_LMAN2_SNX3_RAB21_PCSK9_TLR2_SYK_SYK_SERPINE1_ADIPOQ_ANGPT1_TFR2_NR1H2_MAGI2_C4BPA_LDLRAP1_PACSIN1_DLL1_APLN_APOC1_APOC2_APO…
4296	3.47449157200998	0.0210093433587316	0.13215493019082283	1	CHROMOSOME_ORGANIZATION%GOBP%GO:0051276	chromosome_organization	180	HMGB1_PKN1_NR1H4_VPS4B_BRPF1_CCNA2_BPTF_UBE2B_RPS27A_RPS27A_UBE2E1_UBC_MAD1L1_BUB1_CCNB1IP1_ZWINT_SMARCC1_KIF22_CHMP2A_PARP1_PARP1_SMC3_KIF23_CUL3_CUL4B_KPNB1_SIRT2_COPS2_TOP1_AURKB_PRC1_PRC1_SKP1_PPM1D_RAD23B_CPA4_CCNB1_CCDC101_PRDM4_SOX2_SPHK2_PLK1_NDC80_LOXL2_ABL1_UBB_UBB_DTX3L_NPM1_DHX9_SUDS3_NUDC_JARID2_HMGA2_CENPV_NAA10_HIST1H1C_ANP32B_CTCF_ASF1A_AIFM1_CENPW_HMGB2_TPRKB_RNF8_H1FX_HIST3H2BB_…
2974	3.51509463179895	0.0210690350690511	0.13215493019082283	1	REGULATION_OF_CARBOHYDRATE_BIOSYNTHETIC_PROCESS%GOBP%GO:0043255	regulation_of_carbohydrate_biosynthetic_process	36	PLEK_NFKB1_IGF2_PTH1R_FBP1_CD244_ADIPOQ_INS_ARPP19_EGF_GNMT_CLTC_IGF1_IGF1_PPARGC1A_PTH_PTH_PPP1R3B_MST1_TGFB1_C1QTNF3_PTPN2_PGP_GCK_INSR_LHCGR_GSK3A_AKT2_AKT2_SNCA_PDK2_CLK2_PDGFB_PTK2B_PTK2B_AKT1
3930	3.34089821266991	0.0211196426008399	0.13215493019082283	1	POSITIVE_REGULATION_OF_EPIDERMAL_CELL_DIFFERENTIATION%GOBP%GO:0045606	positive_regulation_of_epidermal_cell_differentiation	9	RARRES3_VDR_IL20_SFRP4_MED1_SFN_BMP4_BMP4_SULT2B1
1285	3.53035776069379	0.0211616384084937	0.13215493019082283	1	NEGATIVE_REGULATION_OF_ORGAN_GROWTH%GOBP%GO:0046621	negative_regulation_of_organ_growth	6	PTEN_TBX5_RBP4_WWC1_NOG_GSK3A
2807	3.53897306359548	0.021169802016978	0.13215493019082283	1	CELLULAR_AMINE_METABOLIC_PROCESS%GOBP%GO:0044106	cellular_amine_metabolic_process	15	DHPS_PRG3_TDO2_CCBL1_IDO1_ODC1_KYNU_SAT1_SAT2_TRH_HAAO_SMS_DDC_SULT1B1_NAAA
5174	3.53897306359548	0.021169802016978	0.13215493019082283	1	CELLULAR_BIOGENIC_AMINE_METABOLIC_PROCESS%GOBP%GO:0006576	cellular_biogenic_amine_metabolic_process	15	DHPS_PRG3_TDO2_CCBL1_IDO1_ODC1_KYNU_SAT1_SAT2_TRH_HAAO_SMS_DDC_SULT1B1_NAAA
4607	3.46601305537956	0.0211755405368462	0.13215493019082283	1	POSITIVE_REGULATION_OF_CYSTEINE-TYPE_ENDOPEPTIDASE_ACTIVITY%GOBP%GO:2001056	positive_regulation_of_cysteine-type_endopeptidase_activity	70	HMGB1_LGALS9_ARL6IP5_NODAL_CASP8_FASLG_NLRP1_ATP2A3_PDCD5_CASP10_S100A9_LGMN_ANP32B_BCL2L10_ROBO1_LCK_LCK_DIABLO_BAD_HSPE1_TNFSF10_NGF_ASPH_AIFM1_HSPD1_MAPT_FADD_F3_FAS_FAS_MYC_TNFRSF10B_TNFRSF10B_TNFRSF10A_RIPK2_RIPK2_BID_SYK_SYK_FAM162A_CYCS_CARD9_BCL10_DAPK1_TNF_DAP_IFI16_IFI16_XDH_CASP2_CRADD_GSN_GSN_CTSD_MUL1_CFLAR_HTRA2_RPS3_FIS1_TRADD_NGFR_CLEC7A_FYN_PDCD6_FOXL2_JAK2_SMAD3_SNCA_APAF1_TNFSF…
2670	3.57779859594915	0.0211863505246245	0.13215493019082283	1	NEGATIVE_REGULATION_OF_BLOOD_VESSEL_DIAMETER%GOBP%GO:0097756	negative_regulation_of_blood_vessel_diameter	6	EDN1_PIK3C2A_CRP_EDN3_KEL_EDN2
2973	3.57779859594915	0.0211863505246245	0.13215493019082283	1	VASOCONSTRICTION%GOBP%GO:0042310	vasoconstriction	6	EDN1_PIK3C2A_CRP_EDN3_KEL_EDN2
4622	3.38036663804911	0.0211942696156265	0.13215493019082283	1	REGULATION_OF_SYNAPTIC_TRANSMISSION_GLUTAMATERGIC%GOBP%GO:0051966	regulation_of_synaptic_transmission_glutamatergic	19	MEF2C_SHANK1_HOMER1_NLGN3_NLGN3_NLGN2_NLGN2_CDH2_UNC13A_TNF_CCL2_NPS_ATAD1_NLGN1_NRXN1_NRXN1_OPHN1_PTK2B_PTK2B
4767	3.30704899756807	0.0212813865750429	0.13246325563447187	1	N-ACETYLNEURAMINATE_CATABOLIC_PROCESS%GOBP%GO:0019262	N-acetylneuraminate_catabolic_process	3	NAGK_GNPDA1_NPL
2792	3.39394545661688	0.0212979892002467	0.13246325563447187	1	PURINE-CONTAINING_COMPOUND_BIOSYNTHETIC_PROCESS%GOBP%GO:0072522	purine-containing_compound_biosynthetic_process	73	STOML2_ALDOA_DLD_AK5_ADSSL1_LDHA_PAICS_PDHX_PAPSS1_GUK1_GCDH_IMPDH2_IMPDH1_PFKM_SHMT2_PANK3_SHMT1_PGAM1_ADPGK_TPI1_NPPB_NPPB_NPPB_GCK_PGK1_GAPDHS_PGK2_PRPS1_HSD17B8_HK3_PRPS2_ADK_PRPSAP1_PRPSAP2_ATP5B_HPRT1_ENO3_ENO2_CECR1_ATP5J_GAPDH_GPI_PNP_GMPR_PKLR_NPPA_PPCS_ATP5O_BPGM_GMPS_PKM2_PGAM2_FASN_NUDT2_MLYCD_GMPR2_PGM1_TGFB1_MTHFD1_ALDOB_ALDOC_APRT_DCK_HK2_HK1_PPCDC_ACAT1_ACLY_AMPD2_ADSL_ADSS_ATP5J2…
3990	3.48183016038666	0.0213354982275061	0.13246325563447187	1	REGULATION_OF_PRODUCTION_OF_MOLECULAR_MEDIATOR_OF_IMMUNE_RESPONSE%GOBP%GO:0002700	regulation_of_production_of_molecular_mediator_of_immune_response	59	FCRL3_IL18_KLK7_PRKCZ_BTK_RBP4_APOA1_APOA2_KLK5_KLK5_THOC1_KIR2DL4_B2M_B2M_HLA-G_XCL1_IL1R1_TNFRSF14_PAXIP1_STX4_BST2_SEMA7A_DDX58_CD74_CD74_CD244_WNT5A_GPI_IL10_FCGR2B_BCL10_IL18R1_TRIL_CLC_TNF_LILRB4_CD226_TFRC_TFRC_VAMP3_IL1B_CD160_CR1_TNFRSF1B_TNFRSF1B_IFNA2_IL2_TGFB3_TGFB1_IL4_IFNB1_TGFB2_TNFRSF4_LILRB1_IL6_TNFSF4_CD81_RAET1G_SUV420H2
1826	3.4469524858497	0.021339069223372	0.13246325563447187	1	NUCLEOSIDE_PHOSPHATE_CATABOLIC_PROCESS%GOBP%GO:1901292	nucleoside_phosphate_catabolic_process	57	ALDOA_NT5E_LDHA_ITPA_MBD4_NUDT12_GPX1_PFKM_ENTPD2_ENTPD6_ENTPD3_NT5C2_PGAM1_ADPGK_NT5C_TPI1_GCK_NUDT1_ENTPD5_PGK1_GAPDHS_PGK2_PDE2A_HK3_DCTPP1_ENTPD1_ENTPD1_HPRT1_FHIT_ENO3_ENO2_SMPDL3A_GAPDH_GPI_PNP_PKLR_BPGM_XDH_PKM2_NT5M_PGAM2_MLYCD_PGM1_SAMHD1_ALDOB_ALDOC_GDA_PDE9A_HK2_HK1_NUDT5_NUDT3_DUT_ACAT1_ENO1_PDE4D_HINT1
4830	3.1066412915578	0.0213470426006879	0.13246325563447187	1	REGULATION_OF_SISTER_CHROMATID_SEGREGATION%GOBP%GO:0033045	regulation_of_sister_chromatid_segregation	26	PTTG1_MAD2L1_BECN1_ANAPC7_TNKS_AXIN2_AXIN2_CCNB1_CUL3_RB1_CHFR_CTNNB1_CTNNB1_HDAC8_NAA10_UBE2C_IK_CTCF_FEN1_AURKB_MAD1L1_BUB1_ZWINT_PLK1_NDC80_LCMT1
903	3.45801236878737	0.0214166933652303	0.1327669288889035	1	POSITIVE_REGULATION_OF_LEUKOCYTE_MEDIATED_IMMUNITY%GOBP%GO:0002705	positive_regulation_of_leukocyte_mediated_immunity	54	PVRL2_PVR_NCR3_IL18_CADM1_PRKCZ_STX7_VAMP8_LAMP1_SNX4_IL21_KIR2DL4_B2M_B2M_HLA-G_XCL1_SPHK2_HSPD1_IL1R1_FADD_PAXIP1_STX4_SYK_SYK_DDX58_FAM49B_HLA-DRB3_IL18R1_CD226_CD177_TFRC_TFRC_IL1B_CD160_SLAMF6_TGFB1_IL4_SH2D1B_IL12RB1_IL12B_IL6_CRTAM_ITGB2_ARG1_CD1A_TNFSF4_CD81_VAMP7_IL23R_KLRK1_RAET1G_SUV420H2_CD1D_FGR
1300	3.39767188604298	0.0214675335379123	0.13295351688697374	1	REGULATION_OF_GOLGI_ORGANIZATION%GOBP%GO:1903358	regulation_of_Golgi_organization	5	MAP2K1_MAP2K2_MAPK1_MAPK3_STX18
2095	3.46570855853503	0.0214930521955384	0.13298307391254938	1	POSITIVE_REGULATION_OF_NITRIC-OXIDE_SYNTHASE_BIOSYNTHETIC_PROCESS%GOBP%GO:0051770	positive_regulation_of_nitric-oxide_synthase_biosynthetic_process	8	TLR4_FCER2_CCL2_IFNG_KDR_NAMPT_TLR2_JAK2
6092	3.60737168845412	0.0217157676174136	0.13394362590566786	1	PLASMA_LIPOPROTEIN_PARTICLE_ASSEMBLY%GOBP%GO:0034377	plasma_lipoprotein_particle_assembly	16	BMP1_APOA4_APOM_APOA1_APOC1_APOC2_P4HB_APOC3_APOB_APOE_APOE_APOE_APOE_APOA5_APOA2_PRKACA
1547	3.38541144582484	0.0217570901648022	0.13394362590566786	1	ANAPHASE-PROMOTING_COMPLEX-DEPENDENT_CATABOLIC_PROCESS%GOBP%GO:0031145	anaphase-promoting_complex-dependent_catabolic_process	43	PTTG1_PSMD11_C2ORF40_PSME3_PSMD4_PSMD5_PSMD7_PSMD9_PSMD10_MAD2L1_PSMA1_PSMA1_PSMA2_PSMA3_PSMA4_PSMA5_ANAPC7_PSME1_PSME2_CCNB1_CUL3_PSMB2_PSMB3_PSMB4_PSMB5_PSMB6_PSMA6_PSMA7_UBE2D1_PSMB1_RPS27A_RPS27A_ANAPC10_AURKA_UBE2C_UBE2E1_UBC_PSMB9_AURKB_UBE2S_PLK1_UBB_UBB
5363	3.50451368830524	0.0217704003760135	0.13394362590566786	1	POSITIVE_REGULATION_OF_LEUKOCYTE_APOPTOTIC_PROCESS%GOBP%GO:2000108	positive_regulation_of_leukocyte_apoptotic_process	14	MEF2C_BLK_TP53_TP53_CCL5_CD274_HCAR2_LGALS9_ANXA1_LYN_LYN_IL10_IDO1_PDCD1
3133	3.57001267815338	0.0217871161368326	0.13394362590566786	1	REGULATION_OF_CD8-POSITIVE_ALPHA-BETA_T_CELL_ACTIVATION%GOBP%GO:2001185	regulation_of_CD8-positive_alpha-beta_T_cell_activation	10	CBFB_LILRB4_XCL1_CD274_LILRB1_C10ORF54_C10ORF54_RUNX3_CRTAM_IRF1
2766	3.3411055511016	0.0218373366353624	0.13394362590566786	1	INNER_EAR_RECEPTOR_CELL_DEVELOPMENT%GOBP%GO:0060119	inner_ear_receptor_cell_development	4	SOD1_PDZD7_USH1C_PLS1
3929	3.3411055511016	0.0218373366353624	0.13394362590566786	1	INNER_EAR_RECEPTOR_CELL_STEREOCILIUM_ORGANIZATION%GOBP%GO:0060122	inner_ear_receptor_cell_stereocilium_organization	4	SOD1_PDZD7_USH1C_PLS1
331	3.34812848057095	0.0219201230009858	0.13394362590566786	1	NIK/NF-KAPPAB_SIGNALING%GOBP%GO:0038061	NIK/NF-kappaB_signaling	38	PSMD11_TIRAP_PSME3_PSMD4_PSMD5_PSMD7_PSMD9_PSMD10_PSMA1_PSMA1_PSMA2_PSMA3_PSMA4_PSMA5_PSME1_PSME2_CUL1_RELB_PSMB2_PSMB3_PSMB4_PSMB5_PSMB6_PSMA6_PSMA7_PSMB1_CHI3L1_PSMB9_SKP1_ZFP91_BIRC2_TNFRSF10B_TNFRSF10B_TNFRSF10A_BIRC3_TLR3_TNFSF15_AKT1
5838	3.38555804240181	0.0219218937181782	0.13394362590566786	1	VASCULAR_SMOOTH_MUSCLE_CONTRACTION%GOBP%GO:0014829	vascular_smooth_muscle_contraction	4	EDN1_PIK3C2A_EDN3_EDN2
1061	3.40896731733782	0.0219345267557354	0.13394362590566786	1	L-FUCOSE_METABOLIC_PROCESS%GOBP%GO:0042354	L-fucose_metabolic_process	5	FUT2_FUT8_FUT9_FUT10_FUT5
2848	3.40896731733782	0.0219345267557354	0.13394362590566786	1	L-FUCOSE_CATABOLIC_PROCESS%GOBP%GO:0042355	L-fucose_catabolic_process	5	FUT2_FUT8_FUT9_FUT10_FUT5
3841	3.40896731733782	0.0219345267557354	0.13394362590566786	1	FUCOSE_CATABOLIC_PROCESS%GOBP%GO:0019317	fucose_catabolic_process	5	FUT2_FUT8_FUT9_FUT10_FUT5
772	3.40896731733782	0.0219345267557356	0.13394362590566786	1	FUCOSE_METABOLIC_PROCESS%GOBP%GO:0006004	fucose_metabolic_process	5	FUT2_FUT9_FUT5_FUT8_FUT10
2104	3.44136101719459	0.0219619097799848	0.13394362590566786	1	POSITIVE_REGULATION_OF_LYMPHOCYTE_CHEMOTAXIS%GOBP%GO:0140131	positive_regulation_of_lymphocyte_chemotaxis	16	CCL27_CCL7_ADAM17_ADAM17_XCL1_CXCL13_S100A7_CCL3_CCL5_WNT5A_XCL2_ADAM10_ADAM10_CCL21_PTK2B_PTK2B
4840	3.75759269990095	0.0219738078065339	0.13394362590566786	1	CELL_MIGRATION_INVOLVED_IN_SPROUTING_ANGIOGENESIS%GOBP%GO:0002042	cell_migration_involved_in_sprouting_angiogenesis	15	EFNB2_EFNB2_GREM1_KDR_EPHB4_FGF2_ROBO1_VEGFA_VEGFA_VEGFA_TDGF1_SLIT2_NR4A1_NRP1_AKT1
4284	3.35009267775001	0.021989590827125	0.13394362590566786	1	POSITIVE_REGULATION_OF_POTASSIUM_ION_TRANSPORT%GOBP%GO:0043268	positive_regulation_of_potassium_ion_transport	13	FLNA_LRRC52_AMIGO1_FHL1_WNK3_ATP1B2_ATP1B3_NPPA_GAL_ATP1B1_TREM2_ACTN2_ANK2
811	3.36276738001902	0.0220071220754281	0.13394362590566786	1	NEUROPILIN_SIGNALING_PATHWAY%GOBP%GO:0038189	neuropilin_signaling_pathway	6	ABL1_VEGFA_VEGFA_VEGFA_NRP1_CDC42
1993	3.26844536101742	0.0220217548047179	0.13394362590566786	1	VISUAL_BEHAVIOR%GOBP%GO:0007632	visual_behavior	5	NETO1_NETO1_DYNLRB1_APP_FAM19A2
2751	3.59116222140464	0.0220301498232279	0.13394362590566786	1	NEGATIVE_REGULATION_OF_BIOMINERAL_TISSUE_DEVELOPMENT%GOBP%GO:0070168	negative_regulation_of_biomineral_tissue_development	14	AHSG_TGFB1_GREM1_ASPN_FGF23_ROCK2_CCL3_ECM1_STATH_SRGN_NOTCH1_GAS6_PTK2B_PTK2B
5133	3.50967300514265	0.0220453237645054	0.13394362590566786	1	DNA_PROTECTION%GOBP%GO:0042262	DNA_protection	4	CBS_DCTPP1_GLRX2_NUDT1
434	3.71108542705547	0.0221523298852604	0.13397926606128527	1	AROMATIC_AMINO_ACID_FAMILY_CATABOLIC_PROCESS%GOBP%GO:0009074	aromatic_amino_acid_family_catabolic_process	13	HAAO_PCBD1_FTCD_HPD_FAH_TDO2_CCBL1_QDPR_IDO1_KYNU_GSTZ1_ASRGL1_HGD
2324	3.71108542705547	0.0221523298852604	0.13397926606128527	1	AROMATIC_AMINO_ACID_FAMILY_METABOLIC_PROCESS%GOBP%GO:0009072	aromatic_amino_acid_family_metabolic_process	13	HAAO_PCBD1_FTCD_HPD_FAH_TDO2_CCBL1_QDPR_IDO1_KYNU_GSTZ1_ASRGL1_HGD
3719	3.7489040703472	0.0221787397413266	0.13397926606128527	1	MEMBRANE_RAFT_ORGANIZATION%GOBP%GO:0031579	membrane_raft_organization	7	APOA1BP_ANXA2_ANXA2_CAV2_CAV3_S100A10_CD2
4846	3.59955172752915	0.0222148042085025	0.13397926606128527	1	REGULATION_OF_HORMONE_BIOSYNTHETIC_PROCESS%GOBP%GO:0046885	regulation_of_hormone_biosynthetic_process	15	DKKL1_BMP6_VDR_NFKB1_TNF_DKK3_IL1B_ADM_ADM_H6PD_BMP2_HIF1A_IFNG_STC2_AKR1C3
279	3.33995980731175	0.0222394630204418	0.13397926606128527	1	REGULATION_OF_STEM_CELL_DIFFERENTIATION%GOBP%GO:2000736	regulation_of_stem_cell_differentiation	45	PSMA1_PSMA1_PSMA2_PSMA3_PSMA4_NOTCH1_PSMA5_OSM_OSM_PTN_CBFB_ENG_PSMB2_PSMB3_PSMB4_PSMB5_PSMB6_PDGFRA_PSMA6_PSMA7_PSMB1_GDNF_PSMB9_ABL1_WNT3A_SEMA3C_PSMD11_JAG1_JAG1_PSME3_PSMD4_PSMD5_PSMD7_MYB_PSMD9_PSMD10_PSME1_PSME2_OCIAD1_TACSTD2_TACSTD2_TBX5_TGFB2_RBM24_ITCH
3985	3.56665334180342	0.0222478114798617	0.13397926606128527	1	VASCULAR_SMOOTH_MUSCLE_CELL_DEVELOPMENT%GOBP%GO:0097084	vascular_smooth_muscle_cell_development	5	VEGFA_VEGFA_VEGFA_NOTCH1_ENG
6138	3.56665334180342	0.0222478114798617	0.13397926606128527	1	VASCULAR_SMOOTH_MUSCLE_CELL_DIFFERENTIATION%GOBP%GO:0035886	vascular_smooth_muscle_cell_differentiation	5	VEGFA_VEGFA_VEGFA_NOTCH1_ENG
876	3.56665334180342	0.0222478114798617	0.13397926606128527	1	VENOUS_BLOOD_VESSEL_MORPHOGENESIS%GOBP%GO:0048845	venous_blood_vessel_morphogenesis	5	VEGFA_VEGFA_VEGFA_NOTCH1_ENG
4868	3.41857297099307	0.0222503318643703	0.13397926606128527	1	PENTOSE_METABOLIC_PROCESS%GOBP%GO:0019321	pentose_metabolic_process	6	DCXR_RPIA_TALDO1_TKT_G6PD_NUDT5
2424	3.79897339870636	0.0222602056716488	0.13397926606128527	1	ORGAN_OR_TISSUE_SPECIFIC_IMMUNE_RESPONSE%GOBP%GO:0002251	organ_or_tissue_specific_immune_response	17	DEFB1_DEFA5_IL4_LTF_BPIFB1_PLA2G1B_IL6R_APOA4_IL6_RNASE2_HIST2H2BE_BPIFA1_CAMP_CAMP_RAB17_RNASE3_PIGR
3786	3.53961362381851	0.0223005053830518	0.1340096783569038	1	POSITIVE_REGULATION_OF_ASPARTIC-TYPE_ENDOPEPTIDASE_ACTIVITY_INVOLVED_IN_AMYLOID_PRECURSOR_PROTEIN_CATABOLIC_PROCESS%GOBP%GO:1902961	positive_regulation_of_aspartic-type_endopeptidase_activity_involved_in_amyloid_precursor_protein_catabolic_process	6	EPHA4_ROCK2_EFNA3_AGER_LYN_LYN
1234	3.41967369069779	0.0223414870462134	0.1340096783569038	1	WNT_SIGNALING_PATHWAY_PLANAR_CELL_POLARITY_PATHWAY%GOBP%GO:0060071	Wnt_signaling_pathway_planar_cell_polarity_pathway	39	PSMD11_PSME3_PSMD4_PSMD5_PSMD7_PSMD9_PSMD10_PSMA1_PSMA1_WNT5A_PSMA2_AP2A2_PSMA3_WNT7A_PSMA4_WNT11_PSMA5_TIAM1_RAC1_PSME1_PSME2_CLTC_SMURF2_PSMB2_PSMB3_PSMB4_PSMB5_PSMB6_MAGI2_PSMA6_PSMA7_PSMB1_RYK_PSMB9_DVL2_SMURF1_ROR2_RHOA_CDC42
6373	3.231532699957	0.0223561936735311	0.1340096783569038	1	RRNA_METABOLIC_PROCESS%GOBP%GO:0016072	rRNA_metabolic_process	16	ANG_RPS19_SBDS_C1D_EXOSC8_FBL_EXOSC1_PELO_BRF1_SPIN1_DIMT1_MAPT_NHP2L1_EXOSC3_RPS7_PES1
1130	3.68470281486108	0.0223697903029465	0.1340096783569038	1	REGULATION_OF_ACTIN_FILAMENT_LENGTH%GOBP%GO:0030832	regulation_of_actin_filament_length	49	PLEK_ESAM_FER_FLII_GMFG_GMFB_ARFIP1_CTNNA2_CCL11_BAIAP2_HCK_SLIT2_PAK3_ARF1_ARPC5_ARPC1B_ARPC3_PFN2_CXCL12_CXCL12_SEMA5A_EVL_CSF3_ARFIP2_CAPZA1_ACTN2_CCL21_DBNL_BIN1_NCK1_VASP_FAM49B_CCL24_COTL1_NCK2_LIMA1_GSN_GSN_RASA1_SCIN_PDXP_TWF1_ARF6_LMOD1_CFL2_CAPG_CCL26_PTK2B_PTK2B
2557	3.68470281486108	0.0223697903029465	0.1340096783569038	1	REGULATION_OF_ACTIN_POLYMERIZATION_OR_DEPOLYMERIZATION%GOBP%GO:0008064	regulation_of_actin_polymerization_or_depolymerization	49	PLEK_ESAM_FER_FLII_GMFG_GMFB_ARFIP1_CTNNA2_CCL11_BAIAP2_HCK_SLIT2_PAK3_ARF1_ARPC5_ARPC1B_ARPC3_PFN2_CXCL12_CXCL12_SEMA5A_EVL_CSF3_ARFIP2_CAPZA1_ACTN2_CCL21_DBNL_BIN1_NCK1_VASP_FAM49B_CCL24_COTL1_NCK2_LIMA1_GSN_GSN_RASA1_SCIN_PDXP_TWF1_ARF6_LMOD1_CFL2_CAPG_CCL26_PTK2B_PTK2B
3711	3.3515034881718	0.0224538248848518	0.1342621432013993	1	COVALENT_CHROMATIN_MODIFICATION%GOBP%GO:0016569	covalent_chromatin_modification	61	PKN1_NR1H4_DOT1L_HMGA2_BRPF1_CCNA2_UBE2B_UBE2E1_PAXIP1_RNF8_JMJD6_RUVBL1_PARK7_PARK7_USP21_SMYD2_FBL_HAT1_CUL4B_POLE3_HDAC8_APBB1_APBB1_MST1_SIRT2_AURKB_SKP1_UBE2N_CPA4_ASH1L_PRKCA_PRKCB_BRD1_MYSM1_DPY30_KAT2A_WDR5_MLL2_RBBP5_USP15_CCDC101_PRDM4_N6AMT1_CREBBP_MORF4L1_SPHK2_HDAC2_VRK1_ING4_EHMT2_DTX3L_YEATS4_ASH2L_TAF10_SETD2_SUDS3_SETMAR_KAT2B_RAG1_JAK2_SUV420H2
4232	3.3515034881718	0.0224538248848518	0.1342621432013993	1	HISTONE_MODIFICATION%GOBP%GO:0016570	histone_modification	61	PKN1_NR1H4_DOT1L_HMGA2_BRPF1_CCNA2_UBE2B_UBE2E1_PAXIP1_RNF8_JMJD6_RUVBL1_PARK7_PARK7_USP21_SMYD2_FBL_HAT1_CUL4B_POLE3_HDAC8_APBB1_APBB1_MST1_SIRT2_AURKB_SKP1_UBE2N_CPA4_ASH1L_PRKCA_PRKCB_BRD1_MYSM1_DPY30_KAT2A_WDR5_MLL2_RBBP5_USP15_CCDC101_PRDM4_N6AMT1_CREBBP_MORF4L1_SPHK2_HDAC2_VRK1_ING4_EHMT2_DTX3L_YEATS4_ASH2L_TAF10_SETD2_SUDS3_SETMAR_KAT2B_RAG1_JAK2_SUV420H2
3444	3.52618578908956	0.022552148205894	0.13472438956177124	1	CORONARY_ARTERY_MORPHOGENESIS%GOBP%GO:0060982	coronary_artery_morphogenesis	5	LRP2_VEGFA_VEGFA_VEGFA_NOTCH1
4212	3.54743669080311	0.0226765445448555	0.1349987289693266	1	MACROMOLECULE_DEACYLATION%GOBP%GO:0098732	macromolecule_deacylation	11	FLNA_ABHD10_HDAC8_SUDS3_SIRT2_SIRT5_SIRT3_MORF4L1_HDAC2_NOTUM_LYPLAL1
796	3.54743669080311	0.0226765445448555	0.1349987289693266	1	PROTEIN_DEACYLATION%GOBP%GO:0035601	protein_deacylation	11	FLNA_ABHD10_HDAC8_SUDS3_SIRT2_SIRT5_SIRT3_MORF4L1_HDAC2_NOTUM_LYPLAL1
1750	3.36072811837306	0.0226920783267445	0.1349987289693266	1	REGULATION_OF_PROTEIN_IMPORT_INTO_NUCLEUS%GOBP%GO:0042306	regulation_of_protein_import_into_nucleus	15	TGFB1_RBM22_SUFU_FLNA_IFNG_UFM1_SMAD3_BAG3_PIK3R1_BMP4_BMP4_CDH1_JUP_RAN_APOD
559	3.27192665240611	0.0227039655458129	0.1349987289693266	1	DERMATAN_SULFATE_PROTEOGLYCAN_METABOLIC_PROCESS%GOBP%GO:0050655	dermatan_sulfate_proteoglycan_metabolic_process	12	CSPG4_NCAN_CHST14_VCAN_CHST12_DCN_IDUA_B3GAT3_UST_CSGALNACT2_BGN_BCAN
1430	3.32824126661342	0.0228210359388273	0.1349987289693266	1	MITOTIC_SPINDLE_ASSEMBLY%GOBP%GO:0090307	mitotic_spindle_assembly	16	BCCIP_FLNA_SMC3_FAM175B_AURKB_PRC1_PRC1_FAM175A_RACGAP1_KIF23_BIRC5_ARHGEF10_CHEK2_KPNB1_RHOA_RAB11A
3844	3.67830651365378	0.0228450315284112	0.1349987289693266	1	REGULATION_OF_GLYCOGEN_BIOSYNTHETIC_PROCESS%GOBP%GO:0005979	regulation_of_glycogen_biosynthetic_process	13	IGF2_INS_GCK_INSR_GSK3A_IGF1_IGF1_AKT2_AKT2_PTH_PTH_PPP1R3B_AKT1
5692	3.67830651365378	0.0228450315284112	0.1349987289693266	1	REGULATION_OF_GLYCOGEN_METABOLIC_PROCESS%GOBP%GO:0070873	regulation_of_glycogen_metabolic_process	13	IGF2_INS_GCK_INSR_GSK3A_IGF1_IGF1_AKT2_AKT2_PTH_PTH_PPP1R3B_AKT1
1814	3.67830651365378	0.0228450315284112	0.1349987289693266	1	REGULATION_OF_GLUCAN_BIOSYNTHETIC_PROCESS%GOBP%GO:0010962	regulation_of_glucan_biosynthetic_process	13	IGF2_INS_GCK_INSR_GSK3A_IGF1_IGF1_AKT2_AKT2_PTH_PTH_PPP1R3B_AKT1
3962	3.36180657635234	0.0228596078876186	0.1349987289693266	1	ANTIGEN_PROCESSING_AND_PRESENTATION_OF_EXOGENOUS_PEPTIDE_ANTIGEN_VIA_MHC_CLASS_I_TAP-DEPENDENT%GOBP%GO:0002479	antigen_processing_and_presentation_of_exogenous_peptide_antigen_via_MHC_class_I_TAP-dependent	39	PSMD11_PSME3_ITGB5_PSMD4_PSMD5_PSMD7_PSMD9_PSMD10_PSMA1_PSMA1_PSMA2_PSMA3_PSMA4_PSMA5_TAPBP_CD207_PSME1_PDIA3_PSME2_VAMP3_PSMB2_PSMB3_PSMB4_PSMB5_PSMB6_VAMP8_CALR_FCGR1A_B2M_B2M_PSMA6_PSMA7_HLA-G_PSMB1_PSMB9_NCF2_NCF4_CD36_NCF1
3573	3.25846218030118	0.0228923954203714	0.1349987289693266	1	REGULATION_OF_PROTEIN_EXIT_FROM_ENDOPLASMIC_RETICULUM%GOBP%GO:0070861	regulation_of_protein_exit_from_endoplasmic_reticulum	8	SAR1A_BRSK2_UBE2J1_INSIG1_CD81_SVIP_UBE2G2_ERLEC1
4350	3.71195345332334	0.0229081257434557	0.1349987289693266	1	QUINOLINATE_METABOLIC_PROCESS%GOBP%GO:0046874	quinolinate_metabolic_process	3	QPRT_KYNU_HAAO
3485	3.30869031454576	0.0229231102160719	0.1349987289693266	1	PYRIMIDINE-CONTAINING_COMPOUND_BIOSYNTHETIC_PROCESS%GOBP%GO:0072528	pyrimidine-containing_compound_biosynthetic_process	14	UCK2_UPP1_DCK_CMPK1_AK5_DTYMK_TYMS_PRPS1_TK2_TK1_DUT_DCTD_TPK1_TYMP
643	3.57263945351469	0.0229592567716602	0.1349987289693266	1	MITOCHONDRION_LOCALIZATION%GOBP%GO:0051646	mitochondrion_localization	11	PVRL2_ALB_MFN1_NEFL_HIF1A_MAPT_SPAST_BRAT1_UBB_UBB_MUL1
1041	3.18710219119677	0.0229805905433633	0.1349987289693266	1	POSITIVE_REGULATION_OF_VIRAL_ENTRY_INTO_HOST_CELL%GOBP%GO:0046598	positive_regulation_of_viral_entry_into_host_cell	6	LGALS1_P4HB_LGALS9_CD4_CD74_CD74
432	3.41606408373845	0.0229856977008486	0.1349987289693266	1	REGULATION_OF_ORGANIC_ACID_TRANSPORT%GOBP%GO:0032890	regulation_of_organic_acid_transport	17	FIS1_ACE2_SYK_SYK_TRH_PPARA_THBS1_ARL6IP5_IL1B_AKT2_AKT2_PLA2G10_FABP3_TNFSF11_CES1_PLA2R1_AKT1
2962	3.49733641610993	0.0229919149766522	0.1349987289693266	1	REGULATION_OF_CARDIAC_MUSCLE_CELL_ACTION_POTENTIAL%GOBP%GO:0098901	regulation_of_cardiac_muscle_cell_action_potential	12	BIN1_FLNA_CXADR_CAMK2D_DSG2_DSC2_KCNE3_CAV3_SLMAP_JUP_PKP2_ANK2
5530	3.52203160164941	0.0230480367989473	0.1349987289693266	1	TRANSPORT_OF_VIRUS%GOBP%GO:0046794	transport_of_virus	19	KPNA6_CD209_NMT2_KPNB1_RAN_RPS27A_RPS27A_VPS28_UBC_TSG101_SEC13_CAV2_CLEC4M_NUP98_SIGLEC1_UBB_UBB_KPNA1_KPNA2
477	3.72134597842202	0.0230559186756732	0.1349987289693266	1	REGULATION_OF_GTP_BINDING%GOBP%GO:1904424	regulation_of_GTP_binding	6	STMN1_CLN5_EPHA4_CCPG1_ARHGEF7_MET
4930	3.32243819605251	0.0230617907129343	0.1349987289693266	1	SKELETAL_SYSTEM_MORPHOGENESIS%GOBP%GO:0048705	skeletal_system_morphogenesis	33	LTF_HHIP_WNT7A_FGFR2_DSCAML1_FGFR1_COL13A1_MMP13_MGP_CTNNB1_CTNNB1_EIF4A3_PDGFRA_TMEM119_TGFBR2_BMP1_MEF2C_SFRP4_STC1_MTHFD1_CER1_FGFR3_FGFR3_NOG_OTOR_WWOX_ANXA6_BMPR1B_BMPR2_COL2A1_COL2A1_BMP4_BMP4
581	3.0727243351844	0.0230804457518011	0.1349987289693266	1	CELLULAR_RESPONSE_TO_DOPAMINE%GOBP%GO:1903351	cellular_response_to_dopamine	5	PARK2_ABL1_SULT1A3_MAPK1_MAPK3
5944	3.0727243351844	0.0230804457518011	0.1349987289693266	1	RESPONSE_TO_DOPAMINE%GOBP%GO:1903350	response_to_dopamine	5	PARK2_ABL1_SULT1A3_MAPK1_MAPK3
5743	3.41855976915406	0.0230824659828989	0.1349987289693266	1	MODULATION_BY_HOST_OF_SYMBIONT_MOLECULAR_FUNCTION%GOBP%GO:0052428	modulation_by_host_of_symbiont_molecular_function	6	ANXA2_ANXA2_SFTPD_APCS_SUGT1_PTX3
921	3.41855976915406	0.0230824659828989	0.1349987289693266	1	NEGATIVE_REGULATION_BY_HOST_OF_SYMBIONT_MOLECULAR_FUNCTION%GOBP%GO:0052405	negative_regulation_by_host_of_symbiont_molecular_function	6	ANXA2_ANXA2_SFTPD_APCS_SUGT1_PTX3
2428	3.50088690748183	0.0231122363131732	0.1350496214835371	1	CELL_CHEMOTAXIS%GOBP%GO:0060326	cell_chemotaxis	108	HMGB1_MSMP_CXCL9_CXCL9_CCL1_PRKCQ_CXCL10_CXADR_VEGFA_VEGFA_VEGFA_EDN3_CCL4L1_PPIA_RPS19_CCL8_CCL7_PTN_CCL13_CCL2_BSG_CCL11_SFTPD_CXCL13_CHGA_AZU1_CCL23_CCL23_NOV_CXCL6_CXCL1_PDGFRA_CXCL5_PDGFRB_EDN2_CCL15_PF4V1_CCL14_SBDS_S100A9_CXCL2_S100A12_CXCL11_XCL1_CX3CL1_IL16_AMICA1_HBEGF_CXCL12_CXCL12_EPHA2_SEMA5A_CCL28_HMGB2_PIK3CG_CCL19_CCL21_NRP1_CXCL16_EDN1_RHOG_DEFB4A_PPIB_SYK_SYK_CCL3_CCL5_PLA2G1B_C…
2934	3.51141097343193	0.0232356001160426	0.13513946763014553	1	ENTRY_INTO_HOST_CELL%GOBP%GO:0030260	entry_into_host_cell	26	PVRL2_ACE2_CLEC4G_ADRBK1_CD209_MET_SRC_SRC_CD4_GRB2_PPIA_ITCH_SMPD1_WWP1_CD81_CAV2_CLEC4M_VAMP8_CTNNB1_CTNNB1_PVRL1_CBL_SIGLEC1_CDH1_GAS6_NRP1
3094	3.51141097343193	0.0232356001160426	0.13513946763014553	1	ENTRY_INTO_CELL_OF_OTHER_ORGANISM_INVOLVED_IN_SYMBIOTIC_INTERACTION%GOBP%GO:0051806	entry_into_cell_of_other_organism_involved_in_symbiotic_interaction	26	PVRL2_ACE2_CLEC4G_ADRBK1_CD209_MET_SRC_SRC_CD4_GRB2_PPIA_ITCH_SMPD1_WWP1_CD81_CAV2_CLEC4M_VAMP8_CTNNB1_CTNNB1_PVRL1_CBL_SIGLEC1_CDH1_GAS6_NRP1
5837	3.51141097343193	0.0232356001160426	0.13513946763014553	1	ENTRY_INTO_OTHER_ORGANISM_INVOLVED_IN_SYMBIOTIC_INTERACTION%GOBP%GO:0051828	entry_into_other_organism_involved_in_symbiotic_interaction	26	PVRL2_ACE2_CLEC4G_ADRBK1_CD209_MET_SRC_SRC_CD4_GRB2_PPIA_ITCH_SMPD1_WWP1_CD81_CAV2_CLEC4M_VAMP8_CTNNB1_CTNNB1_PVRL1_CBL_SIGLEC1_CDH1_GAS6_NRP1
6363	3.51141097343193	0.0232356001160426	0.13513946763014553	1	ENTRY_INTO_HOST%GOBP%GO:0044409	entry_into_host	26	PVRL2_ACE2_CLEC4G_ADRBK1_CD209_MET_SRC_SRC_CD4_GRB2_PPIA_ITCH_SMPD1_WWP1_CD81_CAV2_CLEC4M_VAMP8_CTNNB1_CTNNB1_PVRL1_CBL_SIGLEC1_CDH1_GAS6_NRP1
616	3.36100835288738	0.0232417293453462	0.13513946763014553	1	REGULATION_OF_MITOTIC_CELL_CYCLE%GOBP%GO:0007346	regulation_of_mitotic_cell_cycle	191	CDC25B_TNKS_CCL2_SPHK1_HYAL1_VPS4B_BTG2_CKS1B_TOM1L2_DYNLT3_CUL9_ZWILCH_UBE2D1_UBE2C_CHMP2B_UBE2E1_MAD1L1_BUB1_ZWINT_HSPA1B_UBXN2B_CHMP2A_MDM2_PSMD11_PSME3_PSMD4_PSMD5_PSMD7_PSMD9_PSMD10_MAPRE1_MAD2L1_ANXA1_IL10_ANAPC7_PSME1_PSME2_INTS3_CUL1_CUL3_CDC25A_CTNNB1_CTNNB1_TRIAP1_DCUN1D3_BCL6_SIRT2_DRG1_ANAPC10_IK_AURKB_SKP1_CDK2AP2_CDKN2D_CDKN1A_NSFL1C_PRKCA_PTTG1_FAM107A_PSMA1_PSMA1_PSMA2_PSMA3_PSMA4…
3864	3.39550547081572	0.0232541080805071	0.13513946763014553	1	REGULATION_OF_FATTY_ACID_METABOLIC_PROCESS%GOBP%GO:0019217	regulation_of_fatty_acid_metabolic_process	29	ACADL_PPARA_CD74_CD74_ACADVL_PTGS2_ADIPOQ_INS_ANXA1_APOA1_IL1B_GSTZ1_APOA5_ERLIN1_NR1H2_PPARGC1A_FABP3_MLYCD_HPGD_APOA4_APOC1_APOC2_APOC3_AKT2_AKT2_PDK1_PDK2_UGT1A8_AKT1
3986	3.33050867784474	0.0233077722055143	0.13528294806148314	1	ANTIGEN_PROCESSING_AND_PRESENTATION_OF_EXOGENOUS_PEPTIDE_ANTIGEN_VIA_MHC_CLASS_I%GOBP%GO:0042590	antigen_processing_and_presentation_of_exogenous_peptide_antigen_via_MHC_class_I	40	PSMD11_PSME3_ITGB5_PSMD4_PSMD5_PSMD7_PSMD9_PSMD10_PSMA1_PSMA1_PSMA2_PSMA3_PSMA4_PSMA5_TAPBP_CD207_PSME1_PDIA3_PSME2_VAMP3_PSMB2_PSMB3_PSMB4_PSMB5_PSMB6_VAMP8_CALR_FCGR1A_B2M_B2M_PSMA6_PSMA7_HLA-G_PSMB1_PSMB9_NCF2_NCF4_CD36_CLEC4A_NCF1
4417	3.35258952336627	0.0233298163563403	0.13528294806148314	1	NEGATIVE_REGULATION_OF_CELLULAR_EXTRAVASATION%GOBP%GO:0002692	negative_regulation_of_cellular_extravasation	6	CCL28_CCL21_CCL25_CXCL12_CXCL12_PLCB1
340	3.44927752221884	0.0233421124112325	0.13528294806148314	1	CELLULAR_RESPONSE_TO_LIPID%GOBP%GO:0071396	cellular_response_to_lipid	133	HMGB1_SPP1_FZD10_VDR_CXCL9_CXCL9_CXCL10_RAMP3_BMP7_WNT11_NR1H4_CCL2_TNFAIP3_HCK_CXCL1_CALR_STAP1_MSN_PABPN1_HMGB2_MAPK14_BPI_LBP_CD14_CD14_PIM1_CCL3_SERPINE1_ANXA1_IL10_GRAMD1C_GRAMD1C_ADAM15_ADAM15_BCL10_CD80_CD86_PDCD1LG2_PF4_HTRA2_GNAI1_IL36B_TGFB1_MAPK8_YWHAH_NR1D1_AKR1C3_TESC_CD68_TNFSF4_INSIG1_CFTR_UBE2L3_PTK7_RHOA_RORC_CTSG_DEFA5_NFKB1_NFKBIB_ISL1_UBE3A_PCK1_IL18_FAM107A_SRC_SRC_NR3C2_ADAM…
1065	3.60290833757835	0.0234392427561424	0.1354784004209871	1	EPIBOLY%GOBP%GO:0090504	epiboly	13	FLNA_LCP1_DDR1_ACVRL1_ITGA5_WNT7A_CD44_MMP12_ADAM17_ADAM17_CYR61_RHOC_RHOA
3532	3.60290833757835	0.0234392427561427	0.1354784004209871	1	WOUND_HEALING_SPREADING_OF_CELLS%GOBP%GO:0044319	wound_healing_spreading_of_cells	13	MMP12_ADAM17_ADAM17_FLNA_DDR1_LCP1_ACVRL1_ITGA5_CYR61_RHOC_WNT7A_RHOA_CD44
4470	3.60290833757835	0.0234392427561427	0.1354784004209871	1	EPIBOLY_INVOLVED_IN_WOUND_HEALING%GOBP%GO:0090505	epiboly_involved_in_wound_healing	13	MMP12_ADAM17_ADAM17_FLNA_DDR1_LCP1_ACVRL1_ITGA5_CYR61_RHOC_WNT7A_RHOA_CD44
3234	3.5437338647892	0.0234820762303553	0.13556087060501348	1	ANTIMICROBIAL_HUMORAL_RESPONSE%GOBP%GO:0019730	antimicrobial_humoral_response	87	CTSG_DEFB1_DEFA5_PRTN3_CXCL9_CXCL9_CXCL10_COLEC11_ANG_RPS19_CCL13_SFTPD_CXCL13_HRG_RARRES2_CHGA_AZU1_REG3A_RPL30_REG3G_CXCL6_CXCL1_CXCL5_PF4V1_SEMG1_S100A9_CXCL2_S100A12_TF_CXCL11_RNASE2_PRSS2_KLK3_RNASE6_SLPI_WFDC11_WFDC2_CAMP_CAMP_RNASE3_BPI_WFDC10A_GNLY_WFDC13_GALP_WFDC3_PGLYRP1_PGLYRP2_FGB_DEFB4A_WFDC5_LYZ_LTF_WFDC10B_HTN3_HTN1_ELANE_CXCL14_PLA2G1B_REG1A_REG1B_GAPDH_F2_F2_OCIAD1_HIST2H2BE_IGJ…
6382	3.61225294206968	0.0234958076820858	0.13556087060501348	1	POSITIVE_REGULATION_OF_GLUCOSE_TRANSMEMBRANE_TRANSPORT%GOBP%GO:0010828	positive_regulation_of_glucose_transmembrane_transport	25	BRAF_PTPN11_ADIPOQ_FGF19_INS_GH1_INSR_ITLN1_ARPP19_C3_C3_C3_C3_C3_C3_PRKCI_IGF1_IGF1_PIK3R1_AKT2_AKT2_PTH_PTH_APPL1_AKT1
782	3.53648259217815	0.0235613122333516	0.1358165570285825	1	ECTODERM_DEVELOPMENT%GOBP%GO:0007398	ectoderm_development	3	STX2_EDA2R_SMURF1
311	3.48238585038407	0.0236492412703546	0.13597582627749177	1	MICROTUBULE-BASED_TRANSPORT%GOBP%GO:0099111	microtubule-based_transport	28	SOD1_DYNLL1_BAG3_HSPB1_DLG2_RAB27B_DYNLRB2_MUTED_DYNLRB1_NEFL_NDE1_APP_MAPT_PEX14_SPAST_KIF1C_RAB21_UBB_UBB_HSPA8_DYNLL2_KIF3A_CCDC64_HIF1A_TMEM108_RAB1A_SNAPIN_CDC42
2067	3.48238585038407	0.0236492412703546	0.13597582627749177	1	TRANSPORT_ALONG_MICROTUBULE%GOBP%GO:0010970	transport_along_microtubule	28	SOD1_DYNLL1_BAG3_HSPB1_DLG2_RAB27B_DYNLRB2_MUTED_DYNLRB1_NEFL_NDE1_APP_MAPT_PEX14_SPAST_KIF1C_RAB21_UBB_UBB_HSPA8_DYNLL2_KIF3A_CCDC64_HIF1A_TMEM108_RAB1A_SNAPIN_CDC42
669	3.4118335224703	0.0236722873494721	0.13597582627749177	1	CELLULAR_IRON_ION_HOMEOSTASIS%GOBP%GO:0006879	cellular_iron_ion_homeostasis	29	SCARA5_LTF_FXN_SOD1_TMPRSS6_HFE2_CAND1_CUL1_TFRC_TFRC_TFR2_GDF2_ISCU_HAMP_TF_HMOX1_FBXL5_LCN2_SKP1_SRI_GLRX3_BMP6_HEPHL1_CP_MYC_SMAD4_FTMT_FTL_HMOX2
413	3.5556940013969	0.0237058711619781	0.13597582627749177	1	PROTEIN-LIPID_COMPLEX_ASSEMBLY%GOBP%GO:0065005	protein-lipid_complex_assembly	17	BMP1_BIN1_APOA4_APOM_APOA1_APOC1_APOC2_P4HB_APOC3_APOB_APOE_APOE_APOE_APOE_APOA5_APOA2_PRKACA
1885	3.62727552908071	0.0237233714631262	0.13597582627749177	1	SPHINGOLIPID_CATABOLIC_PROCESS%GOBP%GO:0030149	sphingolipid_catabolic_process	10	ENPP2_GLA_SMPDL3A_ASAH2_SMPD1_SPHK1_GM2A_HEXB_NEU1_ASAH1
1715	3.49311803784959	0.0237311428045227	0.13597582627749177	1	INTERLEUKIN-27-MEDIATED_SIGNALING_PATHWAY%GOBP%GO:0070106	interleukin-27-mediated_signaling_pathway	9	EBI3_CRLF1_IL27RA_IL6ST_STAT1_STAT3_CANX_TYK2_JAK2
3406	2.98297854466075	0.0237374336356495	0.13597582627749177	1	CALCIUM_ION-REGULATED_EXOCYTOSIS_OF_NEUROTRANSMITTER%GOBP%GO:0048791	calcium_ion-regulated_exocytosis_of_neurotransmitter	5	SYT2_SYT8_DOC2B_SYT5_SYT7
639	3.4035350604324	0.0238106748049972	0.1361266189123154	1	POSITIVE_REGULATION_OF_OSTEOBLAST_DIFFERENTIATION%GOBP%GO:0045669	positive_regulation_of_osteoblast_differentiation	26	WISP1_WISP1_MEF2C_LTF_IL6ST_ACVR2A_ACVR2B_BMP7_IL6R_ZHX3_TP63_IL6_BMP6_BMPR1B_BMPR2_CYR61_BMP2_IGF1_IGF1_DDR2_HGF_BMP4_BMP4_TMEM119_NELL1_NPNT
1675	3.34214611816381	0.0238352733574202	0.1361266189123154	1	XENOBIOTIC_METABOLIC_PROCESS%GOBP%GO:0006805	xenobiotic_metabolic_process	47	UGT1A1_GSTM3_ACAA1_BCHE_GSTM1_GSTA1_CMBL_BPHL_GUK1_AKR7A3_POR_AIP_SULT1A3_CES1_S100A12_N6AMT1_GSTO1_NAT1_SULT2A1_PTGES3_CBR3_CRYZ_HSP90AB1_CYP3A4_CYP3A4_AKR1C1_AOC2_NQO1_CYB5R3_ALDH3A1_NQO2_ACY1_GSTA4_GSTA3_GSTM4_GHR_GSTP1_GLYAT_DPEP1_HNF4A_STAT5B_SULT1B1_RORC_UGT1A6_UGT1A8_AS3MT_AKR7A2
6319	3.52378638978246	0.0238766056999172	0.1361266189123154	1	ACTIN_CYTOSKELETON_REORGANIZATION%GOBP%GO:0031532	actin_cytoskeleton_reorganization	31	PLEK_EFS_ANTXR1_FLNA_FER_CXADR_CDC42BPA_ANXA1_FGF7_CDC42BPB_RAP2A_EZR_PTPN1_PARVA_GSN_GSN_INSRR_NEDD9_RALA_MICALL2_BRSK2_THSD7A_THSD7A_GRB2_FGF10_PDLIM4_PTK7_CASS4_RHOA_NRP1_KIT
2914	3.42362239337191	0.023883589978395	0.1361266189123154	1	REGULATION_OF_ADAPTIVE_IMMUNE_RESPONSE_BASED_ON_SOMATIC_RECOMBINATION_OF_IMMUNE_RECEPTORS_BUILT_FROM_IMMUNOGLOBULIN_SUPERFAMILY_DOMAINS%GOBP%GO:0002822	regulation_of_adaptive_immune_response_based_on_somatic_recombination_of_immune_receptors_built_from_immunoglobulin_superfamily_domains	59	HMGB1_PVRL2_PVR_PRKCQ_IL18_PRKCZ_BTK_STX7_TNFAIP3_THOC1_B2M_B2M_HLA-G_XCL1_KLRC1_HSPD1_IL1R1_FADD_PAXIP1_CCL19_NLRP10_C4BPB_FAM49B_HLA-DRB3_ANXA1_IL10_FCGR2B_IL18R1_CLC_CD80_LILRB4_CD226_TFRC_TFRC_IL1B_LOXL3_CD274_CR1_TNFRSF1B_TNFRSF1B_IFNA2_AGER_TGFB1_BCL6_MEF2C_IL4_C4BPA_IFNB1_IL12RB1_LILRB1_IL12B_NFKBID_IL6_CD1A_TNFSF4_CD81_IL23R_SUV420H2_CD1D
4155	3.32835969983009	0.0239112494037411	0.1361266189123154	1	UDP-N-ACETYLGLUCOSAMINE_METABOLIC_PROCESS%GOBP%GO:0006047	UDP-N-acetylglucosamine_metabolic_process	4	GNPNAT1_NAGK_GNPDA1_UAP1
4963	3.32835969983009	0.0239112494037413	0.1361266189123154	1	UDP-N-ACETYLGLUCOSAMINE_BIOSYNTHETIC_PROCESS%GOBP%GO:0006048	UDP-N-acetylglucosamine_biosynthetic_process	4	NAGK_GNPDA1_GNPNAT1_UAP1
1311	3.28381919535448	0.0239124138682164	0.1361266189123154	1	NEGATIVE_REGULATION_OF_CELL_CYCLE_PROCESS%GOBP%GO:0010948	negative_regulation_of_cell_cycle_process	114	MGA_FHL1_BMP7_TNKS_CCL2_BTG2_HMGA2_TOM1L2_CALR_NAA10_L3MBTL2_TERF1_MAD1L1_BUB1_ZWINT_FAM175A_CBX5_CHMP2A_MDM2_PSMD11_PSME3_PSMD4_PSMD5_PSMD7_PSMD9_PSMD10_MAD2L1_PSME1_PSME2_INTS3_CUL1_RBL2_TP53_TP53_CASP2_RBBP4_CRADD_RAD1_TRIAP1_MIF_SFN_ADAM10_ADAM10_RBL1_DCUN1D3_BCL6_IK_AURKB_SKP1_CDK2AP2_APAF1_CDKN2D_CDKN1A_PTTG1_FAM107A_PSMA1_PSMA1_RRM2_PSMA2_PSMA3_KAT2A_PSMA4_PSMA5_CDKN1B_CHEK1_CCNB1_PTEN_RAD…
3549	3.39232537184585	0.0239738566425622	0.13635529820658715	1	RETROGRADE_VESICLE-MEDIATED_TRANSPORT_GOLGI_TO_ER%GOBP%GO:0006890	retrograde_vesicle-mediated_transport_Golgi_to_ER	24	ARF4_KIF3A_ARFGAP2_TAPBP_COPE_RAB1B_TMED10_RACGAP1_KIF23_ARF5_ARF3_STX18_KLC1_LMAN2_LMAN2_TMED2_NAPA_PITPNB_RAB1A_NSF_RAB6B_KIF22_KIF1C_ARFGAP1
1329	3.70383844879578	0.0240039059233914	0.13635728548543155	1	RESPONSE_TO_CARBOHYDRATE%GOBP%GO:0009743	response_to_carbohydrate	18	PCK1_ERN1_EIF2B1_ADIPOQ_THBS1_VAMP2_AGER_APOA2_PRKACA_IGF1R_COLEC12_GCKR_GCK_CLEC7A_TRA2B_HNF4A_GAS6_MAPK13
6272	3.37891068766642	0.0240167512188849	0.13635728548543155	1	POSITIVE_REGULATION_OF_CELLULAR_CARBOHYDRATE_METABOLIC_PROCESS%GOBP%GO:0010676	positive_regulation_of_cellular_carbohydrate_metabolic_process	19	IGF2_PTH1R_CD244_PTPN2_INS_BAD_GCK_INSR_LHCGR_ARPP19_IGF1_IGF1_PPARGC1A_AKT2_AKT2_SNCA_PTH_PTH_AKT1
5710	3.55556067220129	0.0241218966797566	0.13660370241326764	1	REGULATION_OF_NEUTROPHIL_MIGRATION%GOBP%GO:1902622	regulation_of_neutrophil_migration	21	THBS4_RHOG_XCL1_TIRAP_JAM3_CD74_CD74_XG_OLFM4_MDK_RAC1_RAC2_DAPK2_DPP4_CAMK1D_SLAMF8_CCL19_SLIT2_CCL21_BST1_C1QBP
827	3.39846925485373	0.0241553365757822	0.13660370241326764	1	B_CELL_ACTIVATION_INVOLVED_IN_IMMUNE_RESPONSE%GOBP%GO:0002312	B_cell_activation_involved_in_immune_response	16	BATF_IFNB1_DLL1_IL6_NOTCH2_NOTCH2_MSH2_FCGR2B_HSPD1_CD40LG_EXOSC3_RNF8_MFNG_IL21_PTK2B_PTK2B
1166	3.16263352557861	0.02416318533858	0.13660370241326764	1	PHOTORECEPTOR_CELL_DIFFERENTIATION%GOBP%GO:0046530	photoreceptor_cell_differentiation	8	STAT3_CDHR1_VEGFA_VEGFA_VEGFA_USH1C_ARL3_DSCAM
4994	3.33482457202033	0.0241658507561765	0.13660370241326764	1	REGULATION_OF_ESTABLISHMENT_OF_PLANAR_POLARITY%GOBP%GO:0090175	regulation_of_establishment_of_planar_polarity	44	PSMD11_PSME3_PSMD4_PSMD5_PSMD7_PSMD9_PSMD10_PSMA1_PSMA1_WNT5A_PSMA2_AP2A2_PSMA3_WNT7A_PSMA4_WNT11_PSMA5_SPEF1_TIAM1_RAC1_PSME1_PSME2_CLTC_SMURF2_RSPO3_RSPO3_PSMB2_PSMB3_PSMB4_PSMB5_PSMB6_DKK1_MAGI2_PSMA6_PLEKHA4_PSMA7_PSMB1_RYK_PSMB9_DVL2_SMURF1_ROR2_RHOA_CDC42
6299	3.65231738782379	0.0241667080400383	0.13660370241326764	1	RETINAL_GANGLION_CELL_AXON_GUIDANCE%GOBP%GO:0031290	retinal_ganglion_cell_axon_guidance	5	EPHB1_SLIT2_ALCAM_NRP1_ROBO2
3783	3.33084188377769	0.0242164735853553	0.13664401028356293	1	PURINE_RIBONUCLEOSIDE_MONOPHOSPHATE_METABOLIC_PROCESS%GOBP%GO:0009167	purine_ribonucleoside_monophosphate_metabolic_process	75	STOML2_ALDOA_PAICS_NDUFS4_COX6A2_PFKM_COX6C_NT5C2_PGAM1_TPI1_GCK_ENTPD5_GAPDHS_SURF1_HSPA1B_HK3_COX4I2_ATP5B_HPRT1_ENO3_ENO2_CYCS_PARP1_PARP1_ATP5J_NDUFA5_PKLR_ATP5O_NDUFB11_CHCHD10_BPGM_GMPS_PGAM2_NUDT2_GMPR2_TGFB1_NADK_ALDOB_ALDOC_APRT_HK2_HK1_NUDT5_NUDT3_SDHAF2_AMPD2_ADSL_ADSS_ATP5J2_ENO1_UQCRB_NDUFV2_OLA1_AK5_ADSSL1_NT5E_LDHA_COX5A_NMNAT1_ATP1B1_COX7A2L_IMPDH2_IMPDH1_ADPGK_NDUFB4_NDUFB8_BAD_P…
4276	3.33084188377769	0.0242164735853553	0.13664401028356293	1	PURINE_NUCLEOSIDE_MONOPHOSPHATE_METABOLIC_PROCESS%GOBP%GO:0009126	purine_nucleoside_monophosphate_metabolic_process	75	STOML2_ALDOA_PAICS_NDUFS4_COX6A2_PFKM_COX6C_NT5C2_PGAM1_TPI1_GCK_ENTPD5_GAPDHS_SURF1_HSPA1B_HK3_COX4I2_ATP5B_HPRT1_ENO3_ENO2_CYCS_PARP1_PARP1_ATP5J_NDUFA5_PKLR_ATP5O_NDUFB11_CHCHD10_BPGM_GMPS_PGAM2_NUDT2_GMPR2_TGFB1_NADK_ALDOB_ALDOC_APRT_HK2_HK1_NUDT5_NUDT3_SDHAF2_AMPD2_ADSL_ADSS_ATP5J2_ENO1_UQCRB_NDUFV2_OLA1_AK5_ADSSL1_NT5E_LDHA_COX5A_NMNAT1_ATP1B1_COX7A2L_IMPDH2_IMPDH1_ADPGK_NDUFB4_NDUFB8_BAD_P…
2671	3.29524897788813	0.0242461246581579	0.13669099301564833	1	REGULATION_OF_NEUROLOGICAL_SYSTEM_PROCESS%GOBP%GO:0031644	regulation_of_neurological_system_process	40	KLK8_CCL3_PRKCZ_NLGN3_NLGN3_WNT7A_CARTPT_NLGN4X_NPTX2_SMR3A_PTEN_TNFRSF21_TNFRSF1B_TNFRSF1B_FGF12_NOV_NRXN1_NRXN1_FMR1_TYMP_TMEM108_ROCK2_DLG4_VIP_SHANK1_JAM2_ACPP_NLGN2_NLGN2_PROL1_APP_CBLN1_STX1B_NPTXR_NLGN1_TMEM25_CST7_NPTX1_PTK2B_PTK2B
2083	3.17117171190881	0.0243238274602587	0.13698989378533288	1	OLIGODENDROCYTE_DEVELOPMENT%GOBP%GO:0014003	oligodendrocyte_development	5	PTEN_CLU_EIF2B1_B4GALT5_B4GALT6
5531	3.61653566941954	0.0243418859627916	0.13698989378533288	1	VIRAL_GENOME_REPLICATION%GOBP%GO:0019079	viral_genome_replication	11	PCBP1_ROCK2_ADRBK1_CD209_RAB5A_EEA1_CTBP1_CCL2_CLEC4M_GAS6_CDC42
540	3.35631789074178	0.0244043303740817	0.13710758047455118	1	REGULATION_OF_NMDA_RECEPTOR_ACTIVITY%GOBP%GO:2000310	regulation_of_NMDA_receptor_activity	19	GRIA4_MEF2C_EPHB2_DLG4_NEFL_IFNG_CRH_CRH_DAPK1_CCL2_SLC6A9_APP_CRHBP_DLG2_NLGN1_ACTN2_PTK2B_PTK2B_DLG3
5525	3.32061431929991	0.0244055771172329	0.13710758047455118	1	CHROMOSOME_CONDENSATION%GOBP%GO:0030261	chromosome_condensation	4	HIST1H1C_AIFM1_TTN_H1FX
5826	3.33146786921293	0.024430332907756	0.13712647455229068	1	AMMONIUM_ION_METABOLIC_PROCESS%GOBP%GO:0097164	ammonium_ion_metabolic_process	69	ENPP2_PLA2G16_PLA2G2E_ACADL_GCH1_BCHE_AKR1B1_APOA1_SPHK1_APOA5_SAT1_AKR1B10_PLA2G5_SULT1A3_APOA2_SAT2_TRH_SPTLC2_SHMT1_SMS_LCAT_SPHK2_SPTLC1_RARRES3_CSNK2B_CSNK2A1_CSNK2A1_ACHE_LPCAT2_NAAA_CHKB_DHPS_CSNK2A2_PLA2G1B_ENPP6_SMPDL3A_PRG3_DAO_ASAH2_SMPD1_ODC1_AKR1C1_DBI_PLBD1_PLA2G7_NR1H2_PARK2_PLA2G2A_AKR1A1_CROT_PLA2G10_PNLIPRP2_ACADM_HRASLS2_ASAH1_AKR1C4_PON1_PLA2G2D_TGFB2_APOA4_CRAT_AKR1C3_KDSR_DD…
5336	3.41186398436359	0.0244741066896821	0.13716690084336272	1	CELLULAR_RESPONSE_TO_RETINOIC_ACID%GOBP%GO:0071300	cellular_response_to_retinoic_acid	16	FZD10_ABL2_ABL2_WNT5A_EPHA3_WNT11_PTK6_TESC_PTK7_WNT3A_LYN_LYN_RET_HTRA2_PTK2B_PTK2B
1159	2.91688544265183	0.0244803330054301	0.13716690084336272	1	POSITIVE_REGULATION_OF_INTERLEUKIN-13_PRODUCTION%GOBP%GO:0032736	positive_regulation_of_interleukin-13_production	6	TSLP_LGALS9_IL4_TNFSF4_IRF4_PRKCZ
5634	3.49408137248547	0.0245229158337146	0.1372854938813193	1	NUCLEOTIDE-SUGAR_BIOSYNTHETIC_PROCESS%GOBP%GO:0009226	nucleotide-sugar_biosynthetic_process	11	UGP2_UGDH_GNPNAT1_NANS_TSTA3_NAGK_GNPDA1_PMM1_PMM2_UAP1_GMDS
1519	3.37823962388474	0.0245568934889241	0.1372960995601832	1	CELLULAR_CARBOHYDRATE_BIOSYNTHETIC_PROCESS%GOBP%GO:0034637	cellular_carbohydrate_biosynthetic_process	20	B3GNT6_PCK1_FUT9_FBP1_B4GALT1_FBP2_CSGALNACT2_B3GNT8_UGP2_B3GNT2_PGM1_PDXP_PGP_NDST1_NR1D1_GOT1_PGM2_B3GALT2_B3GALT1_B3GNT4
1946	3.2470703829675	0.0245676483924384	0.1372960995601832	1	POSITIVE_REGULATION_OF_GLIAL_CELL_PROLIFERATION%GOBP%GO:0060252	positive_regulation_of_glial_cell_proliferation	4	TNF_IL1B_IL6_PRKCI
383	3.30134067897092	0.0246635090703734	0.1374223081929304	1	NEGATIVE_REGULATION_OF_MAST_CELL_ACTIVATION%GOBP%GO:0033004	negative_regulation_of_mast_cell_activation	5	CD300LF_LGALS9_CD300A_MILR1_FER
2724	2.89090129628433	0.0246770520120154	0.1374223081929304	1	TRANSCRIPTION_INITIATION_FROM_RNA_POLYMERASE_I_PROMOTER%GOBP%GO:0006361	transcription_initiation_from_RNA_polymerase_I_promoter	6	POLR1C_MAPK3_POLR2K_TBP_CCNH_CCNH
4299	2.89090129628433	0.0246770520120154	0.1374223081929304	1	TRANSCRIPTION_BY_RNA_POLYMERASE_I%GOBP%GO:0006360	transcription_by_RNA_polymerase_I	6	POLR1C_MAPK3_POLR2K_TBP_CCNH_CCNH
3607	3.29878969389359	0.0247021055569298	0.1374223081929304	1	NUCLEOBASE-CONTAINING_SMALL_MOLECULE_BIOSYNTHETIC_PROCESS%GOBP%GO:0034404	nucleobase-containing_small_molecule_biosynthetic_process	69	ALDOA_CMPK1_DTYMK_NT5E_LDHA_ITPA_TK2_TK1_MBD4_NUDT12_GPX1_TYMP_IMPDH2_IMPDH1_PFKM_ENTPD2_ENTPD6_ENTPD3_NT5C2_PGAM1_ADPGK_NT5C_TPI1_GCK_NUDT1_ENTPD5_PGK1_GAPDHS_PGK2_PDE2A_HK3_DCTPP1_ENTPD1_ENTPD1_HPRT1_FHIT_ENO3_ENO2_CECR1_UPP1_SMPDL3A_GAPDH_GPI_PNP_PKLR_BPGM_GMPS_XDH_PKM2_NT5M_PGAM2_MLYCD_PGM1_UCK2_SAMHD1_ALDOB_ALDOC_GDA_PDE9A_DCK_HK2_HK1_NUDT5_NUDT3_DUT_ACAT1_ENO1_PDE4D_HINT1
3172	3.32404918975203	0.024745853803865	0.1374223081929304	1	GLYCEROPHOSPHOLIPID_METABOLIC_PROCESS%GOBP%GO:0006650	glycerophospholipid_metabolic_process	79	PLEK_PLA2G16_RAB4A_CPNE1_PLCG1_ETNK1_APOA5_BMX_PLCG2_PLA2G5_APOA2_ALPI_LCAT_IMPA1_FIG4_INPP5B_CSNK2B_PIK3C2A_CSNK2A1_CSNK2A1_GPD1_ITPKA_CSF1R_PIK3R1_RAB14_CHKB_PLA2G1B_SERAC1_PIP4K2A_NR1H2_PLA2G10_GPD1L_ARF3_ACP6_MTMR6_PDXP_PLA2G2D_APOA4_OCRL_INPP5E_MTMR1_ENPP2_PLA2G2E_APOA1_PRDX6_RUFY1_PTEN_ITPKC_PLSCR3_PDGFRB_PLEKHA4_ARF1_PTPN13_RARRES3_PIK3CG_ACHE_LPCAT2_NAAA_DGKB_FGF2_CSNK2A2_ENPP6_RAB5A_PLEK…
1010	3.33671124259763	0.0247509984005385	0.1374223081929304	1	REGULATION_OF_VERY-LOW-DENSITY_LIPOPROTEIN_PARTICLE_REMODELING%GOBP%GO:0010901	regulation_of_very-low-density_lipoprotein_particle_remodeling	6	APOC2_APOC3_NR1H4_APOA2_APOA1_APOA5
52	3.45637933099101	0.0247514895217643	0.1374223081929304	1	HIGH-DENSITY_LIPOPROTEIN_PARTICLE_REMODELING%GOBP%GO:0034375	high-density_lipoprotein_particle_remodeling	14	APOC2_APOC3_ALB_APOE_APOE_APOE_APOE_PLTP_APOA4_LCAT_APOM_APOA2_APOA1_APOC1
1811	3.27503299877683	0.0247676586549399	0.1374223081929304	1	LINOLEIC_ACID_METABOLIC_PROCESS%GOBP%GO:0043651	linoleic_acid_metabolic_process	3	GSTP1_ALOX15B_GSTA1
5303	3.4943686600811	0.0247831806975082	0.1374223081929304	1	REGULATION_OF_INTESTINAL_ABSORPTION%GOBP%GO:1904478	regulation_of_intestinal_absorption	6	APOA4_ENPP7_APOA1_APOA5_EPB41_HAMP
517	3.26297539151205	0.0248721949914343	0.13770849618034225	1	DNA_DEALKYLATION%GOBP%GO:0035510	DNA_dealkylation	6	APEX1_ALKBH2_MPG_APOBEC3G_ALKBH3_ASCC1
3400	3.2741039347278	0.0248777595283676	0.13770849618034225	1	CELL_CYCLE_PROCESS%GOBP%GO:0022402	cell_cycle_process	228	BCCIP_ERN1_FAM175B_EZR_TNKS_BARD1_VPS4B_BTG2_ARHGEF10_CCNA2_SEPT6_DCTN6_MLF1_UBE2C_IST1_MAD1L1_BUB1_CCNB1IP1_ZWINT_FAM175A_KIF22_UBXN2B_CHMP2A_MDM2_MAPRE3_MAPRE1_MAD2L1_SMC3_ANAPC7_CUL1_KIF23_CUL3_CUL4B_CTNNB1_CTNNB1_KPNB1_AURKB_PRC1_PRC1_SKP1_CDC34_NSFL1C_PTTG1_IRF6_CDKN1B_CCNB1_ENSA_DDIT3_AURKA_BRSK2_SOX2_UBE2S_PLK1_NDC80_DNM2_ABL1_MAX_C2ORF40_CDKN2C_DNMT3L_RPS6KB1_RPS6KB1_BCL2L1_MDM4_THBS1_BCL…
2776	3.29518726793751	0.0250256882542851	0.13840781855907464	1	RIBONUCLEOSIDE_MONOPHOSPHATE_METABOLIC_PROCESS%GOBP%GO:0009161	ribonucleoside_monophosphate_metabolic_process	77	STOML2_ALDOA_PAICS_NDUFS4_COX6A2_PFKM_COX6C_NT5C2_PGAM1_TPI1_GCK_ENTPD5_GAPDHS_SURF1_HSPA1B_HK3_COX4I2_ATP5B_HPRT1_ENO3_ENO2_CYCS_PARP1_PARP1_ATP5J_NDUFA5_PKLR_ATP5O_NDUFB11_CHCHD10_BPGM_GMPS_PGAM2_NUDT2_GMPR2_TGFB1_NADK_ALDOB_ALDOC_APRT_HK2_HK1_NUDT5_NUDT3_SDHAF2_AMPD2_ADSL_ADSS_RFK_ATP5J2_ENO1_UQCRB_NDUFV2_OLA1_AK5_ADSSL1_NT5E_LDHA_COX5A_NMNAT1_ATP1B1_COX7A2L_IMPDH2_IMPDH1_ADPGK_NDUFB4_NDUFB8_B…
4726	3.29567682185029	0.0250517084800148	0.13843228565249557	1	REGULATION_OF_CELL_CYCLE_PROCESS%GOBP%GO:0010564	regulation_of_cell_cycle_process	217	MGA_CDC25B_TNKS_CRNN_CCL2_HYAL1_VPS4B_BTG2_DYRK3_TOM1L2_CUL9_CALR_L3MBTL2_UBE2D1_UBE2C_CHMP2B_UBE2E1_MAD1L1_BUB1_ZWINT_CSNK2A1_CSNK2A1_FAM175A_HSPA1B_GIPC1_UBXN2B_CHMP2A_MDM2_PSMD11_PSME3_PSMD4_PSMD5_PSMD7_PSMD9_PSMD10_MAPRE1_MAD2L1_ANXA1_ANAPC7_PSME1_PSME2_AXIN2_AXIN2_INTS3_CUL1_CUL3_KIF23_CDC25A_RAD1_CTNNB1_CTNNB1_TRIAP1_HDAC8_DCUN1D3_BCL6_SIRT2_DRG1_ANAPC10_IK_AURKB_PRC1_PRC1_SKP1_CDK2AP2_APAF…
3130	3.48591250979248	0.0250980942614787	0.13856915091824157	1	NEGATIVE_REGULATION_OF_BLOOD_CIRCULATION%GOBP%GO:1903523	negative_regulation_of_blood_circulation	11	KCNE3_BMPR2_ADM_ADM_BIN1_ADRBK1_PIK3CG_AGER_FKBP1B_SRI_PDE4D
3639	3.42578670395055	0.025124159070176	0.1385936829946886	1	PRIMARY_ALCOHOL_METABOLIC_PROCESS%GOBP%GO:0034308	primary_alcohol_metabolic_process	31	PARK7_PARK7_RBP4_AKR1B1_CYP3A4_CYP3A4_AKR1C1_ADH1A_ADH1B_ADH1C_ADH4_SULT1E1_ADH6_ADH7_IGF1_IGF1_AKR1A1_AKR1B10_DHRS9_SULT1A3_ALDH1A1_PECR_AKR1C4_HAO1_ADH5_ALDH2_AKR1C3_SULT2A1_SULT1B1_NAAA_AKR7A2
6149	2.96851418445334	0.0251614340305186	0.1386799588440449	1	CELL_VOLUME_HOMEOSTASIS%GOBP%GO:0006884	cell_volume_homeostasis	3	SCT_WNK3_AQP4
3148	3.62929367735176	0.0252153625664464	0.13877128732085456	1	MULTI-ORGANISM_CELLULAR_PROCESS%GOBP%GO:0044764	multi-organism_cellular_process	15	PVRL2_DDX58_CFHR1_CFHR2_CD4_APOL1_APOL1_PPIA_F2_F2_CFHR5_HRG_REG3G_GAS6_IRF3
6353	3.39800638145494	0.0252213026097965	0.13877128732085456	1	REGULATION_OF_IRON_ION_TRANSPORT%GOBP%GO:0034756	regulation_of_iron_ion_transport	7	B2M_B2M_TF_IFNG_SLC6A9_ISCU_HAMP
2364	3.2457712608707	0.0252870747852226	0.13887127165813062	1	POSITIVE_REGULATION_OF_PHOSPHATIDYLINOSITOL_3-KINASE_ACTIVITY%GOBP%GO:0043552	positive_regulation_of_phosphatidylinositol_3-kinase_activity	19	TGFB1_FGF2_FGFR3_FGFR3_FLT3_FLT1_FLT1_PTK2_TEK_CCL19_CCL21_PDGFRA_AGAP2_PDGFB_PDGFRB_FGR_PTK2B_PTK2B_KIT
6141	3.21079860060118	0.025315649163317	0.13887127165813062	1	REGULATION_OF_PHOSPHATIDYLINOSITOL_3-KINASE_ACTIVITY%GOBP%GO:0043551	regulation_of_phosphatidylinositol_3-kinase_activity	20	TGFB1_FGF2_FGFR3_FGFR3_FLT3_FLT1_FLT1_PTK2_TEK_PIK3R1_CCL19_CCL21_PDGFRA_AGAP2_PDGFB_PDGFRB_FGR_PTK2B_PTK2B_KIT
3411	3.47437966211131	0.0253330760483785	0.13887127165813062	1	REGULATION_OF_BLOOD_VESSEL_ENDOTHELIAL_CELL_PROLIFERATION_INVOLVED_IN_SPROUTING_ANGIOGENESIS%GOBP%GO:1903587	regulation_of_blood_vessel_endothelial_cell_proliferation_involved_in_sprouting_angiogenesis	10	NGFR_DLL4_HMOX1_FGF2_IL12B_FGFBP1_VEGFA_VEGFA_VEGFA_THBS1
3244	3.47304749890698	0.0253336906666333	0.13887127165813062	1	STRESS-ACTIVATED_MAPK_CASCADE%GOBP%GO:0051403	stress-activated_MAPK_cascade	38	MAP2K4_NFKB1_MAP2K3_PKN1_ERN1_MAPK1_MAPK3_WNT5A_LGALS9_MAP4K3_CUL1_CRKL_MAPK11_CD40LG_BIRC7_BIRC7_MUL1_RPS27A_RPS27A_MAPK8_UBC_SH2D3C_SKP1_CCM2_MAP4K1_MAPK14_RIPK2_RIPK2_UBE2N_UBE2V1_CCL19_UBB_UBB_TNFRSF19_DBNL_MAPK9_MAPK13_MAPK10
4513	3.32092421924813	0.0253477984149786	0.13887127165813062	1	PYRIMIDINE-CONTAINING_COMPOUND_CATABOLIC_PROCESS%GOBP%GO:0072529	pyrimidine-containing_compound_catabolic_process	14	ALDH6A1_UPP1_DPYSL5_NT5C_NT5E_DPYSL3_CRMP1_APOBEC3G_DUT_MBD4_NT5M_DCTPP1_TYMP_DPYSL2
1367	3.25208355106149	0.0253859293135044	0.13889427672276672	1	NUCLEOTIDE_BIOSYNTHETIC_PROCESS%GOBP%GO:0009165	nucleotide_biosynthetic_process	88	STOML2_ALDOA_CMPK1_DTYMK_IDO1_PAPSS1_PFKM_PANK3_HAAO_PGAM1_TPI1_NPPB_NPPB_NPPB_GCK_GAPDHS_PRPS1_QPRT_HSD17B8_APOA1BP_HK3_PRPS2_PRPSAP1_PRPSAP2_ATP5B_HPRT1_ENO3_ENO2_ATP5J_PNP_TYMS_PKLR_PPCS_ATP5O_KYNU_NAMPT_BPGM_GMPS_PGAM2_FASN_NUDT2_MLYCD_TGFB1_NADK_MTHFD1_ALDOB_ALDOC_APRT_HK2_HK1_PPCDC_DUT_SLC5A8_KARS_ACAT1_ACLY_AMPD2_ADSL_ADSS_RFK_ATP5J2_ENO1_DLD_RRM2_RRM2B_AK5_ADSSL1_LDHA_DCTD_PDHX_GUK1_NNMT_…
3161	3.48156107012304	0.0254170025890492	0.13889427672276672	1	REGULATION_OF_ACTIN_FILAMENT-BASED_MOVEMENT%GOBP%GO:1903115	regulation_of_actin_filament-based_movement	13	BIN1_STC1_FLNA_CAMK2D_SRI_DSG2_DSC2_KCNE3_CAV3_JUP_PKP2_ANK2_PDE4D
5449	3.48156107012304	0.0254170025890492	0.13889427672276672	1	REGULATION_OF_CARDIAC_MUSCLE_CELL_CONTRACTION%GOBP%GO:0086004	regulation_of_cardiac_muscle_cell_contraction	13	BIN1_STC1_FLNA_CAMK2D_SRI_DSG2_DSC2_KCNE3_CAV3_JUP_PKP2_ANK2_PDE4D
1283	3.35571445105012	0.0254491239724084	0.13895134979824347	1	SKELETAL_MUSCLE_TISSUE_DEVELOPMENT%GOBP%GO:0007519	skeletal_muscle_tissue_development	11	MEF2C_KIAA1161_KIAA1161_CSRP3_DLL1_IGSF8_MYL6B_CAV2_MEGF10_FOXL2_CFLAR
6307	3.30221536577479	0.0255717405442052	0.1394414214722248	1	REGULATION_OF_CELLULAR_CARBOHYDRATE_METABOLIC_PROCESS%GOBP%GO:0010675	regulation_of_cellular_carbohydrate_metabolic_process	42	PLEK_IGF2_PTH1R_PPARA_FBP1_CD244_ADIPOQ_INS_ARPP19_GNMT_TP53_TP53_PARK2_IGF1_IGF1_PPARGC1A_PTH_PTH_PPP1R3B_MLYCD_MST1_C1QTNF3_PTPN2_PGAM1_SCARB2_PGP_BAD_GCKR_GCK_INSR_LHCGR_GSK3A_AKT2_AKT2_SNCA_PDK1_PDK2_CLK2_RORC_PTK2B_PTK2B_AKT1
1879	3.2987855207911	0.025582388713157	0.1394414214722248	1	ORGANOPHOSPHATE_CATABOLIC_PROCESS%GOBP%GO:0046434	organophosphate_catabolic_process	78	ENPP2_ALDOA_NT5E_LDHA_PRDX6_ITPA_PTEN_MBD4_NUDT12_GPX1_PLA2G5_APOA2_PFKM_ENTPD2_ENTPD6_ENTPD3_NT5C2_PGAM1_ADPGK_IMPA2_IMPA1_NT5C_TPI1_INPP5B_GCK_NUDT1_ENTPD5_PGK1_GAPDHS_ANGPTL3_PGK2_PDE2A_HK3_DCTPP1_ENTPD1_ENTPD1_HPRT1_FHIT_ENO3_ENO2_ENPP6_SMPDL3A_GAPDH_GPI_PNP_PKLR_SMPD1_PLBD1_BPGM_XDH_PLA2G7_PKM2_ABHD12_NT5M_PGAM2_PLA2G10_PNLIPRP2_MLYCD_PLBD2_PGM1_GPCPD1_SAMHD1_PON1_PDXP_ALDOB_ALDOC_GDA_PDE9A_…
2852	3.63481120907278	0.0256303680519496	0.13946575484974275	1	REGULATION_OF_NUCLEOTIDE_CATABOLIC_PROCESS%GOBP%GO:0030811	regulation_of_nucleotide_catabolic_process	17	PPARA_FBP1_HIF1A_INS_IFNG_IGF1_IGF1_PFKFB3_PGAM1_SEC13_GCKR_GCK_ENTPD5_INSR_GAPDHS_APP_NUP98
5108	3.63481120907278	0.0256303680519496	0.13946575484974275	1	REGULATION_OF_GLYCOLYTIC_PROCESS%GOBP%GO:0006110	regulation_of_glycolytic_process	17	PPARA_FBP1_HIF1A_INS_IFNG_IGF1_IGF1_PFKFB3_PGAM1_SEC13_GCKR_GCK_ENTPD5_INSR_GAPDHS_APP_NUP98
2058	3.25410016289214	0.0256537396960324	0.139474530493272	1	POSITIVE_REGULATION_OF_DNA_METABOLIC_PROCESS%GOBP%GO:0051054	positive_regulation_of_DNA_metabolic_process	67	HMGB1_STOML2_PNKP_MAPK1_MAPK3_TNKS_GREM1_FAM175A_PTGES3_PAXIP1_RNF8_PARP1_PARP1_CCT5_TFRC_TFRC_TGFB1_AURKB_HNRNPA1_TNFSF4_HNRNPA2B1_ERCC1_UBE2N_PRKCQ_GTF2I_EGF_RAD51_FGFR4_TIMELESS_PDGFRB_CCT8_CCT7_FOXM1_MYC_MRE11A_HSP90AA1_DTX3L_MECP2_TCP1_KLF4_BCAR3_BCAR3_HSP90AB1_DNMT3L_FGF2_MAPKAPK5_MAPKAPK5_PRKCG_XRCC1_EGFR_EGFR_RPS3_DHX9_SMOC2_IL4_CEBPG_SETMAR_NEK7_IL6_FGF10_EREG_HNRNPD_PCNA_SUV420H2_HGF_PD…
5895	3.26922326431357	0.0256760897382003	0.139477741713444	1	EMBRYONIC_HEMOPOIESIS%GOBP%GO:0035162	embryonic_hemopoiesis	10	KITLG_KDR_TPO_IL3_VEGFA_VEGFA_VEGFA_FLT3LG_TGFBR2_KIT
3522	3.12825789759941	0.0257563930039347	0.13958447005905472	1	REGULATION_OF_APOPTOTIC_PROCESS_INVOLVED_IN_DEVELOPMENT%GOBP%GO:1904748	regulation_of_apoptotic_process_involved_in_development	5	NOTCH1_TNFRSF1A_TGFB2_TNFRSF1B_TNFRSF1B
2340	3.12825789759941	0.0257563930039347	0.13958447005905472	1	REGULATION_OF_APOPTOTIC_PROCESS_INVOLVED_IN_MORPHOGENESIS%GOBP%GO:1902337	regulation_of_apoptotic_process_involved_in_morphogenesis	5	NOTCH1_TNFRSF1A_TGFB2_TNFRSF1B_TNFRSF1B
3108	3.34918400533756	0.0257757077954446	0.13958447005905472	1	REGULATION_OF_LYMPHOCYTE_MEDIATED_IMMUNITY%GOBP%GO:0002706	regulation_of_lymphocyte_mediated_immunity	64	HMGB1_PVRL2_PVR_LEP_NCR1_NCR3_IL18_CADM1_PRKCZ_BTK_LGALS9_STX7_LAMP1_IL21_THOC1_KIR2DL4_B2M_B2M_HLA-G_XCL1_KLRC1_HSPD1_IL1R1_FADD_PAXIP1_SERPINB4_C4BPB_FAM49B_HLA-DRB3_IL10_MICA_FCGR2B_IL18R1_CLC_LILRB4_CD226_TFRC_TFRC_IL1B_CD160_SLAMF6_CR1_TNFRSF1B_TNFRSF1B_IFNA2_AGER_TGFB1_IL4_SH2D1B_C4BPA_IFNB1_IL12RB1_LILRB1_IL12B_IL6_CRTAM_CD1A_TNFSF4_CD81_IL23R_KLRK1_RAET1G_SUV420H2_CD1D
4791	3.31330871750859	0.0257828412714385	0.13958447005905472	1	CELLULAR_RESPONSE_TO_INSULIN_STIMULUS%GOBP%GO:0032869	cellular_response_to_insulin_stimulus	50	IGF2_PCK1_FER_INS_BAIAP2_RAB31_RARRES2_INHBB_INHBB_APPL1_GCK_INSR_GOT1_SHC1_SHC1_PDPK1_PIK3C2A_PIK3R1_AKT2_AKT2_PDK2_PCSK9_BCAR3_BCAR3_RPS6KB1_RPS6KB1_PARP1_PARP1_PLA2G1B_ADIPOQ_VAMP2_PKLR_PRKCI_NAMPT_RAB13_PKM2_SOS1_GRB14_GRB10_IGF1R_GRB7_PTPN2_KAT2B_GRB2_GSK3A_INSIG1_FOXC2_CAV2_IDE_AKT1
4645	3.24605221649563	0.025807310765212	0.1395990396666742	1	CELL_CYCLE%GOBP%GO:0007049	cell_cycle	238	BCCIP_ERN1_FAM175B_EZR_TNKS_BARD1_VPS4B_BTG2_ARHGEF10_CCNA2_SEPT6_DCTN6_MLF1_UBE2C_IST1_MAD1L1_BUB1_CCNB1IP1_ZWINT_FAM175A_KIF22_UBXN2B_CHMP2A_MDM2_MAPRE3_MAPRE1_MAD2L1_SMC3_ANAPC7_CUL1_KIF23_CUL3_CUL4B_CTNNB1_CTNNB1_KPNB1_AURKB_PRC1_PRC1_SKP1_DUSP13_CDC34_NSFL1C_PTTG1_IRF6_CDKN1B_CCNB1_ENSA_DDIT3_AURKA_BRSK2_SOX2_UBE2S_PLK1_NDC80_DNM2_SUGT1_ABL1_MAX_C2ORF40_CDKN2C_DNMT3L_RPS6KB1_RPS6KB1_BCL2L1_M…
5206	3.10712498391118	0.0258302943259902	0.13960555365058785	1	REGULATION_OF_EXTRACELLULAR_MATRIX_CONSTITUENT_SECRETION%GOBP%GO:0003330	regulation_of_extracellular_matrix_constituent_secretion	5	BMP2_NOTCH1_TNFRSF1A_TNFRSF1B_TNFRSF1B
5063	3.47080821995301	0.0258811916661776	0.13964515032003233	1	REGULATION_OF_COMPLEMENT_ACTIVATION%GOBP%GO:0030449	regulation_of_complement_activation	44	CD46_CD55_F2_F2_C2_IL1B_C3_C3_C3_C3_C3_C3_CFHR5_CR1_CR2_C1QC_CPB2_C1QBP_CFHR4_CPN2_CFI_CPN1_C1R_C1S_C6_C7_C8G_CLU_C9_C4BPA_C5_C5_CFHR1_CFH_CFHR2_CFB_CD81_A2M_VTN_CFP_SERPING1_CD59_C4BPB_PROS1
1990	3.47080821995301	0.0258811916661776	0.13964515032003233	1	REGULATION_OF_PROTEIN_ACTIVATION_CASCADE%GOBP%GO:2000257	regulation_of_protein_activation_cascade	44	CD46_CD55_F2_F2_C2_IL1B_C3_C3_C3_C3_C3_C3_CFHR5_CR1_CR2_C1QC_CPB2_C1QBP_CFHR4_CPN2_CFI_CPN1_C1R_C1S_C6_C7_C8G_CLU_C9_C4BPA_C5_C5_CFHR1_CFH_CFHR2_CFB_CD81_A2M_VTN_CFP_SERPING1_CD59_C4BPB_PROS1
5251	3.49734506684716	0.0259460975424564	0.1398776158512578	1	REGULATION_OF_RECEPTOR_BINDING%GOBP%GO:1900120	regulation_of_receptor_binding	16	B2M_B2M_ANXA2_ANXA2_GREM2_BDNF_BDNF_ADIPOQ_PCSK9_IL10_ADAM15_ADAM15_ATP2A3_NOG_MMP9_NRP1
5243	3.33344536740456	0.026028063667716	0.1400425209919406	1	REGULATION_OF_ADAPTIVE_IMMUNE_RESPONSE%GOBP%GO:0002819	regulation_of_adaptive_immune_response	64	HMGB1_PVRL2_PVR_PRKCQ_IL18_PRKCZ_BTK_STX7_TNFAIP3_THOC1_B2M_B2M_HLA-G_XCL1_IL6ST_KLRC1_HSPD1_IL1R1_TNFRSF14_FADD_PAXIP1_CCL19_NLRP10_C4BPB_FAM49B_HLA-DRB3_ANXA1_IL10_IRF1_FCGR2B_IL18R1_CLC_CD80_LILRB4_CD226_TFRC_TFRC_IL1B_CD160_LOXL3_EIF2AK4_CD274_CR1_TNFRSF1B_TNFRSF1B_IFNA2_AGER_TGFB1_BCL6_MEF2C_IL4_C4BPA_IFNB1_IL12RB1_LILRB1_IL12B_NFKBID_IL6_CD1A_TNFSF4_CD81_IL23R_SUV420H2_CD1D
423	3.28831554852286	0.0260595591882422	0.1400425209919406	1	REGULATION_OF_LYMPHOCYTE_CHEMOTAXIS%GOBP%GO:1901623	regulation_of_lymphocyte_chemotaxis	19	CCL27_CCL7_CCL2_ADAM17_ADAM17_XCL1_CXCL13_CXCL10_S100A7_CCL3_CCL5_KLRK1_WNT5A_XCL2_ADAM10_ADAM10_CCL21_PTK2B_PTK2B
294	3.29958353555766	0.0260843396428876	0.1400425209919406	1	POSITIVE_REGULATION_OF_ENDOPEPTIDASE_ACTIVITY%GOBP%GO:0010950	positive_regulation_of_endopeptidase_activity	84	HMGB1_LGALS9_ARL6IP5_NODAL_CASP8_FASLG_NLRP1_ATP2A3_PDCD5_CASP10_SEMG1_S100A9_LGMN_ANP32B_BCL2L10_ROBO1_LCK_LCK_DIABLO_BAD_HSPE1_TNFSF10_NGF_ASPH_AIFM1_HSPD1_MAPT_FADD_F3_FAS_FAS_MYC_TNFRSF10B_TNFRSF10B_TNFRSF10A_RIPK2_RIPK2_BID_LYN_LYN_PSME3_SYK_SYK_STAT3_FAM162A_CYCS_CARD9_PSME1_BCL10_PSME2_DAPK1_TNF_DAP_EFNA3_IFI16_IFI16_XDH_CASP2_CR1_CRADD_GSN_GSN_CTSD_MUL1_AGER_CFLAR_HTRA2_RPS3_FIS1_ROCK2_TR…
3162	3.36995565358098	0.0260859235669855	0.1400425209919406	1	PROTEIN_TRIMERIZATION%GOBP%GO:0070206	protein_trimerization	4	HLA-G_SCARA5_MIF_ITLN1
438	3.36995565358098	0.0260859235669855	0.1400425209919406	1	PROTEIN_HOMOTRIMERIZATION%GOBP%GO:0070207	protein_homotrimerization	4	HLA-G_SCARA5_MIF_ITLN1
2431	3.25082278538978	0.0261351901534815	0.14018959739231499	1	NUCLEOSIDE_MONOPHOSPHATE_METABOLIC_PROCESS%GOBP%GO:0009123	nucleoside_monophosphate_metabolic_process	80	STOML2_ALDOA_PAICS_NDUFS4_COX6A2_PFKM_COX6C_NT5C2_PGAM1_TPI1_GCK_ENTPD5_GAPDHS_SURF1_HSPA1B_HK3_COX4I2_ATP5B_HPRT1_ENO3_ENO2_CYCS_PARP1_PARP1_ATP5J_NDUFA5_TYMS_PKLR_ATP5O_NDUFB11_CHCHD10_BPGM_GMPS_PGAM2_NUDT2_GMPR2_TGFB1_NADK_ALDOB_ALDOC_APRT_HK2_HK1_NUDT5_NUDT3_DUT_SDHAF2_AMPD2_ADSL_ADSS_RFK_ATP5J2_ENO1_UQCRB_NDUFV2_OLA1_AK5_ADSSL1_NT5E_LDHA_COX5A_DCTD_NMNAT1_ATP1B1_COX7A2L_IMPDH2_IMPDH1_ADPGK_N…
1918	3.31532490696176	0.0262476394537468	0.14054485070839937	1	NEGATIVE_REGULATION_OF_ION_TRANSPORT%GOBP%GO:0043271	negative_regulation_of_ion_transport	45	ARL6IP5_PACSIN3_KCNE3_HAMP_PLA2R1_SEMG1_COMMD1_SFRP4_EPHB2_TRH_PKD2_PKD2_GSTO1_CASQ2_CLIC2_FKBP1B_CAMK2D_SRI_AKT2_AKT2_ACTN2_PCSK9_HECW1_CAB39_BIN1_WNK3_THBS1_CD33_PPIF_ISCU_SYT11_FMR1_FIS1_STC1_VIP_LILRB1_MMP9_SLC6A9_CAV3_EPO_SNCA_YWHAE_PTK2B_PTK2B_AKT1
1666	2.95405101006641	0.026260960527044	0.14054485070839937	1	MITOCHONDRIAL_ELECTRON_TRANSPORT_NADH_TO_UBIQUINONE%GOBP%GO:0006120	mitochondrial_electron_transport_NADH_to_ubiquinone	6	NDUFV2_NDUFB4_NDUFA5_NDUFB8_NDUFB11_NDUFS4
4501	3.62248618263276	0.0262674495454341	0.14054485070839937	1	REGULATION_OF_AMYLOID-BETA_FORMATION%GOBP%GO:1902003	regulation_of_amyloid-beta_formation	21	IFNGR1_BIN1_ROCK2_PIN1_CLU_NTRK2_GGA3_PRNP_IFNG_GSK3A_EPHA4_TNF_TMED10_APOE_APOE_APOE_APOE_IGF1_IGF1_CASP3_LRRTM3
1516	3.44520679495613	0.026310189161628	0.14054485070839937	1	PROTEIN_AUTOPROCESSING%GOBP%GO:0016540	protein_autoprocessing	5	KLK6_FXN_PCSK9_HTRA2_HFE2
1733	3.18768807157032	0.02631698544982	0.14054485070839937	1	POSITIVE_REGULATION_OF_ION_TRANSMEMBRANE_TRANSPORTER_ACTIVITY%GOBP%GO:0032414	positive_regulation_of_ion_transmembrane_transporter_activity	28	CASQ1_LRRC52_NLGN3_NLGN3_ATP1B2_WNK3_ATP1B3_IFNG_NPPA_CCL2_FAM173A_CTSS_GLRX_ATP1B1_TREM2_EPHB2_PDZK1_STIM1_STIM1_PKD2_PKD2_GSTO1_TESC_GAL_SLC6A9_CFTR_ACTN2_ANK2
4945	3.25939302029168	0.0263329743682976	0.14054485070839937	1	REGULATION_OF_NATURAL_KILLER_CELL_MEDIATED_IMMUNITY%GOBP%GO:0002715	regulation_of_natural_killer_cell_mediated_immunity	23	HLA-G_PVRL2_PVR_LEP_NCR1_NCR3_CADM1_SH2D1B_LILRB1_IL12B_LGALS9_CRTAM_KLRC1_MICA_CD226_CD160_SLAMF6_SERPINB4_KLRK1_RAET1G_LAMP1_IL21_KIR2DL4
5615	3.26521065827363	0.0264083350788143	0.14082980686788657	1	DEMETHYLATION%GOBP%GO:0070988	demethylation	8	ALKBH2_CYP3A4_CYP3A4_PPME1_APEX1_APOBEC3G_JMJD6_ALKBH3
5147	3.40213498020154	0.0264504591035086	0.1409371927294182	1	PROTEIN_ADP-RIBOSYLATION%GOBP%GO:0006471	protein_ADP-ribosylation	11	PARP11_SIRT2_ARF4_SIRT5_PARP16_PARP1_PARP1_SIRT3_ART3_ART4_TNKS
2261	3.28396320885486	0.0265074237710922	0.14112341060855565	1	NON-CANONICAL_WNT_SIGNALING_PATHWAY%GOBP%GO:0035567	non-canonical_Wnt_signaling_pathway	48	FZD10_PSMA1_PSMA1_MYOC_PSMA2_PSMA3_PSMA4_PSMA5_WNT11_PSMB2_PSMB3_PSMB4_PSMB5_PSMB6_PSMA6_PSMA7_PSMB1_PSMB9_SMURF1_CAMK2A_PPP3R1_PSMD11_PSME3_PSMD4_PSMD5_PSMD7_PSMD9_PSMD10_WNT5A_WNT7A_AP2A2_TIAM1_RAC1_PSME1_PSME2_CLTC_SMURF2_CTNNB1_CTNNB1_PLCB1_MAGI2_RYK_TNRC6B_DVL2_ROR2_RHOA_NFATC1_CDC42
4180	3.20544539437024	0.0265696131940545	0.14133711250945175	1	NUCLEOSIDE_PHOSPHATE_BIOSYNTHETIC_PROCESS%GOBP%GO:1901293	nucleoside_phosphate_biosynthetic_process	92	STOML2_ALDOA_CMPK1_DTYMK_IDO1_PAICS_PAPSS1_PFKM_PANK3_HAAO_PGAM1_TPI1_NPPB_NPPB_NPPB_GCK_GAPDHS_PRPS1_QPRT_HSD17B8_APOA1BP_HK3_PRPS2_PRPSAP1_PRPSAP2_ATP5B_HPRT1_ENO3_ENO2_ATP5J_PNP_TYMS_PKLR_PPCS_ATP5O_KYNU_NAMPT_BPGM_GMPS_PGAM2_FASN_NUDT2_MLYCD_AK1_TGFB1_NADK_MTHFD1_ALDOB_ALDOC_APRT_HK2_HK1_PPCDC_DUT_SLC5A8_KARS_ACAT1_ACLY_AMPD2_ADSL_ADSS_RFK_ATP5J2_ENO1_DLD_RRM2_RRM2B_AK5_ADSSL1_LDHA_DCTD_PDHX_…
2720	2.92913924756201	0.0266903154210221	0.1417371591947202	1	CARNITINE_METABOLIC_PROCESS%GOBP%GO:0009437	carnitine_metabolic_process	6	CROT_CPT1B_ACADL_ACADM_CRAT_SHMT1
3277	3.3879822705698	0.0266934022399828	0.1417371591947202	1	POSITIVE_REGULATION_OF_PROTEIN_KINASE_A_SIGNALING%GOBP%GO:0010739	positive_regulation_of_protein_kinase_A_signaling	4	MIF_ADIPOQ_RAMP3_IAPP
2111	3.26821342608162	0.0267521816859813	0.1417371591947202	1	NUCLEOBASE-CONTAINING_COMPOUND_CATABOLIC_PROCESS%GOBP%GO:0034655	nucleobase-containing_compound_catabolic_process	119	HMGB1_RPL12_ALDOA_ERN1_RPS10_MTAP_RPS19_RNASET2_MBD4_NUDT9_RPL30_TYMP_PFKM_RPS27A_RPS27A_NT5C2_PGAM1_TPI1_DNASE2B_GCK_NUDT1_ENTPD5_GAPDHS_APOBEC3G_HSPA1B_HMGB2_RNASE3_HK3_RPS3A_DCTPP1_KPNA1_HPRT1_EXOSC8_RPLP2_FHIT_ENO3_ENO2_RPS5_DNASE1L2_PNP_NUDT16L1_DCP1A_PKLR_RNASEH1_RPSA_BPGM_PGAM2_KPNB1_DDX6_MLYCD_EXOSC1_ALDOB_ALDOC_GDA_PDE9A_HK2_PELO_HK1_NUDT5_NUDT3_DUT_ACAT1_ENO1_MTPAP_MAGOHB_EDC4_NT5E_LDHA…
1930	3.29882739073513	0.0267555399039121	0.1417371591947202	1	REGULATION_OF_NITRIC-OXIDE_SYNTHASE_BIOSYNTHETIC_PROCESS%GOBP%GO:0051769	regulation_of_nitric-oxide_synthase_biosynthetic_process	10	EDN1_FCER2_GSTP1_CCL2_KDR_NAMPT_JAK2_TLR4_IFNG_TLR2
5337	3.28131007979899	0.0267763959745171	0.1417371591947202	1	REGULATION_OF_VIRAL_ENTRY_INTO_HOST_CELL%GOBP%GO:0046596	regulation_of_viral_entry_into_host_cell	17	LGALS1_HS3ST5_PVRL2_SNX3_APCS_PTX3_CD74_CD74_LGALS9_CD4_MID2_FCN1_P4HB_FCN3_GSN_GSN_IFNA2
3646	3.26461504193781	0.0267774882659604	0.1417371591947202	1	REGULATION_OF_TRANSCRIPTION_FROM_RNA_POLYMERASE_II_PROMOTER_IN_RESPONSE_TO_HYPOXIA%GOBP%GO:0061418	regulation_of_transcription_from_RNA_polymerase_II_promoter_in_response_to_hypoxia	42	EGLN1_PSMD11_PSME3_PSMD4_PSMD5_PSMD7_PSMD9_PSMD10_HIF1A_PSMA1_PSMA1_PSMA2_VEGFA_VEGFA_VEGFA_PSMA3_PSMA4_NOTCH1_PSMA5_CA9_PSME1_PSME2_PSMB2_PSMB3_PSMB4_PSMB5_PSMB6_PSMA6_PSMA7_SIRT2_PSMB1_RPS27A_RPS27A_CREBBP_HIF1AN_UBC_PSMB9_EPO_BACH1_VHL_UBB_UBB
1533	3.24164683063545	0.0268131253463308	0.14180869098183205	1	POSITIVE_REGULATION_OF_TRANSCRIPTION_FROM_RNA_POLYMERASE_II_PROMOTER_IN_RESPONSE_TO_STRESS%GOBP%GO:0036003	positive_regulation_of_transcription_from_RNA_polymerase_II_promoter_in_response_to_stress	16	HSPA5_ATF6_HSF1_ATF6B_DDIT3_TP53_TP53_CEBPB_HIF1A_VEGFA_VEGFA_VEGFA_NOTCH1_CREB3L1_MUC1_MUC1
4403	3.19607969588485	0.0268486403368794	0.14187945965325388	1	METAL_ION_TRANSPORT%GOBP%GO:0030001	metal_ion_transport	73	LCK_LCK_ERO1L_LTF_CCL3_SLC3A2_CCL8_FASLG_EFHA2_ATP1B1_ATP2A3_XCL1_DNM2_FGF2_CCL5_EFHA1_JPH3_CLTC_HTR2A_TPT1_JPH1_KCNF1_JPH4_STIM1_STIM1_KCNN1_YME1L1_GAS6_STOML2_SCARA5_RAMP3_LRRC52_RAMP1_CCDC51_SLC5A5_ATP1B2_ATP1B3_KCNE3_SLC30A3_PLCG2_SCN4B_SCN2B_ATOX1_LRP2_TF_ATP4B_HCN1_SLC6A16_HEPHL1_SLC6A14_CP_KCNG4_CUTC_KCNA10_SLC30A5_TFRC_TFRC_TFR2_MMGT1_FYN_SLC5A8_ARHGAP1_ARHGAP1_PKD2_PKD2_NIPAL4_KCNMB3_CAM…
6177	3.49966484981437	0.0269093938707697	0.14196607174900217	1	NEGATIVE_REGULATION_OF_VIRAL_ENTRY_INTO_HOST_CELL%GOBP%GO:0046597	negative_regulation_of_viral_entry_into_host_cell	9	APCS_SNX3_PTX3_FCN3_GSN_GSN_IFNA2_MID2_FCN1
1190	3.23111242695627	0.0269456941132389	0.14196607174900217	1	CELL_COMMUNICATION_INVOLVED_IN_CARDIAC_CONDUCTION%GOBP%GO:0086065	cell_communication_involved_in_cardiac_conduction	13	CXADR_ATP1B2_CASQ2_FKBP1B_DSG2_DSC2_SCN4B_ATP1B1_JUP_PKP2_PRKACA_ANK2_GJA1
3879	3.48830020623463	0.0270012866319749	0.14196607174900217	1	RESPONSE_TO_LIPOTEICHOIC_ACID%GOBP%GO:0070391	response_to_lipoteichoic_acid	6	CD14_CD14_TIRAP_TLR2_MAPK14_LBP
4330	3.48830020623463	0.0270012866319749	0.14196607174900217	1	CELLULAR_RESPONSE_TO_LIPOTEICHOIC_ACID%GOBP%GO:0071223	cellular_response_to_lipoteichoic_acid	6	CD14_CD14_TIRAP_TLR2_MAPK14_LBP
1609	2.90913843980707	0.0270063671652369	0.14196607174900217	1	POSITIVE_REGULATION_OF_AMYLOID_FIBRIL_FORMATION%GOBP%GO:1905908	positive_regulation_of_amyloid_fibril_formation	6	APOE_APOE_APOE_APOE_CLU_APP
3102	3.40909795633686	0.0270200635778132	0.14196607174900217	1	NEGATIVE_REGULATION_OF_MRNA_SPLICING_VIA_SPLICEOSOME%GOBP%GO:0048025	negative_regulation_of_mRNA_splicing_via_spliceosome	5	SRSF6_SRSF7_SAP18_U2AF2_C1QBP
1910	3.40909795633686	0.0270200635778132	0.14196607174900217	1	NEGATIVE_REGULATION_OF_RNA_SPLICING%GOBP%GO:0033119	negative_regulation_of_RNA_splicing	5	SRSF6_SRSF7_SAP18_U2AF2_C1QBP
2458	3.22387258339418	0.027066754745527	0.14207997112475787	1	ANTIGEN_PROCESSING_AND_PRESENTATION_OF_PEPTIDE_ANTIGEN_VIA_MHC_CLASS_I%GOBP%GO:0002474	antigen_processing_and_presentation_of_peptide_antigen_via_MHC_class_I	47	PSMD11_PSME3_ITGB5_PSMD4_PSMD5_PSMD7_PSMD9_PSMD10_PSMA1_PSMA1_PSMA2_PSMA3_PSMA4_PSMA5_ACE_TAPBP_CD207_PSME1_PDIA3_PSME2_VAMP3_PSMB2_PSMB3_PSMB4_PSMB5_PSMB6_VAMP8_CALR_FCGR1A_B2M_B2M_PSMA6_PSMA7_HLA-G_PSMB1_CANX_PSMB9_SEC13_ERAP2_IDE_NCF2_NCF4_TAPBPL_CD36_ERAP1_CLEC4A_NCF1
5117	3.27206232391683	0.0271725548265592	0.14207997112475787	1	MICROTUBULE-BASED_MOVEMENT%GOBP%GO:0007018	microtubule-based_movement	37	SOD1_KIF16B_SPA17_DYNLL1_BAG3_HSPB1_DLG2_RAB27B_KLC1_DYNLRB2_MUTED_DYNLRB1_NEFL_NDE1_PEX14_SPAST_KIF22_KIF1C_RAB21_DYNLL2_KIF3A_DNAI1_CCDC64_HIF1A_KIF23_KPNB1_RACGAP1_APP_MAPT_UBB_UBB_HSPA8_SPEF1_TMEM108_RAB1A_SNAPIN_CDC42
43	3.36769864033672	0.0272496865919589	0.14207997112475787	1	CYTOSKELETON-DEPENDENT_INTRACELLULAR_TRANSPORT%GOBP%GO:0030705	cytoskeleton-dependent_intracellular_transport	31	SOD1_DYNLL1_BAG3_HSPB1_DLG2_RAB27B_DYNLRB2_MUTED_DYNLRB1_NEFL_NDE1_APP_MAPT_PEX14_SPAST_KIF1C_RAB21_UBB_UBB_SYNE2_HSPA8_DYNLL2_KIF3A_CCDC64_SYT4_HIF1A_TMEM108_RAB1A_MYO6_SNAPIN_CDC42
135	3.38238834923869	0.0272703624706683	0.14207997112475787	1	AMINE_CATABOLIC_PROCESS%GOBP%GO:0009310	amine_catabolic_process	5	KYNU_HAAO_TDO2_CCBL1_IDO1
1629	3.38238834923869	0.0272703624706683	0.14207997112475787	1	CELLULAR_BIOGENIC_AMINE_CATABOLIC_PROCESS%GOBP%GO:0042402	cellular_biogenic_amine_catabolic_process	5	KYNU_HAAO_TDO2_CCBL1_IDO1
3339	3.38238834923869	0.0272703624706685	0.14207997112475787	1	INDOLE-CONTAINING_COMPOUND_CATABOLIC_PROCESS%GOBP%GO:0042436	indole-containing_compound_catabolic_process	5	KYNU_TDO2_CCBL1_HAAO_IDO1
3983	3.38238834923869	0.0272703624706685	0.14207997112475787	1	TRYPTOPHAN_CATABOLIC_PROCESS%GOBP%GO:0006569	tryptophan_catabolic_process	5	KYNU_TDO2_CCBL1_HAAO_IDO1
5001	3.38238834923869	0.0272703624706685	0.14207997112475787	1	TRYPTOPHAN_METABOLIC_PROCESS%GOBP%GO:0006568	tryptophan_metabolic_process	5	KYNU_TDO2_CCBL1_HAAO_IDO1
5844	3.38238834923869	0.0272703624706685	0.14207997112475787	1	INDOLALKYLAMINE_CATABOLIC_PROCESS%GOBP%GO:0046218	indolalkylamine_catabolic_process	5	KYNU_TDO2_CCBL1_HAAO_IDO1
2880	3.60524465157621	0.0272728079290923	0.14207997112475787	1	REGULATION_OF_RESPIRATORY_BURST%GOBP%GO:0060263	regulation_of_respiratory_burst	11	IGJ_CAMK1D_SLAMF8_INS_RAC1_INSR_CLEC7A_RAC2_RPS19_GRN_LBP
2418	3.26722435491382	0.0272855607573443	0.14207997112475787	1	POSITIVE_REGULATION_OF_PEPTIDASE_ACTIVITY%GOBP%GO:0010952	positive_regulation_of_peptidase_activity	90	HMGB1_LGALS9_ARL6IP5_NODAL_CASP8_FASLG_NLRP1_ATP2A3_PDCD5_CASP10_SEMG1_S100A9_LGMN_TANK_ANP32B_BCL2L10_ROBO1_LCK_LCK_DIABLO_BAD_HSPE1_TNFSF10_NGF_ASPH_AIFM1_HSPD1_MAPT_FADD_F3_FAS_FAS_PRSS22_MYC_TNFRSF10B_TNFRSF10B_TNFRSF10A_RIPK2_RIPK2_BID_LYN_LYN_MAPK12_PSME3_SYK_SYK_STAT3_FAM162A_CYCS_CARD9_PSME1_BCL10_PSME2_DAPK1_TNF_DAP_EFNA3_IFI16_IFI16_XDH_CASP2_CR1_CRADD_GSN_GSN_CTSD_CTSH_MUL1_AGER_CFLAR_…
4789	3.44902475152149	0.0273338372605306	0.14218915650873273	1	RESPONSE_TO_MISFOLDED_PROTEIN%GOBP%GO:0051788	response_to_misfolded_protein	10	DNAJB12_STUB1_STUB1_CUL3_CLU_UFD1L_DNAJC18_ATXN3_DERL1_DNAJB14
1035	3.37498420607563	0.0273508939118982	0.14218915650873273	1	ENTRY_OF_BACTERIUM_INTO_HOST_CELL%GOBP%GO:0035635	entry_of_bacterium_into_host_cell	8	SRC_SRC_CTNNB1_CTNNB1_CBL_GRB2_CDH1_MET
3093	3.33839868232624	0.0274307494196808	0.14238687097754443	1	SPERM_CAPACITATION%GOBP%GO:0048240	sperm_capacitation	5	DEFB1_SEMG1_CFTR_PRKACA_IQCF1
1789	3.322153427021	0.0274503384835268	0.14238687097754443	1	NEGATIVE_REGULATION_OF_INTERLEUKIN-8_PRODUCTION%GOBP%GO:0032717	negative_regulation_of_interleukin-8_production	8	KLF4_ELANE_ARRB1_BPI_ANXA1_IL10_CD33_ANXA4
171	3.27154908960121	0.0274559424293406	0.14238687097754443	1	RESPONSE_TO_INSULIN%GOBP%GO:0032868	response_to_insulin	53	IGF2_LEP_PCK1_FER_INS_BAIAP2_RAB31_RARRES2_INHBB_INHBB_APPL1_CELA2A_GCK_INSR_GOT1_SHC1_SHC1_PDPK1_PIK3C2A_PIK3R1_AKT2_AKT2_PDK2_PCSK9_SORT1_BCAR3_BCAR3_RPS6KB1_RPS6KB1_PARP1_PARP1_PLA2G1B_ADIPOQ_VAMP2_PKLR_PRKCI_NAMPT_RAB13_PKM2_SOS1_GRB14_GRB10_IGF1R_GRB7_PTPN2_KAT2B_GRB2_GSK3A_INSIG1_FOXC2_CAV2_IDE_AKT1
2267	2.97685028000236	0.0274777783774138	0.14238687097754443	1	POSITIVE_REGULATION_OF_EPIDERMIS_DEVELOPMENT%GOBP%GO:0045684	positive_regulation_of_epidermis_development	13	VDR_SFRP4_TGFB2_FST_SULT2B1_GAL_RARRES3_IL20_KIAA1324L_MED1_SFN_BMP4_BMP4
2607	3.41499671046893	0.0276364474665143	0.14288353529072756	1	INTRACELLULAR_STEROID_HORMONE_RECEPTOR_SIGNALING_PATHWAY%GOBP%GO:0030518	intracellular_steroid_hormone_receptor_signaling_pathway	13	UBE3A_SCGB2A1_SRC_SRC_PMEPA1_NR3C2_YWHAH_RBFOX2_WBP2_MED1_PGR_ARID1A_CALR
1370	3.36281291994653	0.0276404966865058	0.14288353529072756	1	REGULATION_OF_POLYSACCHARIDE_BIOSYNTHETIC_PROCESS%GOBP%GO:0032885	regulation_of_polysaccharide_biosynthetic_process	18	TGFB1_NFKB1_IGF2_INS_GCK_INSR_EGF_GSK3A_CLTC_IGF1_IGF1_AKT2_AKT2_PTH_PTH_PPP1R3B_PDGFB_AKT1
1481	3.36281291994653	0.0276404966865058	0.14288353529072756	1	REGULATION_OF_POLYSACCHARIDE_METABOLIC_PROCESS%GOBP%GO:0032881	regulation_of_polysaccharide_metabolic_process	18	TGFB1_NFKB1_IGF2_INS_GCK_INSR_EGF_GSK3A_CLTC_IGF1_IGF1_AKT2_AKT2_PTH_PTH_PPP1R3B_PDGFB_AKT1
4341	3.2094837949793	0.0277212388202255	0.1431854478949601	1	MAMMARY_GLAND_DEVELOPMENT%GOBP%GO:0030879	mammary_gland_development	22	IRF6_PRL_VEGFA_VEGFA_VEGFA_TDGF1_APLN_FGF10_FGFR2_EPHA2_ID2_ERBB4_CSF1R_JAK2_AKT2_AKT2_TBX3_NRG1_NRG1_PRLR_TGFB3_AKT1
4848	3.25579745132945	0.0277605819565592	0.14320885968742805	1	NEURON_PROJECTION_MAINTENANCE%GOBP%GO:1990535	neuron_projection_maintenance	4	INS_APP_PRNP_INSR
776	3.24315990730395	0.0277704543824451	0.14320885968742805	1	REGULATION_OF_CYSTEINE-TYPE_ENDOPEPTIDASE_ACTIVITY%GOBP%GO:2000116	regulation_of_cysteine-type_endopeptidase_activity	114	HMGB1_LGALS9_VEGFA_VEGFA_VEGFA_ARL6IP5_NODAL_CASP8_EPHA7_RPS6KA3_RPS6KA1_PDCD5_ANP32B_RFFL_LCK_LCK_HSPE1_CSNK2A1_CSNK2A1_HSPD1_AIFM1_FADD_F3_RNF34_BID_PARK7_PARK7_LTF_SYK_SYK_CYCS_BCL10_CASP2_GSN_GSN_CRADD_TRIAP1_SFN_CTSD_HTRA2_NGFR_FYN_PDCD6_SMAD3_APAF1_CDKN2D_BIRC3_TNFSF15_SRC_SRC_FASLG_GPX1_NLRP1_ATP2A3_CAST_CASP10_S100A9_LGMN_BCL2L10_CARD18_ROBO1_PSMB9_DIABLO_BAD_FABP1_SOX2_TNFSF10_NGF_ASPH_B…
1454	3.35730160300996	0.0278609879649583	0.1434490830011785	1	NEGATIVE_REGULATION_OF_ERAD_PATHWAY%GOBP%GO:1904293	negative_regulation_of_ERAD_pathway	7	SVIP_UBE2G2_ERLEC1_UBE2J1_SGTA_USP25_USP14
6009	3.3914551245727	0.027918826922368	0.1434490830011785	1	LEUKOCYTE_ACTIVATION_INVOLVED_IN_IMMUNE_RESPONSE%GOBP%GO:0002366	leukocyte_activation_involved_in_immune_response	340	HMGB1_OSCAR_ALDOA_MAPK1_SPN_SPTAN1_PPIA_LY9_AHSG_C3_C3_C3_C3_C3_C3_PTPRJ_RAB27A_RAB31_AZU1_VAMP8_RAB3D_LAMP1_IL21_SIRPB1_LCP1_PGAM1_CNN2_PPIE_IST1_CSNK2B_HSPA6_HSPD1_HSPA1B_CAMP_CAMP_RNASE3_MAPK14_KRT1_BPI_CFP_CTSC_TLR2_PGLYRP1_LBP_CD58_PSMD11_CD14_CD14_CLEC4D_SYK_SYK_LTF_STAT3_XRCC6_CD74_CD74_CHIT1_PSMD7_CCL3_ELANE_CD244_PNP_MILR1_MDK_CD33_FCN1_PDXK_CREG1_CR1_PSAP_CTSS_KPNB1_CTSD_CTSH_ASAH1_NHLR…
4772	3.37721513254432	0.0279193321743834	0.1434490830011785	1	POSITIVE_REGULATION_OF_RELEASE_OF_CYTOCHROME_C_FROM_MITOCHONDRIA%GOBP%GO:0090200	positive_regulation_of_release_of_cytochrome_c_from_mitochondria	13	FAM162A_HRK_BNIP3_BAD_MMP9_PPIF_TNFSF10_BCL2L11_TP53_TP53_PLAUR_BID_PDCD5
1626	3.28269422345779	0.0279235618619921	0.1434490830011785	1	REGULATION_OF_PROTEIN_IMPORT%GOBP%GO:1904589	regulation_of_protein_import	17	TGFB1_RBM22_SUFU_FLNA_IFNG_UFM1_SMAD3_BAG3_PIK3R1_BMP4_BMP4_CDH1_JUP_RAN_PDCD5_APOD_HSPA8
2488	3.08094517407813	0.0279580939403736	0.1434490830011785	1	MONOVALENT_INORGANIC_CATION_HOMEOSTASIS%GOBP%GO:0055067	monovalent_inorganic_cation_homeostasis	16	ATP1B2_ATP1B3_BCL2_ATP1B1_ATP4B_TMEM9_TMEM9_CA7_CA2_PDK2_ATP5B_CLN5_GRN_SLC4A8_CFTR_SLAMF8
2326	3.14979440845727	0.0280271846338466	0.1434490830011785	1	POSITIVE_REGULATION_OF_LIPID_KINASE_ACTIVITY%GOBP%GO:0090218	positive_regulation_of_lipid_kinase_activity	22	TGFB1_FGF2_FGFR3_FGFR3_FLT3_F2_F2_FLT1_FLT1_CD81_PTK2_TEK_CCL19_CCL21_PDGFRA_AGAP2_PDGFB_PDGFRB_FGR_PTK2B_PTK2B_KIT
3455	2.88272059897548	0.0280274204891831	0.1434490830011785	1	NEGATIVE_REGULATION_OF_ADENYLATE_CYCLASE_ACTIVITY%GOBP%GO:0007194	negative_regulation_of_adenylate_cyclase_activity	4	PALM_GNAI3_GABBR2_GABBR2
5351	2.88272059897548	0.0280274204891831	0.1434490830011785	1	NEGATIVE_REGULATION_OF_CYCLASE_ACTIVITY%GOBP%GO:0031280	negative_regulation_of_cyclase_activity	4	PALM_GNAI3_GABBR2_GABBR2
2167	3.28578756979431	0.0280786823138659	0.1434490830011785	1	REGULATION_OF_ANGIOGENESIS%GOBP%GO:0045765	regulation_of_angiogenesis	153	LEP_DLL4_CXCL10_VEGFA_VEGFA_VEGFA_NODAL_ANXA3_TMEM2_RRAS_SPHK1_HYAL1_PLCG1_HMGA2_TEK_HSPB1_ADM2_TNFAIP3_SPARC_AKT3_RLN2_ITGA5_STAB1_NPPB_NPPB_NPPB_ANGPTL3_KLK3_PIK3C2A_APOA1BP_F3_KRT1_MEOX2_IL17F_SERPINE1_HIF1A_ANXA1_PROK1_MDK_EFNA3_HGS_RHOB_CTNNB1_CTNNB1_CTSH_PF4_GRN_AGGF1_CHI3L1_NGFR_SPINK5_HMOX1_DLL1_HK2_PDCD6_FOXC2_STAT1_SMAD1_RHOA_CDH5_PRKCA_PRKCB_TIE1_EGLN1_ISL1_DCN_PLXND1_PAK4_GTF2I_NOTCH1…
3950	3.23430270713857	0.0280902420600099	0.1434490830011785	1	JAK-STAT_CASCADE_INVOLVED_IN_GROWTH_HORMONE_SIGNALING_PATHWAY%GOBP%GO:0060397	JAK-STAT_cascade_involved_in_growth_hormone_signaling_pathway	12	PTPN1_STAT3_JAK2_PRL_STAT5B_GHR_GH2_GH1_LYN_LYN_PRLR_STAT6
491	3.52694522519084	0.0281114094226825	0.1434490830011785	1	RAC_PROTEIN_SIGNAL_TRANSDUCTION%GOBP%GO:0016601	Rac_protein_signal_transduction	7	ELMO1_RHOG_AIF1_TIAM1_RAC1_DBNL_RAC2
5331	3.40844916820367	0.0281315323775563	0.1434490830011785	1	LEUKOCYTE_MEDIATED_IMMUNITY%GOBP%GO:0002443	leukocyte_mediated_immunity	333	HMGB1_OSCAR_ALDOA_CADM1_MAPK1_SPTAN1_ACE_PPIA_AHSG_C3_C3_C3_C3_C3_C3_PTPRJ_RAB27A_RAB31_AZU1_VAMP8_RAB3D_LAMP1_SIRPB1_PGAM1_CNN2_PPIE_IST1_CSNK2B_HSPA6_HSPD1_HSPA1B_CAMP_CAMP_RNASE3_MAPK14_KRT1_BPI_CFP_CTSC_TLR2_PGLYRP1_CD58_PSMD11_CD70_CD14_CD14_CLEC4D_LTF_CD46_XRCC6_CD74_CD74_CHIT1_PSMD7_CCL3_ELANE_PLA2G1B_PNP_CRP_MILR1_CD33_FCN1_PDXK_CREG1_CR1_PSAP_CTSS_C1QC_KPNB1_CTSD_CTSH_ASAH1_NHLRC3_GRN_OL…
2755	3.43845863914459	0.0281534552756173	0.1434490830011785	1	LEUKOCYTE_DEGRANULATION%GOBP%GO:0043299	leukocyte_degranulation	287	HMGB1_OSCAR_ALDOA_MAPK1_SPTAN1_PPIA_AHSG_C3_C3_C3_C3_C3_C3_PTPRJ_RAB27A_RAB31_AZU1_VAMP8_RAB3D_LAMP1_SIRPB1_PGAM1_CNN2_PPIE_IST1_CSNK2B_HSPA6_HSPA1B_CAMP_CAMP_RNASE3_MAPK14_KRT1_BPI_CFP_CTSC_TLR2_PGLYRP1_CD58_PSMD11_CD14_CD14_CLEC4D_LTF_XRCC6_CHIT1_PSMD7_CCL3_ELANE_PNP_MILR1_CD33_FCN1_PDXK_CREG1_CR1_PSAP_CTSS_KPNB1_CTSD_CTSH_ASAH1_NHLRC3_GRN_OLR1_CHI3L1_SIGLEC9_IDH1_ITGAL_LCN2_CD68_ARG1_GAA_PYGL_…
5872	3.38241756180406	0.0281797267004243	0.1434490830011785	1	CELL_ACTIVATION_INVOLVED_IN_IMMUNE_RESPONSE%GOBP%GO:0002263	cell_activation_involved_in_immune_response	344	HMGB1_OSCAR_ALDOA_MAPK1_SPN_SPTAN1_PPIA_LY9_AHSG_C3_C3_C3_C3_C3_C3_PTPRJ_RAB27A_RAB31_AZU1_VAMP8_RAB3D_LAMP1_IL21_SIRPB1_LCP1_PGAM1_CNN2_PPIE_IST1_CSNK2B_HSPA6_HSPD1_HSPA1B_CAMP_CAMP_RNASE3_MAPK14_KRT1_BPI_CFP_CTSC_TLR2_PGLYRP1_LBP_CD58_PSMD11_CD14_CD14_CLEC4D_SYK_SYK_LTF_STAT3_XRCC6_CD74_CD74_CHIT1_PSMD7_CCL3_ELANE_CD244_PNP_MILR1_MDK_CD33_FCN1_PDXK_CREG1_CR1_PSAP_CTSS_KPNB1_CTSD_CTSH_ASAH1_NHLR…
768	3.42878958034586	0.0281818713938277	0.1434490830011785	1	MYELOID_LEUKOCYTE_MEDIATED_IMMUNITY%GOBP%GO:0002444	myeloid_leukocyte_mediated_immunity	295	HMGB1_OSCAR_ALDOA_MAPK1_SPTAN1_ACE_PPIA_AHSG_C3_C3_C3_C3_C3_C3_PTPRJ_RAB27A_RAB31_AZU1_VAMP8_RAB3D_LAMP1_SIRPB1_PGAM1_CNN2_PPIE_IST1_CSNK2B_HSPA6_HSPA1B_CAMP_CAMP_RNASE3_MAPK14_KRT1_BPI_CFP_CTSC_TLR2_PGLYRP1_CD58_PSMD11_CD14_CD14_CLEC4D_LTF_XRCC6_CHIT1_PSMD7_CCL3_ELANE_PLA2G1B_PNP_MILR1_CD33_FCN1_PDXK_CREG1_CR1_PSAP_CTSS_KPNB1_CTSD_CTSH_ASAH1_NHLRC3_GRN_OLR1_CHI3L1_SIGLEC9_IDH1_ITGAL_LCN2_CD68_AR…
1115	3.12227844003771	0.0281858244881478	0.1434490830011785	1	CELLULAR_MONOVALENT_INORGANIC_CATION_HOMEOSTASIS%GOBP%GO:0030004	cellular_monovalent_inorganic_cation_homeostasis	15	CLN5_ATP1B2_ATP1B3_BCL2_ATP1B1_GRN_ATP4B_TMEM9_TMEM9_SLC4A8_CFTR_SLAMF8_CA7_CA2_ATP5B
2589	3.39902152215247	0.0282298880691495	0.1434490830011785	1	POSITIVE_REGULATION_OF_TAU-PROTEIN_KINASE_ACTIVITY%GOBP%GO:1902949	positive_regulation_of_tau-protein_kinase_activity	5	NAB2_HSP90AA1_HSP90AB1_CLU_DKK1
1297	3.06912276767565	0.0282657773089299	0.1434490830011785	1	REGULATION_OF_CATECHOLAMINE_SECRETION%GOBP%GO:0050433	regulation_of_catecholamine_secretion	19	SYT17_SYT9_SYT4_ADRBK1_VIP_SYT7_GDNF_SYT2_SYT8_SYT5_CARTPT_CRH_CRH_FGF20_STX1A_SYT11_CHGA_PARK2_SNCA
3544	3.28032130160377	0.0283405882745141	0.1434490830011785	1	EXCRETION%GOBP%GO:0007588	excretion	4	HMOX1_GUCA2B_CLCNKB_GRHPR
1175	2.92826260731846	0.0283497051710879	0.1434490830011785	1	OLIGODENDROCYTE_DIFFERENTIATION%GOBP%GO:0048709	oligodendrocyte_differentiation	6	CLU_EIF2B1_B4GALT5_SHH_PTEN_B4GALT6
4445	3.18275436104481	0.0283514538610763	0.1434490830011785	1	REGULATION_OF_CYCLASE_ACTIVITY%GOBP%GO:0031279	regulation_of_cyclase_activity	11	STIM1_STIM1_PALM_MAPK3_GNAI3_MAPK8_GABBR2_GABBR2_CAP1_MAPK14_GUCA1A
1567	3.0131235817465	0.0283931537389106	0.1434490830011785	1	POSITIVE_REGULATION_OF_B_CELL_PROLIFERATION%GOBP%GO:0030890	positive_regulation_of_B_cell_proliferation	21	MEF2C_IL4_TIRAP_FCRL3_CD74_CD74_CD38_TNFRSF4_TNFRSF13C_CD320_TNFSF13B_TFRC_TFRC_CD81_BCL2_VAV3_MIF_IL2_IL7_IL21_BST1
2004	3.31849107638728	0.028420963491354	0.1434490830011785	1	RESPONSE_TO_STEROID_HORMONE%GOBP%GO:0048545	response_to_steroid_hormone	36	ISL1_UBE3A_PCK1_FAM107A_BMP7_SRC_SRC_NR3C2_ADAM9_SLIT2_CALR_SCGB2A1_GOT1_TFPI_PMEPA1_ANXA1_THBS1_IL10_TNF_BCL2L11_MED1_PGR_ARID1A_TGFB3_TGFB1_SLIT3_TGFB2_YWHAH_IL6_AKR1C3_IL1RN_RBFOX2_WBP2_UBE2L3_BMP4_BMP4
2870	3.38907454757393	0.0284565751813347	0.1434490830011785	1	REGULATION_OF_COENZYME_METABOLIC_PROCESS%GOBP%GO:0051196	regulation_of_coenzyme_metabolic_process	22	PPARA_FBP1_HIF1A_INS_IFNG_GSTZ1_TP53_TP53_IGF1_IGF1_PFKFB3_PGAM1_SEC13_GCKR_GCK_ENTPD5_INSR_GAPDHS_APP_NUP98_PDK1_PDK2
1748	3.41915708503866	0.0284615062031452	0.1434490830011785	1	RENAL_WATER_HOMEOSTASIS%GOBP%GO:0003091	renal_water_homeostasis	5	AQP4_PRKAR1B_PRKAR2A_RAB11A_PRKACA
3140	3.4212659903218	0.0284701987189425	0.1434490830011785	1	NEGATIVE_REGULATION_OF_STEROID_METABOLIC_PROCESS%GOBP%GO:0045939	negative_regulation_of_steroid_metabolic_process	14	DKKL1_UGT1A1_NFKB1_DKK3_APOE_APOE_APOE_APOE_SNAI2_ERLIN1_BMP2_SOD1_FGF19_UGT1A8
5917	3.52401119736003	0.0284722580908551	0.1434490830011785	1	NEGATIVE_REGULATION_OF_ACTIN_FILAMENT_POLYMERIZATION%GOBP%GO:0030837	negative_regulation_of_actin_filament_polymerization	10	SCIN_FAM49B_FLII_PFN2_TWF1_GSN_GSN_CAPZA1_CAPG_SLIT2
1363	3.15950477236421	0.0284794592658301	0.1434490830011785	1	ACTIVATION_OF_MAPKK_ACTIVITY%GOBP%GO:0000186	activation_of_MAPKK_activity	13	BRAF_RAF1_MAPK1_MAPK3_ADAM9_CARTPT_NGF_CRKL_NTRK1_CRK_BMP4_BMP4_FRS2
4002	3.29410654492708	0.0285036447742927	0.1434490830011785	1	IRON_ION_HOMEOSTASIS%GOBP%GO:0055072	iron_ion_homeostasis	33	SCARA5_LTF_BDH2_FXN_SOD1_TMPRSS6_HFE2_NEO1_CAND1_CUL1_TFRC_TFRC_TFR2_GDF2_ISCU_HAMP_B2M_B2M_TF_HMOX1_FBXL5_LCN2_SKP1_SRI_GLRX3_BMP6_HEPHL1_CP_MYC_SMAD4_FTMT_FTL_HMOX2
4771	3.21795733474545	0.0285075520672031	0.1434490830011785	1	HETEROCYCLE_CATABOLIC_PROCESS%GOBP%GO:0046700	heterocycle_catabolic_process	141	HMGB1_ALDOA_ERN1_RPS10_CCBL1_IDO1_RPS19_NUDT9_PFKM_RPS27A_RPS27A_HAAO_PGAM1_DNASE2B_GCK_ENTPD5_GAPDHS_HSPA1B_RNASE3_KPNA1_HPRT1_EXOSC8_DNASE1L2_DPYSL5_PNP_NUDT16L1_DCP1A_CRMP1_KPNB1_DDX6_HMOX1_EXOSC1_PELO_DUT_PPP1R8_RNASE2_PGK1_PGK2_RNASE6_RPS4X_PKM2_CNOT1_EIF4A3_PGM1_PABPC4_SAMHD1_HNRNPD_FOXL2_BLVRA_PDE4D_BLVRB_HMOX2_UGT1A1_ALDH6A1_RPL12_MTAP_RNASET2_MBD4_RPL30_TYMP_NT5C2_TPI1_NUDT1_QPRT_APOBEC3…
4615	3.42835777968418	0.0286084255931358	0.1434490830011785	1	NEUTROPHIL_MEDIATED_IMMUNITY%GOBP%GO:0002446	neutrophil_mediated_immunity	288	HMGB1_OSCAR_ALDOA_MAPK1_SPTAN1_ACE_PPIA_AHSG_C3_C3_C3_C3_C3_C3_PTPRJ_RAB27A_RAB31_AZU1_VAMP8_RAB3D_LAMP1_SIRPB1_PGAM1_CNN2_PPIE_IST1_CSNK2B_HSPA6_HSPA1B_CAMP_CAMP_RNASE3_MAPK14_KRT1_BPI_CFP_CTSC_TLR2_PGLYRP1_CD58_PSMD11_CD14_CD14_CLEC4D_LTF_XRCC6_CHIT1_PSMD7_ELANE_PLA2G1B_PNP_CD33_FCN1_PDXK_CREG1_CR1_PSAP_CTSS_KPNB1_CTSD_CTSH_ASAH1_NHLRC3_GRN_OLR1_CHI3L1_SIGLEC9_IDH1_ITGAL_LCN2_CD68_ARG1_GAA_PYGL…
3830	3.08196000547002	0.0286242773995358	0.1434490830011785	1	B_CELL_DIFFERENTIATION%GOBP%GO:0030183	B_cell_differentiation	43	VCAM1_NHEJ1_NOTCH2_NOTCH2_IL10_FCGR2B_FLT3_PTPRJ_PLCG2_IFNA5_IFNA4_IFNA2_CR2_IFNA21_IL21_IFNA16_IFNA14_IFNA10_IFNA8_IL4_IFNA7_IFNA6_CD79A_CD79A_IFNB1_CD79B_BLNK_PTPN2_CEBPG_DLL1_IL11_IFNW1_IL6_MSH2_RAG1_DNAJB9_ADAM17_ADAM17_SLAMF8_MFNG_PTK2B_PTK2B_KIT
1421	3.14051464907059	0.0286685855518866	0.1434490830011785	1	ISOLEUCINE_METABOLIC_PROCESS%GOBP%GO:0006549	isoleucine_metabolic_process	4	SDSL_ACADSB_ACAT1_HSD17B10
262	3.2097159255587	0.0286715803787874	0.1434490830011785	1	TOLL-LIKE_RECEPTOR_TLR1:TLR2_SIGNALING_PATHWAY%GOBP%GO:0038123	toll-like_receptor_TLR1:TLR2_signaling_pathway	5	CD14_CD14_TLR2_TLR1_TLR1
3326	3.2097159255587	0.0286715803787874	0.1434490830011785	1	RESPONSE_TO_TRIACYL_BACTERIAL_LIPOPEPTIDE%GOBP%GO:0071725	response_to_triacyl_bacterial_lipopeptide	5	CD14_CD14_TLR2_TLR1_TLR1
2433	3.2097159255587	0.0286715803787874	0.1434490830011785	1	CELLULAR_RESPONSE_TO_TRIACYL_BACTERIAL_LIPOPEPTIDE%GOBP%GO:0071727	cellular_response_to_triacyl_bacterial_lipopeptide	5	CD14_CD14_TLR2_TLR1_TLR1
1505	3.32173230078244	0.0286839212920093	0.1434490830011785	1	NEGATIVE_REGULATION_OF_ALPHA-BETA_T_CELL_ACTIVATION%GOBP%GO:0046636	negative_regulation_of_alpha-beta_T_cell_activation	17	HMGB1_IL4_XCL1_LILRB1_LGALS9_ANXA1_TWSG1_RUNX3_IHH_CBFB_CD300A_TNFSF4_LOXL3_TNFRSF14_CD274_C10ORF54_C10ORF54
2023	3.08732677241714	0.0286892889598871	0.1434490830011785	1	STIMULATORY_C-TYPE_LECTIN_RECEPTOR_SIGNALING_PATHWAY%GOBP%GO:0002223	stimulatory_C-type_lectin_receptor_signaling_pathway	57	NFKB1_ICAM3_ICAM2_SRC_SRC_PSMA1_PSMA1_PSMA2_CLEC6A_PSMA3_PSMA4_PSMA5_PSMB2_PSMB3_PLCG2_PSMB4_PSMB5_PSMB6_MUC1_MUC1_PRKACA_PAK3_PSMA6_PSMA7_PSMB1_CREBBP_PSMB9_PDPK1_CLEC4C_LYN_LYN_CLEC4A_PSMD11_CLEC4D_PSME3_RAF1_SYK_SYK_PSMD4_PSMD5_PSMD7_CD209_PSMD9_NRAS_CARD9_PSMD10_PSME1_BCL10_PSME2_CLEC10A_CUL1_RELB_SKP1_MUCL1_FYN_HRAS_MUC16
5184	3.07932331436899	0.0286898166002357	0.1434490830011785	1	REGULATION_OF_GLUTAMATE_RECEPTOR_SIGNALING_PATHWAY%GOBP%GO:1900449	regulation_of_glutamate_receptor_signaling_pathway	29	GRIA4_PRNP_NLGN3_NLGN3_IFNG_NETO1_NETO1_DAPK1_CCL2_CRHBP_DLG2_MEF2C_EPHB2_CX3CL1_DLG4_NEFL_SHANK1_NLGN2_NLGN2_CRH_CRH_FYN_SLC6A9_APP_NLGN1_ACTN2_PTK2B_PTK2B_DLG3
4605	3.02339784102902	0.0287694420386116	0.14372004630412144	1	REGULATION_OF_PROTON_TRANSPORT%GOBP%GO:0010155	regulation_of_proton_transport	6	FAM173A_SLC30A5_DNAJC30_PPIF_SPHK2_TESC
2754	3.39346740891823	0.0287888517089691	0.14372004630412144	1	POSITIVE_REGULATION_OF_GLUCOSE_IMPORT%GOBP%GO:0046326	positive_regulation_of_glucose_import	17	PTPN11_ADIPOQ_FGF19_INS_INSR_ITLN1_ARPP19_PRKCI_IGF1_IGF1_PIK3R1_AKT2_AKT2_PTH_PTH_APPL1_AKT1
917	3.43080617197981	0.0288120503691486	0.14372392440952725	1	NEUTROPHIL_DEGRANULATION%GOBP%GO:0043312	neutrophil_degranulation	280	HMGB1_OSCAR_ALDOA_MAPK1_SPTAN1_PPIA_AHSG_C3_C3_C3_C3_C3_C3_PTPRJ_RAB27A_RAB31_AZU1_VAMP8_RAB3D_LAMP1_SIRPB1_PGAM1_CNN2_PPIE_IST1_CSNK2B_HSPA6_HSPA1B_CAMP_CAMP_RNASE3_MAPK14_KRT1_BPI_CFP_CTSC_TLR2_PGLYRP1_CD58_PSMD11_CD14_CD14_CLEC4D_LTF_XRCC6_CHIT1_PSMD7_ELANE_PNP_CD33_FCN1_PDXK_CREG1_CR1_PSAP_CTSS_KPNB1_CTSD_CTSH_ASAH1_NHLRC3_GRN_OLR1_CHI3L1_SIGLEC9_IDH1_ITGAL_LCN2_CD68_ARG1_GAA_PYGL_APAF1_CST3_…
739	3.41970938528632	0.0288610945804698	0.1438566222867896	1	NEUTROPHIL_ACTIVATION_INVOLVED_IN_IMMUNE_RESPONSE%GOBP%GO:0002283	neutrophil_activation_involved_in_immune_response	283	HMGB1_OSCAR_ALDOA_MAPK1_SPTAN1_PPIA_AHSG_C3_C3_C3_C3_C3_C3_PTPRJ_RAB27A_RAB31_AZU1_VAMP8_RAB3D_LAMP1_SIRPB1_PGAM1_CNN2_PPIE_IST1_CSNK2B_HSPA6_HSPA1B_CAMP_CAMP_RNASE3_MAPK14_KRT1_BPI_CFP_CTSC_TLR2_PGLYRP1_CD58_PSMD11_CD14_CD14_CLEC4D_SYK_SYK_LTF_XRCC6_CHIT1_PSMD7_ELANE_PNP_CD33_FCN1_PDXK_CREG1_CR1_PSAP_CTSS_KPNB1_CTSD_CTSH_ASAH1_NHLRC3_GRN_OLR1_CHI3L1_SIGLEC9_IDH1_ITGAL_LCN2_CD68_ARG1_GAA_PYGL_APA…
464	3.38969306903823	0.0289579935100482	0.14403471558425038	1	MYELOID_LEUKOCYTE_ACTIVATION%GOBP%GO:0002274	myeloid_leukocyte_activation	325	HMGB1_OSCAR_ALDOA_MAPK1_SPTAN1_TMEM106A_PPIA_AHSG_C3_C3_C3_C3_C3_C3_PTPRJ_RAB27A_RAB31_IL15_AZU1_VAMP8_RAB3D_LAMP1_TREM2_SIRPB1_SPACA3_CX3CL1_PGAM1_CNN2_PPIE_IST1_CSNK2B_HSPA6_HSPA1B_CSF2_CAMP_CAMP_CSF1_RNASE3_MAPK14_KRT1_BPI_CFP_CTSC_TLR2_PGLYRP1_TLR1_TLR1_LBP_CD58_PSMD11_CD14_CD14_CLEC4D_SYK_SYK_LTF_XRCC6_CHIT1_PSMD7_CCL3_ELANE_PNP_MILR1_CD33_FCN1_PDXK_CREG1_CR1_PSAP_CTSS_KPNB1_CTSD_CTSH_ASAH1_…
4993	3.40907286676591	0.0289666569120774	0.14403471558425038	1	MYELOID_CELL_ACTIVATION_INVOLVED_IN_IMMUNE_RESPONSE%GOBP%GO:0002275	myeloid_cell_activation_involved_in_immune_response	294	HMGB1_OSCAR_ALDOA_MAPK1_SPTAN1_PPIA_AHSG_C3_C3_C3_C3_C3_C3_PTPRJ_RAB27A_RAB31_AZU1_VAMP8_RAB3D_LAMP1_SIRPB1_PGAM1_CNN2_PPIE_IST1_CSNK2B_HSPA6_HSPA1B_CAMP_CAMP_RNASE3_MAPK14_KRT1_BPI_CFP_CTSC_TLR2_PGLYRP1_LBP_CD58_PSMD11_CD14_CD14_CLEC4D_SYK_SYK_LTF_XRCC6_CHIT1_PSMD7_CCL3_ELANE_PNP_MILR1_CD33_FCN1_PDXK_CREG1_CR1_PSAP_CTSS_KPNB1_CTSD_CTSH_ASAH1_NHLRC3_GRN_OLR1_CHI3L1_SIGLEC9_IDH1_ITGAL_LCN2_CD68_AR…
5058	3.25250988394168	0.0289997737715222	0.14403471558425038	1	REGULATION_OF_VESICLE-MEDIATED_TRANSPORT%GOBP%GO:0060627	regulation_of_vesicle-mediated_transport	226	HMGB1_RAB2B_SAR1A_BET1L_MAPK1_MAPK3_GOSR1_LGALS9_VEGFA_VEGFA_VEGFA_IL2RG_EZR_IL2RB_AHSG_CCL2_GREM1_SPHK1_C2_C3_C3_C3_C3_C3_C3_SFTPD_VPS4B_PTPRJ_RAB27A_APOE_APOE_APOE_APOE_RAB31_CAMK1D_IL15RA_IL15RA_APOA5_IL15_AZU1_VAMP8_RAB3D_RAB27B_LAMP1_SNX4_TREM2_PLA2G5_APOA2_SCAMP5_SIRPG_CALR_STAP1_SIRPB1_SPACA3_CD300LF_LMAN2_LMAN2_SYT17_SYT9_MBTPS1_TSG101_RALB_PCSK9_ACTN2_TLR2_CHMP2A_SYK_SYK_SERPINE1_ADIPOQ_…
5490	3.4135288465508	0.0290299504706784	0.14403471558425038	1	GRANULOCYTE_ACTIVATION%GOBP%GO:0036230	granulocyte_activation	288	HMGB1_OSCAR_ALDOA_MAPK1_SPTAN1_PPIA_AHSG_C3_C3_C3_C3_C3_C3_PTPRJ_RAB27A_RAB31_IL15_AZU1_VAMP8_RAB3D_LAMP1_SIRPB1_PGAM1_CNN2_PPIE_IST1_CSNK2B_HSPA6_HSPA1B_CAMP_CAMP_RNASE3_MAPK14_KRT1_BPI_CFP_CTSC_TLR2_PGLYRP1_CD58_PSMD11_CD14_CD14_CLEC4D_SYK_SYK_LTF_XRCC6_CHIT1_PSMD7_CCL3_ELANE_PNP_CD33_FCN1_PDXK_CREG1_CR1_PSAP_CTSS_KPNB1_CTSD_CTSH_ASAH1_NHLRC3_GRN_OLR1_CHI3L1_SIGLEC9_IDH1_ITGAL_LCN2_CD68_ARG1_GA…
558	3.37494621825737	0.029111763081231	0.14403471558425038	1	REGULATION_OF_NK_T_CELL_ACTIVATION%GOBP%GO:0051133	regulation_of_NK_T_cell_activation	5	HSPH1_IL12B_CD300A_IL18_IL23R
1643	3.16319548982157	0.0291399525866243	0.14403471558425038	1	REGULATION_OF_TOLL-LIKE_RECEPTOR_SIGNALING_PATHWAY%GOBP%GO:0034121	regulation_of_toll-like_receptor_signaling_pathway	31	HMGB1_CD14_CD14_FCRL3_TIRAP_TLR5_LTF_PTPRS_LGR4_IRF1_TNFAIP3_APPL1_CD300LF_TYRO3_LILRA4_LILRA2_BPIFB1_TICAM2_NR1D1_CD300A_BIRC2_TLR4_CD36_LYN_LYN_BIRC3_TLR3_TLR2_TLR1_TLR1_LBP
3007	2.95758959878977	0.0291566945101938	0.14403471558425038	1	PHOTORECEPTOR_CELL_DEVELOPMENT%GOBP%GO:0042461	photoreceptor_cell_development	6	CDHR1_VEGFA_VEGFA_VEGFA_USH1C_ARL3
3088	3.20585445928776	0.029168687107748	0.14403471558425038	1	AROMATIC_COMPOUND_CATABOLIC_PROCESS%GOBP%GO:0019439	aromatic_compound_catabolic_process	144	HMGB1_ALDOA_ERN1_RPS10_CCBL1_IDO1_RPS19_NUDT9_PFKM_RPS27A_RPS27A_HAAO_PGAM1_DNASE2B_GCK_ENTPD5_GAPDHS_HSPA1B_RNASE3_KPNA1_HPRT1_EXOSC8_DNASE1L2_PNP_NUDT16L1_DCP1A_KPNB1_DDX6_HMOX1_EXOSC1_PELO_DUT_ACAA1_PPP1R8_RNASE2_PGK1_PGK2_RNASE6_RPS4X_FAH_PKM2_CNOT1_EIF4A3_PGM1_PABPC4_SAMHD1_PON1_HNRNPD_FOXL2_BLVRA_PDE4D_BLVRB_HMOX2_UGT1A1_RPL12_MTAP_QDPR_RNASET2_MBD4_RPL30_TYMP_NT5C2_TPI1_NUDT1_APOBEC3G_HMGB…
2350	3.15037167899102	0.0291707008468225	0.14403471558425038	1	APOPTOTIC_SIGNALING_PATHWAY%GOBP%GO:0097190	apoptotic_signaling_pathway	106	ERN1_ARL6IP5_CASP8_BAG3_MCL1_MCL1_ERO1L_AIFM1_FADD_BID_TLR3_RNF41_FHIT_CD70_CD14_CD14_SORT1_CUL1_CUL3_TP53_TP53_CASP2_CRADD_SFN_HTRA2_TGFB1_ACVR1B_TIMM50_CEBPB_GSK3A_PDCD6_ERBB3_SMAD3_APAF1_CDKN1A_PRKCA_CD38_BTK_CRIP1_BCL2_FASLG_INHBA_INHBA_PTH_PTH_APPL1_ATP2A3_DDIT4_CASP10_DDIT3_BCL2L10_BRSK2_SOD2_DNAJC10_SHH_BNIP3_BNIP3L_DIABLO_BAD_PDPK1_EPHA2_TNFSF12_NGF_SST_FAS_FAS_TNFRSF10B_TNFRSF10B_TNFRSF1…
5732	3.43381698958095	0.0291801360372184	0.14403471558425038	1	NEGATIVE_REGULATION_OF_TYPE_2_IMMUNE_RESPONSE%GOBP%GO:0002829	negative_regulation_of_type_2_immune_response	3	IFNA2_ANXA1_IFNB1
3591	3.21832645521513	0.0292044114998462	0.14403471558425038	1	REGULATION_OF_ACTION_POTENTIAL%GOBP%GO:0098900	regulation_of_action_potential	17	BIN1_FLNA_CXADR_CAMK2D_DSG2_DSC2_NPS_KCNE3_KCNAB2_CAV3_FGF12_SLMAP_CD36_JUP_FMR1_PKP2_ANK2
4082	3.22775642953914	0.0292349107296137	0.14403471558425038	1	INDOLALKYLAMINE_METABOLIC_PROCESS%GOBP%GO:0006586	indolalkylamine_metabolic_process	6	DDC_KYNU_HAAO_TDO2_CCBL1_IDO1
793	3.22775642953914	0.0292349107296137	0.14403471558425038	1	INDOLE-CONTAINING_COMPOUND_METABOLIC_PROCESS%GOBP%GO:0042430	indole-containing_compound_metabolic_process	6	DDC_KYNU_HAAO_TDO2_CCBL1_IDO1
2519	3.4088046538543	0.0292353879183832	0.14403471558425038	1	NEUTROPHIL_ACTIVATION%GOBP%GO:0042119	neutrophil_activation	286	HMGB1_OSCAR_ALDOA_MAPK1_SPTAN1_PPIA_AHSG_C3_C3_C3_C3_C3_C3_PTPRJ_RAB27A_RAB31_IL15_AZU1_VAMP8_RAB3D_LAMP1_SIRPB1_PGAM1_CNN2_PPIE_IST1_CSNK2B_HSPA6_HSPA1B_CAMP_CAMP_RNASE3_MAPK14_KRT1_BPI_CFP_CTSC_TLR2_PGLYRP1_CD58_PSMD11_CD14_CD14_CLEC4D_SYK_SYK_LTF_XRCC6_CHIT1_PSMD7_ELANE_PNP_CD33_FCN1_PDXK_CREG1_CR1_PSAP_CTSS_KPNB1_CTSD_CTSH_ASAH1_NHLRC3_GRN_OLR1_CHI3L1_SIGLEC9_IDH1_ITGAL_LCN2_CD68_ARG1_GAA_PYG…
940	3.36423562113767	0.0292427812085678	0.14403471558425038	1	POSITIVE_REGULATION_OF_ATPASE_ACTIVITY%GOBP%GO:0032781	positive_regulation_of_ATPase_activity	24	DYNLL2_ALDOB_DNAJC10_GABARAPL2_SETMAR_MYL3_ATP1B2_ATP1B3_PFN2_FGF10_DNAJB1_DNAJB2_TNNT3_DYNLL1_TNNT2_FAM173A_DNAJB11_AHSA1_ATP1B1_TOR1AIP1_TOR1AIP1_TOR1AIP2_TPM1_DHX9
4306	3.12286725205215	0.0292965078964833	0.14403471558425038	1	IMMUNE_RESPONSE-ACTIVATING_CELL_SURFACE_RECEPTOR_SIGNALING_PATHWAY%GOBP%GO:0002429	immune_response-activating_cell_surface_receptor_signaling_pathway	144	STOML2_LAT2_NCR3_MICB_MAPK1_MAPK3_ZAP70_ZAP70_PTK2_PTPRJ_BAIAP2_PLCG1_VAV3_BMX_PLCG2_HCK_YES1_SPG21_VAV1_ELMO1_BLNK_ARPC5_ARPC1B_ARPC3_KIR2DS2_LCK_LCK_PPAPDC1A_CLEC4C_PIK3R1_LAT_HLA-DQA2_PSMD11_CLEC4D_PSME3_SYK_SYK_PSMD4_PSMD5_EIF2B1_PSMD7_CD209_PSMD9_NRAS_HLA-DRB3_PSMD10_ICOSLG_CTLA4_PSME1_FCN1_GRAP2_GRAP2_BCL10_PSME2_HHLA2_CUL1_TNFRSF21_CSK_CR1_LILRA2_NFKBID_GRB2_SKP1_FYN_UBE2N_PRKCB_NFKB1_PRKC…
987	3.24748479801732	0.0293513769341658	0.14403471558425038	1	RESPONSE_TO_RETINOIC_ACID%GOBP%GO:0032526	response_to_retinoic_acid	21	FZD10_MICB_WNT5A_RBP4_WNT11_CTSH_RET_HTRA2_ABL2_ABL2_EPHA3_PTK6_TESC_OVCA2_PTK7_CDKN2D_LYN_LYN_WNT3A_PTK2B_PTK2B
1501	3.179036254089	0.0293551235572769	0.14403471558425038	1	POSITIVE_REGULATION_OF_LEUKOCYTE_MEDIATED_CYTOTOXICITY%GOBP%GO:0001912	positive_regulation_of_leukocyte_mediated_cytotoxicity	22	PVRL2_XCL1_PVR_NCR3_CADM1_FAM49B_IL12RB1_IL12B_CRTAM_STX7_ARG1_CD1A_CD226_CD160_SLAMF6_IL23R_FADD_KLRK1_LAMP1_CD1D_IL21_STAP1
3078	3.24065309484533	0.0293691779809392	0.14403471558425038	1	PROTEIN_PROCESSING%GOBP%GO:0016485	protein_processing	85	CTSG_STOML2_ACE2_CTSZ_REN_LHB_MMP16_MMP16_ADAM19_ACE_CPE_HFE2_FSHB_CASP8_ENPEP_KLK6_ECE1_CES1_LGMN_CPXM1_PCSK7_PCSK2_PCSK2_METAP2_SCG5_CGA_ECEL1_BAD_PGK1_KLK3_NGF_ASPH_APOH_HGFAC_CD5L_FADD_CPZ_F3_RIPK2_RIPK2_SRGN_PCSK9_PHEX_CLN5_FGB_CUZD1_FXN_F7_FGG_F11_F9_F9_MMEL1_KLKB1_PCSK1_IFI16_IFI16_PLAT_CASP2_CTSS_ADAM10_ADAM10_ADAMTS3_CTSH_HTRA2_CPN1_C1R_PLAU_ADAMTS13_KEL_ASPRV1_FURIN_MMP14_ADAM17_ADAM17_…
3241	3.11252299340832	0.0293802519827969	0.14403471558425038	1	SPINDLE_ASSEMBLY%GOBP%GO:0051225	spindle_assembly	23	CSNK1D_MAPRE3_BCCIP_FLNA_MAPRE1_SMC3_FAM175B_TNKS_RACGAP1_KIF23_ARHGEF10_CHEK2_KPNB1_RPS3_NEK7_AURKB_PRC1_PRC1_MAPRE2_FAM175A_BIRC5_RHOA_RAB11A
4584	3.3578129560394	0.0294887268028738	0.14403471558425038	1	NEGATIVE_REGULATION_OF_FIBROBLAST_PROLIFERATION%GOBP%GO:0048147	negative_regulation_of_fibroblast_proliferation	7	GSTP1_CD300A_B4GALT7_TP53_TP53_MYC_SFRP1
6296	3.17739570676576	0.0295127065421039	0.14403471558425038	1	PHOSPHOLIPID_METABOLIC_PROCESS%GOBP%GO:0006644	phospholipid_metabolic_process	94	PLEK_PLA2G16_RAB4A_CPNE1_PLCG1_ETNK1_APOA5_BMX_PLCG2_PLA2G5_APOA2_PMVK_ALPI_LCAT_IMPA1_FIG4_INPP5B_ANGPTL3_CSNK2B_PIK3C2A_CSNK2A1_CSNK2A1_GPD1_ITPKA_CSF1R_PIK3R1_RAB14_CHKB_PLA2G1B_SERAC1_PIP4K2A_MVK_NR1H2_IDI2_PLA2G10_HMGCS2_HMGCS1_GPD1L_ARF3_PLBD2_ACP6_MTMR6_PDXP_PLA2G2D_APOA4_OCRL_IDI1_INPP5E_MTMR1_ENPP2_PLA2G2E_APOA1_PRDX6_RUFY1_PTEN_ITPKC_PLSCR3_PDGFRB_PLEKHA4_ARF1_PTPN13_MVD_SPHK2_RARRES3_P…
5881	3.07223941908325	0.0295248963607671	0.14403471558425038	1	VITAMIN_B6_BIOSYNTHETIC_PROCESS%GOBP%GO:0042819	vitamin_B6_biosynthetic_process	3	PDXK_PNPO_PSAT1
2943	3.24465371760167	0.0295360879180431	0.14403471558425038	1	STEROID_HORMONE_MEDIATED_SIGNALING_PATHWAY%GOBP%GO:0043401	steroid_hormone_mediated_signaling_pathway	16	UBE3A_BMP7_SRC_SRC_PMEPA1_NR3C2_MED1_PGR_ARID1A_CALR_SCGB2A1_YWHAH_RBFOX2_WBP2_BMP4_BMP4
2913	3.22127334000311	0.0295519122565205	0.14403471558425038	1	REGULATION_OF_PROTEIN_TARGETING%GOBP%GO:1903533	regulation_of_protein_targeting	24	ABLIM3_LMAN1_PRNP_CSNK2A2_GDI1_PARK2_ERBB2_MICALL2_PDCD5_HTRA2_FIS1_UBE2D3_PDZK1_SH3GLB1_ITGB2_RAC2_GSK3A_FYN_BAG4_HSPA1L_HRAS_UBE2L3_AKT2_AKT2
2719	3.04715654148433	0.0295934041223803	0.14403471558425038	1	T-HELPER_CELL_DIFFERENTIATION%GOBP%GO:0042093	T-helper_cell_differentiation	12	HMGB1_IL4_STAT3_BATF_SLAMF6_SPN_IL12B_IRF4_IL6_RORC_IL21_LY9
3744	3.04715654148433	0.0295934041223803	0.14403471558425038	1	CD4-POSITIVE_ALPHA-BETA_T_CELL_DIFFERENTIATION_INVOLVED_IN_IMMUNE_RESPONSE%GOBP%GO:0002294	CD4-positive_alpha-beta_T_cell_differentiation_involved_in_immune_response	12	HMGB1_IL4_STAT3_BATF_SLAMF6_SPN_IL12B_IRF4_IL6_RORC_IL21_LY9
1344	3.04715654148433	0.0295934041223803	0.14403471558425038	1	CD4-POSITIVE_ALPHA-BETA_T_CELL_DIFFERENTIATION%GOBP%GO:0043367	CD4-positive_alpha-beta_T_cell_differentiation	12	HMGB1_IL4_STAT3_BATF_SLAMF6_SPN_IL12B_IRF4_IL6_RORC_IL21_LY9
5610	3.04715654148433	0.0295934041223803	0.14403471558425038	1	ALPHA-BETA_T_CELL_ACTIVATION_INVOLVED_IN_IMMUNE_RESPONSE%GOBP%GO:0002287	alpha-beta_T_cell_activation_involved_in_immune_response	12	HMGB1_IL4_STAT3_BATF_SLAMF6_SPN_IL12B_IRF4_IL6_RORC_IL21_LY9
5657	3.04715654148433	0.0295934041223803	0.14403471558425038	1	ALPHA-BETA_T_CELL_DIFFERENTIATION_INVOLVED_IN_IMMUNE_RESPONSE%GOBP%GO:0002293	alpha-beta_T_cell_differentiation_involved_in_immune_response	12	HMGB1_IL4_STAT3_BATF_SLAMF6_SPN_IL12B_IRF4_IL6_RORC_IL21_LY9
5910	3.04715654148433	0.0295934041223803	0.14403471558425038	1	T_CELL_DIFFERENTIATION_INVOLVED_IN_IMMUNE_RESPONSE%GOBP%GO:0002292	T_cell_differentiation_involved_in_immune_response	12	HMGB1_IL4_STAT3_BATF_SLAMF6_SPN_IL12B_IRF4_IL6_RORC_IL21_LY9
4735	2.91085532167922	0.0296484376136502	0.14419257225982893	1	REGULATION_OF_CHROMOSOME_SEGREGATION%GOBP%GO:0051983	regulation_of_chromosome_segregation	34	PTTG1_BECN1_TNKS_CCNB1_RACGAP1_RB1_NAA10_UBE2C_CTCF_FEN1_MAD1L1_BUB1_ZWINT_CSNK2A1_CSNK2A1_PLK1_NDC80_TTL_CSNK2A2_MAD2L1_ANAPC7_AXIN2_AXIN2_CUL3_CHFR_CTNNB1_CTNNB1_HDAC8_SIRT2_IK_AURKB_MAGEA5_LCMT1_CDC42
3413	3.3535523715371	0.0296708272715623	0.14419257225982893	1	REGULATION_OF_STORE-OPERATED_CALCIUM_ENTRY%GOBP%GO:2001256	regulation_of_store-operated_calcium_entry	5	HOMER2_HOMER1_CASQ1_STIM1_STIM1
3854	3.09070013095237	0.0297062081825159	0.1442551473105507	1	SKELETAL_MUSCLE_ORGAN_DEVELOPMENT%GOBP%GO:0060538	skeletal_muscle_organ_development	14	KIAA1161_KIAA1161_IGSF8_MYL6B_CFLAR_MEF2C_CSRP3_DLL1_DAG1_CAV2_MEGF10_FOXL2_FXR1_LARGE
469	3.2261283698563	0.0297870998705423	0.14449581944304096	1	REGULATION_OF_VASCULATURE_DEVELOPMENT%GOBP%GO:1901342	regulation_of_vasculature_development	168	LEP_DLL4_CXCL10_BMP7_VEGFA_VEGFA_VEGFA_NODAL_ANXA3_TMEM2_RRAS_SPHK1_HYAL1_PLCG1_HMGA2_TEK_HSPB1_ADM2_TNFAIP3_SPARC_AKT3_RLN2_ITGA5_STAB1_NPPB_NPPB_NPPB_ANGPTL3_KLK3_PIK3C2A_APOA1BP_F3_KRT1_MEOX2_IL17F_SERPINE1_HIF1A_ANXA1_PROK1_MDK_EFNA3_HGS_RHOB_CTNNB1_CTNNB1_CTSH_PF4_GRN_AGGF1_CHI3L1_NGFR_SPINK5_HMOX1_FGF9_HIF1AN_DLL1_HK2_PDCD6_FOXC2_STAT1_SMAD1_RHOA_CDH5_KIT_PRKCA_PRKCB_TIE1_EGLN1_ISL1_DCN_PLX…
208	3.376190820567	0.029800853869532	0.14449581944304096	1	REGULATION_OF_PROTEIN_DEPHOSPHORYLATION%GOBP%GO:0035304	regulation_of_protein_dephosphorylation	24	FCRL3_HSP90AB1_PIN1_YWHAB_CD33_PPIA_ARPP19_HSP90B1_SMPD1_TNF_PDGFRB_MAGI2_TGFB1_ENSA_ROCK2_PPP1R2_PPP1R8_DUSP26_FKBP1B_PPP2R5A_CD300A_YWHAE_LGALS3_CDH5
4273	3.37029308403985	0.0300257863624528	0.14547641011589	1	POST-EMBRYONIC_ANIMAL_ORGAN_DEVELOPMENT%GOBP%GO:0048569	post-embryonic_animal_organ_development	7	VEGFA_VEGFA_VEGFA_MFAP2_MFAP2_KLF4_EFEMP1
2287	3.23235042378474	0.0301747056320462	0.14564016109797986	1	REGULATION_OF_APOPTOTIC_SIGNALING_PATHWAY%GOBP%GO:2001233	regulation_of_apoptotic_signaling_pathway	159	SOD1_LGALS9_PPIA_CASP8_HSPB1_TNFAIP3_BAG5_PDCD5_CX3CL1_MCL1_MCL1_RFFL_LCK_LCK_P4HB_CSNK2A1_CSNK2A1_HSPA1B_CSF2_FADD_SNAI2_PPP3R1_RNF34_BID_YWHAQ_MDM2_PARK7_PARK7_PSME3_CD74_CD74_PSMD10_SERPINE1_YWHAB_HIF1A_BCL10_CHCHD10_TP53_TP53_GSN_GSN_CRADD_TRIAP1_MIF_SFN_PF4_HTRA2_HMOX1_TP63_MAPK8_YWHAH_WWOX_GSK3A_ICAM1_CDKN2D_ENO1_LGALS3_NMT1_PEA15_SRC_SRC_INS_TIMP3_BECN1_IL1A_PTEN_BCL2_RB1_FASLG_PLSCR3_INHB…
[truncated: 5,086 more rows]
